# Supplementary material for: Review of Halalaimus (Nematoda, Enoplida, Oxystominidae) and description of two new species from the abyssal nodule-bearing Clarion-Clipperton Zone
Source: Zookeys. 2026 Jul 3;1284:1–48. doi: 10.3897/zookeys.1284.187212 (PMC13383980; doi:10.3897/zookeys.1284.187212)
Supplement: XML Treatment for Halalaimus [file zookeys.1284.187212-treatment1.xml]

<!DOCTYPE tp:taxon-treatment
  PUBLIC "-//TaxonX//DTD Taxonomic Treatment Publishing DTD v0 20100105//EN" "tax-treatment-NSO.dtd">
<tp:taxon-treatment xmlns:tp="http://www.plazi.org/taxpub"><tp:treatment-meta><kwd-group><label>Taxon classification</label><kwd>
                <named-content content-type="kingdom">Animalia</named-content>
              </kwd><kwd>
                <named-content content-type="order">Enoplida</named-content>
              </kwd><kwd>
                <named-content content-type="family">Oxystominidae</named-content>
              </kwd></kwd-group><mixed-citation publication-type="journal"><person-group><name><surname>Bezerra</surname><given-names>Tania Nara</given-names></name><name><surname>Smol</surname><given-names>Nic</given-names></name><name><surname>Alves</surname><given-names>Renata M. S.</given-names></name><name><surname>Pape</surname><given-names>Ellen</given-names></name></person-group><article-title>Review of <italic><tp:taxon-name><tp:taxon-name-part taxon-name-part-type="genus" reg="Halalaimus">Halalaimus</tp:taxon-name-part></tp:taxon-name></italic> (<tp:taxon-name><tp:taxon-name-part taxon-name-part-type="phylum" reg="Nematoda">Nematoda</tp:taxon-name-part></tp:taxon-name>, <tp:taxon-name><tp:taxon-name-part taxon-name-part-type="order" reg="Enoplida">Enoplida</tp:taxon-name-part></tp:taxon-name>, <tp:taxon-name><tp:taxon-name-part taxon-name-part-type="family" reg="Oxystominidae">Oxystominidae</tp:taxon-name-part></tp:taxon-name>) and description of two new species from the abyssal nodule-bearing Clarion-Clipperton Zone</article-title><source>Zookeys</source><day>03</day><month>07</month><year>2026</year><volume>1284</volume><fpage>1</fpage><lpage>48</lpage><pub-id pub-id-type="doi">10.3897/zookeys.1284.187212</pub-id></mixed-citation></tp:treatment-meta><tp:nomenclature><label>Genus</label><tp:taxon-name><object-id xmlns:xlink="http://www.w3.org/1999/xlink" content-type="arpha" xlink:type="simple">BF26E06D-8E2D-58E3-B0FD-00C4DF818C7B</object-id>
                    		<tp:taxon-name-part taxon-name-part-type="genus" reg="Halalaimus">Halalaimus</tp:taxon-name-part>
                    	</tp:taxon-name><tp:taxon-authority>de Man, 1888</tp:taxon-authority></tp:nomenclature><tp:treatment-sec sec-type="Note"><title>Note.</title><p><italic><tp:taxon-name><tp:taxon-name-part taxon-name-part-type="genus" reg="Halalaimus">Halalaimus</tp:taxon-name-part></tp:taxon-name></italic> (generic diagnosis emended after <xref ref-type="bibr" rid="B55">Keppner 1992</xref>) <tp:taxon-name><tp:taxon-name-part taxon-name-part-type="order" reg="Enoplida">Enoplida</tp:taxon-name-part></tp:taxon-name>, <tp:taxon-name><tp:taxon-name-part taxon-name-part-type="family" reg="Oxystominidae">Oxystominidae</tp:taxon-name-part></tp:taxon-name>.</p></tp:treatment-sec><tp:treatment-sec sec-type="Type species"><title>Type species.</title><p><italic><tp:taxon-name><tp:taxon-name-part taxon-name-part-type="genus" reg="Halalaimus">Halalaimus</tp:taxon-name-part> <tp:taxon-name-part taxon-name-part-type="species" reg="gracilis">gracilis</tp:taxon-name-part></tp:taxon-name></italic> de Man, 1888.</p></tp:treatment-sec><tp:treatment-sec sec-type="Diagnosis"><title>Diagnosis.</title><p>Body long and slender, distinctly attenuated at both extremities. Cuticle ranging from thin to very thick; thin in the head region, sometimes forming a “cap” and clearly thickening posterior from the level of the cephalic sensilla, sometimes forming a visible constriction. Cuticle smooth or bearing fine to coarse transverse striations; occasionally with longitudinal lines. Cuticular somatic setae, pits, or pores may be present (usually arranged in longitudinal lines). Lateral field often forming lateral alae. Males often with caudal alae, which may be ornamented and occasionally display vermiculations ventrally or dorsally to the lateral line. Anterior sensilla arranged in three separate circles: six inner labial sensilla (papillae or setae), often indistinct; six outer labial sensilla (typically setae); and four cephalic sensilla (typically setae). Amphid with a markedly elongated longitudinal fovea. Pharynx cylindrical, widening posteriorly. Excretory-secretory system with renette cell located at the level of pharyngeal widening, and pore situated near the amphidial fovea. Male reproductive system diorchic (rarely monorchic) with opposed testes. Spicules straight or slightly curved; gubernaculum usually present. Precloacal sensillum or papilla present or absent. Female reproductive system didelphic, amphidelphic with reflexed ovaries. Tail conical-cylindrical or conical-filiform, with the cylindrical portion either smooth or transversely striated. Tail tip pointed, blunt, swollen, or bifid. Caudal glands located within the tail. Spinneret present or undetermined. Sexual dimorphism may occur in the length of the anterior sensilla, the amphid, and the tail.</p><p>From the samples collected in the <abbrev xmlns:xlink="http://www.w3.org/1999/xlink" xlink:title="Clarion-Clipperton Zone" xlink:type="simple">CCZ</abbrev> (see Fig. <xref ref-type="fig" rid="F2">2</xref>, Table <xref ref-type="table" rid="T1">1</xref>), two new species of the genus <italic><tp:taxon-name><tp:taxon-name-part taxon-name-part-type="genus" reg="Halalaimus">Halalaimus</tp:taxon-name-part></tp:taxon-name></italic> are described: <italic><tp:taxon-name><tp:taxon-name-part taxon-name-part-type="genus" reg="Halalaimus">H.</tp:taxon-name-part> <tp:taxon-name-part taxon-name-part-type="species" reg="marcosi">marcosi</tp:taxon-name-part></tp:taxon-name></italic> sp. nov. and <italic><tp:taxon-name><tp:taxon-name-part taxon-name-part-type="genus" reg="Halalaimus">H.</tp:taxon-name-part> <tp:taxon-name-part taxon-name-part-type="species" reg="pierri">pierri</tp:taxon-name-part></tp:taxon-name></italic> sp. nov. All deep sea <italic><tp:taxon-name><tp:taxon-name-part taxon-name-part-type="genus" reg="Halalaimus">Halalaimus</tp:taxon-name-part></tp:taxon-name></italic> species, including the two newly described ones, can be accurately identified using the identification key for the genus <italic><tp:taxon-name><tp:taxon-name-part taxon-name-part-type="genus" reg="Halalaimus">Halalaimus</tp:taxon-name-part></tp:taxon-name></italic> provided in this paper.</p></tp:treatment-sec><tp:treatment-sec><!--Section generated to contain objects referenced in tp:taxon-treatment.--><fig id="F2" position="float" orientation="portrait"><object-id xmlns:xlink="http://www.w3.org/1999/xlink" content-type="doi" xlink:type="simple">10.3897/zookeys.1284.187212.figure2</object-id><object-id xmlns:xlink="http://www.w3.org/1999/xlink" content-type="zenodo_dep_id" xlink:type="simple">21202443</object-id><object-id xmlns:xlink="http://www.w3.org/1999/xlink" content-type="arpha" xlink:type="simple">D7273894-8CDB-59FF-B3BB-FCFDC8D7236F</object-id><label>Figure 2.</label><caption><p>Clarion-Clipperton Zone (<abbrev xmlns:xlink="http://www.w3.org/1999/xlink" xlink:title="Clarion-Clipperton Zone" xlink:type="simple">CCZ</abbrev>) exploration contract areas for polymetallic nodules (in grey), showing the <abbrev xmlns:xlink="http://www.w3.org/1999/xlink" xlink:title="Global Sea Mineral Resources" xlink:type="simple">GSR</abbrev> exploration contract area (divided in three zones) in green, and the sampling stations (black dots) in inserts <bold>A, B</bold> and <bold>C</bold> where the two new <italic><tp:taxon-name><tp:taxon-name-part taxon-name-part-type="genus" reg="Halalaimus">Halalaimus</tp:taxon-name-part></tp:taxon-name></italic> species were found.</p></caption><graphic xmlns:xlink="http://www.w3.org/1999/xlink" xlink:href="zookeys-1284-001_article-187212__-g002.jpg" id="oo_1705877.jpg" position="float" orientation="portrait" xlink:type="simple"><uri content-type="original_file" xlink:type="simple">https://binary.pensoft.net/fig/1705877</uri></graphic></fig><table-wrap id="T1" position="float" orientation="portrait"><label>Table 1.</label><caption><p>Sampling-station metadata from the <abbrev xmlns:xlink="http://www.w3.org/1999/xlink" xlink:title="Global Sea Mineral Resources" xlink:type="simple">GSR</abbrev> exploration contract area where new <italic><tp:taxon-name><tp:taxon-name-part taxon-name-part-type="genus" reg="Halalaimus">Halalaimus</tp:taxon-name-part></tp:taxon-name></italic> species were discovered. <abbrev xmlns:xlink="http://www.w3.org/1999/xlink" xlink:title="multicore" xlink:type="simple">MUC</abbrev> = multicore</p></caption><table><tbody><tr><th rowspan="1" colspan="1">
                  <bold>Expedition</bold>
                </th><th rowspan="1" colspan="1">
                  <bold>Site</bold>
                </th><th rowspan="1" colspan="1">
                  <bold>Station</bold>
                </th><th rowspan="1" colspan="1">
                  <bold>
                    <abbrev xmlns:xlink="http://www.w3.org/1999/xlink" xlink:title="multicore" xlink:type="simple">MUC</abbrev>
                  </bold>
                </th><th rowspan="1" colspan="1">
                  <bold>Coordinates</bold>
                </th><th rowspan="1" colspan="1">
                  <bold>Water depth (m)</bold>
                </th><th rowspan="1" colspan="1">
                  <bold>Sampling date</bold>
                </th><th rowspan="1" colspan="1">
                  <bold>Species</bold>
                </th><th rowspan="1" colspan="1">
                  <bold>Type specimen</bold>
                </th></tr><tr><td rowspan="3" colspan="1">
                  <bold>
                    <abbrev xmlns:xlink="http://www.w3.org/1999/xlink" xlink:title="2015 sampling expedition to GSR exploration contract area in the CCZ" xlink:type="simple">GSRNOD15A</abbrev>
                  </bold>
                </td><td rowspan="1" colspan="1">B6S02</td><td rowspan="1" colspan="1">NodRich_C</td><td rowspan="1" colspan="1">1</td><td rowspan="1" colspan="1">
                  <named-content xmlns:xlink="http://www.w3.org/1999/xlink" content-type="dwc:verbatimCoordinates" xlink:type="simple">13°51'13.85"N, 123°15'18.46"W</named-content>
                </td><td rowspan="1" colspan="1">4526</td><td rowspan="1" colspan="1">23/09/2015</td><td rowspan="1" colspan="1">
                  <italic>
                    <tp:taxon-name><tp:taxon-name-part taxon-name-part-type="genus" reg="Halalaimus">H.</tp:taxon-name-part> <tp:taxon-name-part taxon-name-part-type="species" reg="marcosi">marcosi</tp:taxon-name-part></tp:taxon-name>
                  </italic>
                </td><td rowspan="1" colspan="1">Male holotype</td></tr><tr><td rowspan="1" colspan="1">B4S03</td><td rowspan="1" colspan="1">NodRich_A</td><td rowspan="1" colspan="1">4</td><td rowspan="1" colspan="1">
                  <named-content xmlns:xlink="http://www.w3.org/1999/xlink" content-type="dwc:verbatimCoordinates" xlink:type="simple">14°7'4.08"N, 125°52'44.76"W</named-content>
                </td><td rowspan="1" colspan="1">4490</td><td rowspan="1" colspan="1">29/09/2015</td><td rowspan="1" colspan="1">
                  <italic>
                    <tp:taxon-name><tp:taxon-name-part taxon-name-part-type="genus" reg="Halalaimus">H.</tp:taxon-name-part> <tp:taxon-name-part taxon-name-part-type="species" reg="marcosi">marcosi</tp:taxon-name-part></tp:taxon-name>
                  </italic>
                </td><td rowspan="1" colspan="1">Female paratype</td></tr><tr><td rowspan="1" colspan="1">B4N01</td><td rowspan="1" colspan="1">NodRich_D</td><td rowspan="1" colspan="1">1</td><td rowspan="1" colspan="1">
                  <named-content xmlns:xlink="http://www.w3.org/1999/xlink" content-type="dwc:verbatimCoordinates" xlink:type="simple">14°42'22.79"N, 125°27'4.68"W</named-content>
                </td><td rowspan="1" colspan="1">4504</td><td rowspan="1" colspan="1">7/10/2015</td><td rowspan="1" colspan="1">
                  <italic>
                    <tp:taxon-name><tp:taxon-name-part taxon-name-part-type="genus" reg="Halalaimus">H.</tp:taxon-name-part> <tp:taxon-name-part taxon-name-part-type="species" reg="marcosi">marcosi</tp:taxon-name-part></tp:taxon-name>
                  </italic>
                </td><td rowspan="1" colspan="1">Female paratype</td></tr><tr><td rowspan="1" colspan="1">
                  <bold>
                    <abbrev xmlns:xlink="http://www.w3.org/1999/xlink" xlink:title="2017 sampling expedition to GSR exploration contract area in the CCZ" xlink:type="simple">GSRNOD17</abbrev>
                  </bold>
                </td><td rowspan="1" colspan="1">B4S03</td><td rowspan="1" colspan="1">NodFree</td><td rowspan="1" colspan="1">12</td><td rowspan="1" colspan="1">
                  <named-content xmlns:xlink="http://www.w3.org/1999/xlink" content-type="dwc:verbatimCoordinates" xlink:type="simple">14°03'74.98"N, 125°55'19.01"W</named-content>
                </td><td rowspan="1" colspan="1">4575</td><td rowspan="1" colspan="1">26/05/2017</td><td rowspan="1" colspan="1">
                  <italic>
                    <tp:taxon-name><tp:taxon-name-part taxon-name-part-type="genus" reg="Halalaimus">H.</tp:taxon-name-part> <tp:taxon-name-part taxon-name-part-type="species" reg="marcosi">marcosi</tp:taxon-name-part></tp:taxon-name>
                  </italic>
                </td><td rowspan="1" colspan="1">Male and female paratype</td></tr><tr><td rowspan="1" colspan="1">
                  <bold>
                    <abbrev xmlns:xlink="http://www.w3.org/1999/xlink" xlink:title="2015 sampling expedition to GSR exploration contract area in the CCZ" xlink:type="simple">GSRNOD15A</abbrev>
                  </bold>
                </td><td rowspan="1" colspan="1">B6S02</td><td rowspan="1" colspan="1">NodRich_C</td><td rowspan="1" colspan="1">3</td><td rowspan="1" colspan="1">
                  <named-content xmlns:xlink="http://www.w3.org/1999/xlink" content-type="dwc:verbatimCoordinates" xlink:type="simple">13°50'44.12"N, 123°15'9.32"W</named-content>
                </td><td rowspan="1" colspan="1">4522</td><td rowspan="1" colspan="1">24/09/2015</td><td rowspan="1" colspan="1">
                  <italic>
                    <tp:taxon-name><tp:taxon-name-part taxon-name-part-type="genus" reg="Halalaimus">H.</tp:taxon-name-part> <tp:taxon-name-part taxon-name-part-type="species" reg="pierri">pierri</tp:taxon-name-part></tp:taxon-name>
                  </italic>
                </td><td rowspan="1" colspan="1">Male holotype</td></tr><tr><td rowspan="2" colspan="1">
                  <bold>
                    <abbrev xmlns:xlink="http://www.w3.org/1999/xlink" xlink:title="2017 sampling expedition to GSR exploration contract area in the CCZ" xlink:type="simple">GSRNOD17</abbrev>
                  </bold>
                </td><td rowspan="1" colspan="1">B4S03</td><td rowspan="1" colspan="1">NodRich_A</td><td rowspan="1" colspan="1">19</td><td rowspan="1" colspan="1">
                  <named-content xmlns:xlink="http://www.w3.org/1999/xlink" content-type="dwc:verbatimCoordinates" xlink:type="simple">14°07'34.49"N, 125°52'14.81"W</named-content>
                </td><td rowspan="1" colspan="1">4500</td><td rowspan="1" colspan="1">30/05/2017</td><td rowspan="1" colspan="1">
                  <italic>
                    <tp:taxon-name><tp:taxon-name-part taxon-name-part-type="genus" reg="Halalaimus">H.</tp:taxon-name-part> <tp:taxon-name-part taxon-name-part-type="species" reg="pierri">pierri</tp:taxon-name-part></tp:taxon-name>
                  </italic>
                </td><td rowspan="1" colspan="1">Female paratype</td></tr><tr><td rowspan="1" colspan="1">B4S03</td><td rowspan="1" colspan="1">NodFree</td><td rowspan="1" colspan="1">11</td><td rowspan="1" colspan="1">
                  <named-content xmlns:xlink="http://www.w3.org/1999/xlink" content-type="dwc:verbatimCoordinates" xlink:type="simple">14°04'0.088"N, 125°55'44.44"W</named-content>
                </td><td rowspan="1" colspan="1">4649</td><td rowspan="1" colspan="1">26/06/2017</td><td rowspan="1" colspan="1">
                  <italic>
                    <tp:taxon-name><tp:taxon-name-part taxon-name-part-type="genus" reg="Halalaimus">H.</tp:taxon-name-part> <tp:taxon-name-part taxon-name-part-type="species" reg="pierri">pierri</tp:taxon-name-part></tp:taxon-name>
                  </italic>
                </td><td rowspan="1" colspan="1">Female paratype</td></tr></tbody></table></table-wrap></tp:treatment-sec><ref-list><ref id="B55"><mixed-citation xmlns:xlink="http://www.w3.org/1999/xlink" xlink:type="simple">Keppner EJ (1992) Eleven new species of free-living marine nematodes of the genus <italic><tp:taxon-name><tp:taxon-name-part taxon-name-part-type="genus">Halalaimus</tp:taxon-name-part></tp:taxon-name></italic> De Man, 1888 (<tp:taxon-name><tp:taxon-name-part taxon-name-part-type="phylum">Nematoda</tp:taxon-name-part></tp:taxon-name>: <tp:taxon-name><tp:taxon-name-part taxon-name-part-type="order">Enoplida</tp:taxon-name-part></tp:taxon-name>) from Florida with keys to the species. Gulf Research Reports 8(4): 333–362. <ext-link xlink:href="10.18785/grr.0804.01" ext-link-type="doi" xlink:type="simple">https://doi.org/10.18785/grr.0804.01</ext-link></mixed-citation></ref></ref-list></tp:taxon-treatment>
