# Supplementary material for: Review of Halalaimus (Nematoda, Enoplida, Oxystominidae) and description of two new species from the abyssal nodule-bearing Clarion-Clipperton Zone
Source: Zookeys. 2026 Jul 3;1284:1–48. doi: 10.3897/zookeys.1284.187212 (PMC13383980; doi:10.3897/zookeys.1284.187212)
Supplement: XML Treatment for Halalaimus marcosi [file zookeys.1284.187212-treatment2.xml]

<!DOCTYPE tp:taxon-treatment
  PUBLIC "-//TaxonX//DTD Taxonomic Treatment Publishing DTD v0 20100105//EN" "tax-treatment-NSO.dtd">
<tp:taxon-treatment xmlns:tp="http://www.plazi.org/taxpub"><tp:treatment-meta><kwd-group><label>Taxon classification</label><kwd>
                <named-content content-type="kingdom">Animalia</named-content>
              </kwd><kwd>
                <named-content content-type="order">Enoplida</named-content>
              </kwd><kwd>
                <named-content content-type="family">Oxystominidae</named-content>
              </kwd></kwd-group><mixed-citation publication-type="journal"><person-group><name><surname>Bezerra</surname><given-names>Tania Nara</given-names></name><name><surname>Smol</surname><given-names>Nic</given-names></name><name><surname>Alves</surname><given-names>Renata M. S.</given-names></name><name><surname>Pape</surname><given-names>Ellen</given-names></name></person-group><article-title>Review of <italic><tp:taxon-name><tp:taxon-name-part taxon-name-part-type="genus" reg="Halalaimus">Halalaimus</tp:taxon-name-part></tp:taxon-name></italic> (<tp:taxon-name><tp:taxon-name-part taxon-name-part-type="phylum" reg="Nematoda">Nematoda</tp:taxon-name-part></tp:taxon-name>, <tp:taxon-name><tp:taxon-name-part taxon-name-part-type="order" reg="Enoplida">Enoplida</tp:taxon-name-part></tp:taxon-name>, <tp:taxon-name><tp:taxon-name-part taxon-name-part-type="family" reg="Oxystominidae">Oxystominidae</tp:taxon-name-part></tp:taxon-name>) and description of two new species from the abyssal nodule-bearing Clarion-Clipperton Zone</article-title><source>Zookeys</source><day>03</day><month>07</month><year>2026</year><volume>1284</volume><fpage>1</fpage><lpage>48</lpage><pub-id pub-id-type="doi">10.3897/zookeys.1284.187212</pub-id></mixed-citation></tp:treatment-meta><tp:nomenclature><tp:taxon-name><object-id xmlns:xlink="http://www.w3.org/1999/xlink" content-type="arpha" xlink:type="simple">D58C0C73-1799-5B0D-A8AC-A9501D98974C</object-id>
                    		<tp:taxon-name-part taxon-name-part-type="genus" reg="Halalaimus">Halalaimus</tp:taxon-name-part> <tp:taxon-name-part taxon-name-part-type="species" reg="marcosi">marcosi</tp:taxon-name-part>
                    	
                    		<object-id xmlns:xlink="http://www.w3.org/1999/xlink" content-type="zoobank" xlink:type="simple">https://zoobank.org/15C2FB84-12C0-48E3-8408-465D183D8171</object-id>
                    	</tp:taxon-name><tp:taxon-status xmlns:xlink="http://www.w3.org/1999/xlink" xlink:type="simple">sp. nov.</tp:taxon-status><xref ref-type="fig" rid="F4">Figs 4</xref><xref ref-type="fig" rid="F5">, 5</xref><xref ref-type="table" rid="T1">, Tables 1</xref><xref ref-type="table" rid="T4">, 4</xref></tp:nomenclature><tp:treatment-sec sec-type="Type material"><title>Type material.</title><p><bold><italic>Holotype</italic></bold> male (Inventory UGMD_104484). <bold><italic>Paratypes</italic></bold> 1 male (Inventory UGMD_1004485); 3 females (Inventory UGMD_1004486, UGMD_1004487 and UGMD_1004488), are deposited in the voucher collection of the Ghent University Museum Zoology Collections - <abbrev xmlns:xlink="http://www.w3.org/1999/xlink" content-type="institution" xlink:title="Ghent University" xlink:type="simple">UGent</abbrev>.</p><fig id="F4" position="float" orientation="portrait"><object-id xmlns:xlink="http://www.w3.org/1999/xlink" content-type="doi" xlink:type="simple">10.3897/zookeys.1284.187212.figure4</object-id><object-id xmlns:xlink="http://www.w3.org/1999/xlink" content-type="zenodo_dep_id" xlink:type="simple">21202449</object-id><object-id xmlns:xlink="http://www.w3.org/1999/xlink" content-type="arpha" xlink:type="simple">B5B9E2A6-231E-5CAD-B6A7-5CE65418FAA9</object-id><label>Figure 4.</label><caption><p><italic><tp:taxon-name><tp:taxon-name-part taxon-name-part-type="genus" reg="Halalaimus">Halalaimus</tp:taxon-name-part> <tp:taxon-name-part taxon-name-part-type="species" reg="marcosi">marcosi</tp:taxon-name-part></tp:taxon-name></italic> sp. nov. Holotype male. <bold>A</bold>. Habitus, arrows pointing to pear shaped end of pharynx; <bold>B</bold>. Anterior end, arrows pointing to the amphid; <bold>C</bold>. Posterior end, arrows pointing to anterior and posterior reflexed testes, spicules, gubernaculum, and caudal alae. Paratype female; <bold>D</bold>. Reproductive system, arrows pointing to the anterior and posterior reflexed ovaries. Scale bars: 50 µm (<bold>A, C, D</bold>), 100 µm (<bold>B</bold>).</p></caption><graphic xmlns:xlink="http://www.w3.org/1999/xlink" xlink:href="zookeys-1284-001_article-187212__-g004.jpg" id="oo_1705879.jpg" position="float" orientation="portrait" xlink:type="simple"><uri content-type="original_file" xlink:type="simple">https://binary.pensoft.net/fig/1705879</uri></graphic></fig><fig id="F5" position="float" orientation="portrait"><object-id xmlns:xlink="http://www.w3.org/1999/xlink" content-type="doi" xlink:type="simple">10.3897/zookeys.1284.187212.figure5</object-id><object-id xmlns:xlink="http://www.w3.org/1999/xlink" content-type="zenodo_dep_id" xlink:type="simple">21202451</object-id><object-id xmlns:xlink="http://www.w3.org/1999/xlink" content-type="arpha" xlink:type="simple">0CC863F9-3E93-5420-904C-0C54156CE0D2</object-id><label>Figure 5.</label><caption><p><italic><tp:taxon-name><tp:taxon-name-part taxon-name-part-type="genus" reg="Halalaimus">Halalaimus</tp:taxon-name-part> <tp:taxon-name-part taxon-name-part-type="species" reg="marcosi">marcosi</tp:taxon-name-part></tp:taxon-name></italic> sp. nov. Holotype male. <bold>A</bold>. Habitus, arrows pointing to the pharyngeal bulb; anterior and posterior testes; <bold>B</bold>. Anterior end, arrow points to the amphid; <bold>C</bold>. Anterior end arrows points to the cephalic setae; <bold>D</bold>. End of pharynx, arrow pointing to the posterior pear-shaped widening; <bold>E</bold>. Arrow pointing to the lateral differentiation; <bold>F</bold>. Anterior testis, arrow pointing to the reflexed end; <bold>G</bold>. Posterior testis, arrow pointing to the reflexed end; <bold>H</bold>. Posterior end, arrow pointing to the caudal alae; <bold>I</bold>. Arrows pointing to the spicules, gubernaculum and pre-cloacal sensilla. Paratype female; <bold>J</bold>. Female reproductive system. Arrows pointing to the end of the reflexed ovaries and spermatheca. Scale bars: 50 µm (<bold>A</bold>); 25 µm (<bold>B, H</bold>); 7.5 µm (<bold>C, D, E, F, G, I</bold>); 10 µm (<bold>J</bold>).</p></caption><graphic xmlns:xlink="http://www.w3.org/1999/xlink" xlink:href="zookeys-1284-001_article-187212__-g005.jpg" id="oo_1705880.jpg" position="float" orientation="portrait" xlink:type="simple"><uri content-type="original_file" xlink:type="simple">https://binary.pensoft.net/fig/1705880</uri></graphic></fig><table-wrap id="T4" position="float" orientation="portrait"><label>Table 4.</label><caption><p>Morphometrics of <italic><tp:taxon-name><tp:taxon-name-part taxon-name-part-type="genus" reg="Halalaimus">H.</tp:taxon-name-part> <tp:taxon-name-part taxon-name-part-type="species" reg="marcosi">marcosi</tp:taxon-name-part></tp:taxon-name></italic> sp. nov. and <italic><tp:taxon-name><tp:taxon-name-part taxon-name-part-type="genus" reg="Halalaimus">H.</tp:taxon-name-part> <tp:taxon-name-part taxon-name-part-type="species" reg="pierri">pierri</tp:taxon-name-part></tp:taxon-name></italic> sp. nov. All measurements are in µm, except ratios which have no units.</p></caption><table><tbody><tr><th rowspan="2" colspan="1"/><th rowspan="1" colspan="5"><bold><italic><tp:taxon-name><tp:taxon-name-part taxon-name-part-type="genus" reg="Halalaimus">Halalaimus</tp:taxon-name-part> <tp:taxon-name-part taxon-name-part-type="species" reg="marcosi">marcosi</tp:taxon-name-part></tp:taxon-name></italic> sp. nov</bold>.</th><th rowspan="1" colspan="3"><bold><italic><tp:taxon-name><tp:taxon-name-part taxon-name-part-type="genus" reg="Halalaimus">Halalaimus</tp:taxon-name-part> <tp:taxon-name-part taxon-name-part-type="species" reg="pierri">pierri</tp:taxon-name-part></tp:taxon-name></italic> sp. nov</bold>.</th></tr><tr><th rowspan="1" colspan="1">
                      <bold>Holotype ♂</bold>
                    </th><th rowspan="1" colspan="1">
                      <bold>Paratype ♂</bold>
                    </th><th rowspan="1" colspan="3">
                      <bold>Paratypes ♀ (n = 3)</bold>
                    </th><th rowspan="1" colspan="1">
                      <bold>Holotype ♂</bold>
                    </th><th rowspan="1" colspan="2">
                      <bold>Paratypes ♀ (n = 2)</bold>
                    </th></tr><tr><th rowspan="1" colspan="1">
                      <bold>
                        <abbrev xmlns:xlink="http://www.w3.org/1999/xlink" xlink:title="total body length" xlink:type="simple">L</abbrev>
                      </bold>
                    </th><th rowspan="1" colspan="1">
                      <bold>1699</bold>
                    </th><th rowspan="1" colspan="1">
                      <bold>1742</bold>
                    </th><th rowspan="1" colspan="1">
                      <bold>1970</bold>
                    </th><th rowspan="1" colspan="1">
                      <bold>1848</bold>
                    </th><th rowspan="1" colspan="1">
                      <bold>1955</bold>
                    </th><th rowspan="1" colspan="1">
                      <bold>1622</bold>
                    </th><th rowspan="1" colspan="1">
                      <bold>1492</bold>
                    </th><th rowspan="1" colspan="1">
                      <bold>1520</bold>
                    </th></tr><tr><td rowspan="1" colspan="1">Head diameter at cephalic setae</td><td rowspan="1" colspan="1">5</td><td rowspan="1" colspan="1">6</td><td rowspan="1" colspan="1">4</td><td rowspan="1" colspan="1">4</td><td rowspan="1" colspan="1">5</td><td rowspan="1" colspan="1">4</td><td rowspan="1" colspan="1">4</td><td rowspan="1" colspan="1">5</td></tr><tr><td rowspan="1" colspan="1">Body diameter at anterior end of amphid</td><td rowspan="1" colspan="1">9</td><td rowspan="1" colspan="1">10</td><td rowspan="1" colspan="1">7</td><td rowspan="1" colspan="1">7</td><td rowspan="1" colspan="1">8</td><td rowspan="1" colspan="1">6</td><td rowspan="1" colspan="1">5</td><td rowspan="1" colspan="1">6</td></tr><tr><td rowspan="1" colspan="1">Length of outer labial setae</td><td rowspan="1" colspan="1">4</td><td rowspan="1" colspan="1">4</td><td rowspan="1" colspan="1">3</td><td rowspan="1" colspan="1">3</td><td rowspan="1" colspan="1">4</td><td rowspan="1" colspan="1">2</td><td rowspan="1" colspan="1">3</td><td rowspan="1" colspan="1">3</td></tr><tr><td rowspan="1" colspan="1">Length of cephalic setae</td><td rowspan="1" colspan="1">6</td><td rowspan="1" colspan="1">6</td><td rowspan="1" colspan="1">4</td><td rowspan="1" colspan="1">4</td><td rowspan="1" colspan="1">5</td><td rowspan="1" colspan="1">1</td><td rowspan="1" colspan="1">2</td><td rowspan="1" colspan="1">2</td></tr><tr><td rowspan="1" colspan="1">Length amphideal fovea</td><td rowspan="1" colspan="1">72</td><td rowspan="1" colspan="1">73</td><td rowspan="1" colspan="1">71</td><td rowspan="1" colspan="1">75</td><td rowspan="1" colspan="1">74</td><td rowspan="1" colspan="1">85</td><td rowspan="1" colspan="1">85</td><td rowspan="1" colspan="1">85</td></tr><tr><td rowspan="1" colspan="1">Body diameter- at the middle of amphid</td><td rowspan="1" colspan="1">13</td><td rowspan="1" colspan="1">12</td><td rowspan="1" colspan="1">13</td><td rowspan="1" colspan="1">13</td><td rowspan="1" colspan="1">14</td><td rowspan="1" colspan="1">10</td><td rowspan="1" colspan="1">9</td><td rowspan="1" colspan="1">10</td></tr><tr><td rowspan="1" colspan="1">Distance of amphid from anterior end</td><td rowspan="1" colspan="1">26</td><td rowspan="1" colspan="1">23</td><td rowspan="1" colspan="1">22</td><td rowspan="1" colspan="1">23</td><td rowspan="1" colspan="1">25</td><td rowspan="1" colspan="1">41</td><td rowspan="1" colspan="1">33</td><td rowspan="1" colspan="1">37</td></tr><tr><td rowspan="1" colspan="1">Amphid width</td><td rowspan="1" colspan="1">1.8</td><td rowspan="1" colspan="1">2</td><td rowspan="1" colspan="1">2</td><td rowspan="1" colspan="1">2</td><td rowspan="1" colspan="1">2</td><td rowspan="1" colspan="1">1.5</td><td rowspan="1" colspan="1">1</td><td rowspan="1" colspan="1">1</td></tr><tr><td rowspan="1" colspan="1">Nerve ring from anterior end</td><td rowspan="1" colspan="1">281</td><td rowspan="1" colspan="1">285</td><td rowspan="1" colspan="1">268</td><td rowspan="1" colspan="1">273</td><td rowspan="1" colspan="1">278</td><td rowspan="1" colspan="1">84 ?</td><td rowspan="1" colspan="1">137</td><td rowspan="1" colspan="1">130</td></tr><tr><td rowspan="1" colspan="1">Nerve ring <abbrev xmlns:xlink="http://www.w3.org/1999/xlink" xlink:title="corresponding body diameter" xlink:type="simple">cbd</abbrev></td><td rowspan="1" colspan="1">21</td><td rowspan="1" colspan="1">22</td><td rowspan="1" colspan="1">21</td><td rowspan="1" colspan="1">22</td><td rowspan="1" colspan="1">22</td><td rowspan="1" colspan="1">13</td><td rowspan="1" colspan="1">12</td><td rowspan="1" colspan="1">13</td></tr><tr><td rowspan="1" colspan="1">Pharynx length</td><td rowspan="1" colspan="1">458</td><td rowspan="1" colspan="1">460</td><td rowspan="1" colspan="1">450</td><td rowspan="1" colspan="1">440</td><td rowspan="1" colspan="1">450</td><td rowspan="1" colspan="1">509</td><td rowspan="1" colspan="1">392</td><td rowspan="1" colspan="1">420</td></tr><tr><td rowspan="1" colspan="1">Pharyngeal width at the base</td><td rowspan="1" colspan="1">17</td><td rowspan="1" colspan="1">17.5</td><td rowspan="1" colspan="1">17</td><td rowspan="1" colspan="1">16</td><td rowspan="1" colspan="1">17</td><td rowspan="1" colspan="1">12</td><td rowspan="1" colspan="1">11</td><td rowspan="1" colspan="1">12</td></tr><tr><td rowspan="1" colspan="1">Pharynx <abbrev xmlns:xlink="http://www.w3.org/1999/xlink" xlink:title="corresponding body diameter" xlink:type="simple">cbd</abbrev> at base</td><td rowspan="1" colspan="1">26</td><td rowspan="1" colspan="1">28</td><td rowspan="1" colspan="1">24</td><td rowspan="1" colspan="1">24</td><td rowspan="1" colspan="1">25</td><td rowspan="1" colspan="1">20</td><td rowspan="1" colspan="1">18</td><td rowspan="1" colspan="1">20</td></tr><tr><td rowspan="1" colspan="1">Maximal body diameter (<abbrev xmlns:xlink="http://www.w3.org/1999/xlink" xlink:title="maximum body diameter" xlink:type="simple">mbd</abbrev>)</td><td rowspan="1" colspan="1">29</td><td rowspan="1" colspan="1">31</td><td rowspan="1" colspan="1">33</td><td rowspan="1" colspan="1">31</td><td rowspan="1" colspan="1">32</td><td rowspan="1" colspan="1">22</td><td rowspan="1" colspan="1">20</td><td rowspan="1" colspan="1">21</td></tr><tr><td rowspan="1" colspan="1">Anal/Cloacal diameter (<abbrev xmlns:xlink="http://www.w3.org/1999/xlink" xlink:title="anal/cloacal body diameter" xlink:type="simple">abd</abbrev>)</td><td rowspan="1" colspan="1">21</td><td rowspan="1" colspan="1">23</td><td rowspan="1" colspan="1">21</td><td rowspan="1" colspan="1">21</td><td rowspan="1" colspan="1">22</td><td rowspan="1" colspan="1">14</td><td rowspan="1" colspan="1">11</td><td rowspan="1" colspan="1">12</td></tr><tr><td rowspan="1" colspan="1">Spicules length</td><td rowspan="1" colspan="1">45</td><td rowspan="1" colspan="1">44</td><td rowspan="1" colspan="1"/><td rowspan="1" colspan="1"/><td rowspan="1" colspan="1"/><td rowspan="1" colspan="1">21</td><td rowspan="1" colspan="1"/><td rowspan="1" colspan="1"/></tr><tr><td rowspan="1" colspan="1">Spicules/<abbrev xmlns:xlink="http://www.w3.org/1999/xlink" xlink:title="anal/cloacal body diameter" xlink:type="simple">abd</abbrev></td><td rowspan="1" colspan="1">2.1</td><td rowspan="1" colspan="1">2.2</td><td rowspan="1" colspan="1"/><td rowspan="1" colspan="1"/><td rowspan="1" colspan="1"/><td rowspan="1" colspan="1">1.5</td><td rowspan="1" colspan="1"/><td rowspan="1" colspan="1"/></tr><tr><td rowspan="1" colspan="1">Gubernaculum lenght</td><td rowspan="1" colspan="1">21</td><td rowspan="1" colspan="1">20</td><td rowspan="1" colspan="1"/><td rowspan="1" colspan="1"/><td rowspan="1" colspan="1"/><td rowspan="1" colspan="1">12</td><td rowspan="1" colspan="1"/><td rowspan="1" colspan="1"/></tr><tr><td rowspan="1" colspan="1">Length pre-cloacal sensillum</td><td rowspan="1" colspan="1">3</td><td rowspan="1" colspan="1">3</td><td rowspan="1" colspan="1"/><td rowspan="1" colspan="1"/><td rowspan="1" colspan="1"/><td rowspan="1" colspan="1">5</td><td rowspan="1" colspan="1"/><td rowspan="1" colspan="1"/></tr><tr><td rowspan="1" colspan="1">Tail length</td><td rowspan="1" colspan="1">247</td><td rowspan="1" colspan="1">248</td><td rowspan="1" colspan="1">252</td><td rowspan="1" colspan="1">250</td><td rowspan="1" colspan="1">252</td><td rowspan="1" colspan="1">212</td><td rowspan="1" colspan="1">213</td><td rowspan="1" colspan="1">212</td></tr><tr><td rowspan="1" colspan="1">
                      <abbrev xmlns:xlink="http://www.w3.org/1999/xlink" xlink:title="total body length" xlink:type="simple">a</abbrev>
                    </td><td rowspan="1" colspan="1">58.5</td><td rowspan="1" colspan="1">56.1</td><td rowspan="1" colspan="1">59.6</td><td rowspan="1" colspan="1">63</td><td rowspan="1" colspan="1">61</td><td rowspan="1" colspan="1">74</td><td rowspan="1" colspan="1">75</td><td rowspan="1" colspan="1">76</td></tr><tr><td rowspan="1" colspan="1">
                      <abbrev xmlns:xlink="http://www.w3.org/1999/xlink" xlink:title="total body length" xlink:type="simple">b</abbrev>
                    </td><td rowspan="1" colspan="1">3.7</td><td rowspan="1" colspan="1">3.8</td><td rowspan="1" colspan="1">4.3</td><td rowspan="1" colspan="1">4.4</td><td rowspan="1" colspan="1">4.3</td><td rowspan="1" colspan="1">3.2</td><td rowspan="1" colspan="1">3.8</td><td rowspan="1" colspan="1">3.6</td></tr><tr><td rowspan="1" colspan="1">
                      <abbrev xmlns:xlink="http://www.w3.org/1999/xlink" xlink:title="total body length / tail length" xlink:type="simple">c</abbrev>
                    </td><td rowspan="1" colspan="1">6.9</td><td rowspan="1" colspan="1">7</td><td rowspan="1" colspan="1">7.8</td><td rowspan="1" colspan="1">7.8</td><td rowspan="1" colspan="1">7.8</td><td rowspan="1" colspan="1">7.7</td><td rowspan="1" colspan="1">7</td><td rowspan="1" colspan="1">7</td></tr><tr><td rowspan="1" colspan="1">
                      <abbrev xmlns:xlink="http://www.w3.org/1999/xlink" xlink:title="tail length / body width at level of anus or cloacal opening" xlink:type="simple">c'</abbrev>
                    </td><td rowspan="1" colspan="1">11.7</td><td rowspan="1" colspan="1">10.7</td><td rowspan="1" colspan="1">12</td><td rowspan="1" colspan="1">12</td><td rowspan="1" colspan="1">11.5</td><td rowspan="1" colspan="1">15</td><td rowspan="1" colspan="1">19.3</td><td rowspan="1" colspan="1">18</td></tr><tr><td rowspan="1" colspan="1">
                      <abbrev xmlns:xlink="http://www.w3.org/1999/xlink" xlink:title="vulva distance from anterior end" xlink:type="simple">v</abbrev>
                    </td><td rowspan="1" colspan="1"/><td rowspan="1" colspan="1"/><td rowspan="1" colspan="1">1024</td><td rowspan="1" colspan="1">979</td><td rowspan="1" colspan="1">1015</td><td rowspan="1" colspan="1"/><td rowspan="1" colspan="1">746</td><td rowspan="1" colspan="1">768</td></tr><tr><td rowspan="1" colspan="1">
                      <abbrev xmlns:xlink="http://www.w3.org/1999/xlink" xlink:title="vulva position as % of body length from anterior end" xlink:type="simple">V%</abbrev>
                    </td><td rowspan="1" colspan="1"/><td rowspan="1" colspan="1"/><td rowspan="1" colspan="1">52</td><td rowspan="1" colspan="1">50</td><td rowspan="1" colspan="1">52</td><td rowspan="1" colspan="1"/><td rowspan="1" colspan="1">50</td><td rowspan="1" colspan="1">51</td></tr><tr><td rowspan="1" colspan="1">Vulva <abbrev xmlns:xlink="http://www.w3.org/1999/xlink" xlink:title="corresponding body diameter" xlink:type="simple">cbd</abbrev></td><td rowspan="1" colspan="1"/><td rowspan="1" colspan="1"/><td rowspan="1" colspan="1">28</td><td rowspan="1" colspan="1">27</td><td rowspan="1" colspan="1">28</td><td rowspan="1" colspan="1"/><td rowspan="1" colspan="1">21</td><td rowspan="1" colspan="1">21</td></tr></tbody></table></table-wrap></tp:treatment-sec><tp:treatment-sec sec-type="Type locality and habitat"><title>Type locality and habitat.</title><p><abbrev xmlns:xlink="http://www.w3.org/1999/xlink" xlink:title="Clarion-Clipperton Zone" xlink:type="simple">CCZ</abbrev>, Pacific Ocean. Deep sea sediment dominated by silt, containing polymetallic nodules. <italic><tp:taxon-name><tp:taxon-name-part taxon-name-part-type="genus" reg="Halalaimus">Halalaimus</tp:taxon-name-part> <tp:taxon-name-part taxon-name-part-type="species" reg="marcosi">marcosi</tp:taxon-name-part></tp:taxon-name></italic> sp. nov. was found in samples from two different expeditions to the <abbrev xmlns:xlink="http://www.w3.org/1999/xlink" xlink:title="Global Sea Mineral Resources" xlink:type="simple">GSR</abbrev> contract area in the <abbrev xmlns:xlink="http://www.w3.org/1999/xlink" xlink:title="Clarion-Clipperton Zone" xlink:type="simple">CCZ</abbrev>, i.e. <abbrev xmlns:xlink="http://www.w3.org/1999/xlink" xlink:title="2015 sampling expedition to GSR exploration contract area in the CCZ" xlink:type="simple">GSRNOD15A</abbrev> and <abbrev xmlns:xlink="http://www.w3.org/1999/xlink" xlink:title="2017 sampling expedition to GSR exploration contract area in the CCZ" xlink:type="simple">GSRNOD17</abbrev>, in four different stations: NodFree, NodRich_A, NodRich_C and NodRich_D. Water depth around 4500 m, from 0–5 cm (Table <xref ref-type="table" rid="T1">1</xref>) of sediment dominated by silt and clay particles.</p></tp:treatment-sec><tp:treatment-sec sec-type="Description"><title>Description.</title><p>Male holotype. Body slender, tapering at both extremities. Total length 1699 µm. Cuticle thick, ≤ 4 µm at cloacal region; generally smooth, with striations in tail region. Lateral differentiation present along body, starting at the end of the amphid and extending to beginning of posterior third of tail. Caudal lateral fields not ornamented. Anterior end distinctly set off, with very thin cuticle and basal head constriction. Cuticle thickening from level of cephalic setae to mid-third of tail. Cuticle thickness: 2.5 µm at mid-amphid, 4 µm anterior to cloaca (~ 20% of cloacal body diameter), 0.9 µm at mid-third of tail. Cuticle pores not observed. Metanemes not observed. Labial region rounded. Six inner labial papillae. Six outer labial setae, 4 µm long. Four cephalic setae, 6 µm long. <abbrev xmlns:xlink="http://www.w3.org/1999/xlink" xlink:title="outer labial sensilla" xlink:type="simple">OLS</abbrev> and <abbrev xmlns:xlink="http://www.w3.org/1999/xlink" xlink:title="cephalic sensilla" xlink:type="simple">CS</abbrev> separated by 5 µm. Amphideal fovea elongated, 72 µm long and ~ 2 µm wide. Short somatic setae (~ 1 µm) present near amphid, at mid-body, and near posterior end of amphid. Pharynx muscular, cylindrical, with posterior pear-shaped widening. Cardia embedded in intestine. Nerve ring at 57% of pharynx length. Secretory-excretory system not observed. Reproductive system diorchic, with opposed and reflexed testes. Posterior testis right of intestine, anterior testis left of intestine. Spicules paired, symmetrical, slightly curved, 45 µm long. Gubernaculum 21 µm long, slightly curved, partially enclosing spicules laterally. Precloacal sensillum 2.5 µm long, located anterior to cloaca. Tail 243 µm long, conical-filiform; posterior half filiform. Tail tip blunt. Three caudal glands present, confined in the tail region. Spinneret not observed.</p><p>Females. Similar to males but longer. Reproductive system didelphic, amphidelphic, reflexed ovaries. Spermatheca proximally at each ovary branch. Vulva situated slightly after mid-body. Vagina perpendicular, slightly cuticularised. No vaginal glands observed. Three caudal glands present, not visible in all specimens. Spinneret not observed.</p><p>Juveniles. Similar to adults in most morphological features. The total length of the examined juveniles (<italic>n</italic> = 3) ranged from 1369–1457 µm. The limits of the amphids were not clearly discernible. The measurements of pharynx = 441 µm, <abbrev xmlns:xlink="http://www.w3.org/1999/xlink" xlink:title="maximum body diameter" xlink:type="simple">mbd</abbrev> = 24–28 µm, <abbrev xmlns:xlink="http://www.w3.org/1999/xlink" xlink:title="anal/cloacal body diameter" xlink:type="simple">abd</abbrev> = 21 µm, and tail length = 192–196 µm correspond well with the proportions observed in adults. Caudal alae were already visible in juvenile specimens.</p></tp:treatment-sec><tp:treatment-sec sec-type="Diagnosis"><title>Diagnosis.</title><p><italic><tp:taxon-name><tp:taxon-name-part taxon-name-part-type="genus" reg="Halalaimus">Halalaimus</tp:taxon-name-part> <tp:taxon-name-part taxon-name-part-type="species" reg="marcosi">marcosi</tp:taxon-name-part></tp:taxon-name></italic> sp. nov. is characterised by a slender body tapering towards both extremities, with total length ranging from 1699–1970 µm. The cuticle is generally smooth along the body, with fine annulations at the tail tip, although not visible in all specimens. Somatic alae are clearly visible. The head is distinctly set off and has a thinner cuticle anterior to the cephalic setae, forming a basal head constriction. The amphid is located approximately five head diameters from the anterior end. Inner labial sensilla are papilliform; outer labial and cephalic sensilla are setiform. Cephalic setae are spaced one head diameter apart. The pharynx is elongated and muscular, with a posterior pear-shaped widening. The cardia is embedded in the intestine. The male reproductive system is diorchic, with opposed and reflexed testes. Spicules are slightly curved; the gubernaculum is also slightly curved. A single precloacal sensillum is located immediately anterior to the cloacal opening. No cuticular pore is observed. The female reproductive system is didelphic, amphidelphic, with reflexed ovaries. Three caudal glands are present, located within the tail but not visible in all specimens. The tail is elongated, with a filiform tip, and shows annulations in two specimens. Based on the presence of caudal alae and a precloacal supplement, <italic><tp:taxon-name><tp:taxon-name-part taxon-name-part-type="genus" reg="Halalaimus">H.</tp:taxon-name-part> <tp:taxon-name-part taxon-name-part-type="species" reg="marcosi">marcosi</tp:taxon-name-part></tp:taxon-name></italic> sp. nov. belongs to Group 1 in the classification proposed by <xref ref-type="bibr" rid="B55">Keppner (1992)</xref>.</p></tp:treatment-sec><tp:treatment-sec sec-type="Differential diagnosis"><title>Differential diagnosis.</title><p><italic><tp:taxon-name><tp:taxon-name-part taxon-name-part-type="genus" reg="Halalaimus">Halalaimus</tp:taxon-name-part> <tp:taxon-name-part taxon-name-part-type="species" reg="marcosi">marcosi</tp:taxon-name-part></tp:taxon-name></italic> sp. nov. can be distinguished from all previously described species of the genus by a unique combination of morphological characters. These include its large body size (1699–1970 µm), the presence of six inner labial papillae, outer labial setae shorter than cephalic setae, both circles of setae spaced approximately one head diameter apart, a thick cuticle (≤ 4 µm), a pharynx with a posterior pear-shaped widening, and somatic and caudal lateral differentiation that is not ornamented. A notable feature of <italic><tp:taxon-name><tp:taxon-name-part taxon-name-part-type="genus" reg="Halalaimus">H.</tp:taxon-name-part> <tp:taxon-name-part taxon-name-part-type="species" reg="marcosi">marcosi</tp:taxon-name-part></tp:taxon-name></italic> sp. nov. is the presence of reflexed testes, and the presence of a precloacal sensillum. The tail is conical-filiform with a blunt tip. Among the 13 species currently placed in Group 1 of Keppner’s (1992) classification (characterised by the presence of caudal alae and precloacal supplements), nine species have a body length shorter than 1500 µm (<italic><tp:taxon-name><tp:taxon-name-part taxon-name-part-type="genus" reg="Halalaimus">H.</tp:taxon-name-part> <tp:taxon-name-part taxon-name-part-type="species" reg="minimus">minimus</tp:taxon-name-part></tp:taxon-name></italic>, <italic><tp:taxon-name><tp:taxon-name-part taxon-name-part-type="genus" reg="Halalaimus">H.</tp:taxon-name-part> <tp:taxon-name-part taxon-name-part-type="species" reg="vietnamicus">vietnamicus</tp:taxon-name-part></tp:taxon-name></italic>, <italic><tp:taxon-name><tp:taxon-name-part taxon-name-part-type="genus" reg="Halalaimus">H.</tp:taxon-name-part> <tp:taxon-name-part taxon-name-part-type="species" reg="dimorphus">dimorphus</tp:taxon-name-part></tp:taxon-name></italic>, <italic><tp:taxon-name><tp:taxon-name-part taxon-name-part-type="genus" reg="Halalaimus">H.</tp:taxon-name-part> <tp:taxon-name-part taxon-name-part-type="species" reg="tarjani">tarjani</tp:taxon-name-part></tp:taxon-name></italic>, <italic><tp:taxon-name><tp:taxon-name-part taxon-name-part-type="genus" reg="Halalaimus">H.</tp:taxon-name-part> <tp:taxon-name-part taxon-name-part-type="species" reg="orientalis">orientalis</tp:taxon-name-part></tp:taxon-name></italic>, <italic><tp:taxon-name><tp:taxon-name-part taxon-name-part-type="genus" reg="Halalaimus">H.</tp:taxon-name-part> <tp:taxon-name-part taxon-name-part-type="species" reg="bulbocaudatus">bulbocaudatus</tp:taxon-name-part></tp:taxon-name></italic>, <italic><tp:taxon-name><tp:taxon-name-part taxon-name-part-type="genus" reg="Halalaimus">H.</tp:taxon-name-part> <tp:taxon-name-part taxon-name-part-type="species" reg="bayensis">bayensis</tp:taxon-name-part></tp:taxon-name></italic>, <italic><tp:taxon-name><tp:taxon-name-part taxon-name-part-type="genus" reg="Halalaimus">H.</tp:taxon-name-part> <tp:taxon-name-part taxon-name-part-type="species" reg="floridanus">floridanus</tp:taxon-name-part></tp:taxon-name></italic>, and <italic><tp:taxon-name><tp:taxon-name-part taxon-name-part-type="genus" reg="Halalaimus">H.</tp:taxon-name-part> <tp:taxon-name-part taxon-name-part-type="species" reg="paracomatus">paracomatus</tp:taxon-name-part></tp:taxon-name></italic>). Three species (<italic><tp:taxon-name><tp:taxon-name-part taxon-name-part-type="genus" reg="Halalaimus">H.</tp:taxon-name-part> <tp:taxon-name-part taxon-name-part-type="species" reg="comatus">comatus</tp:taxon-name-part></tp:taxon-name></italic>, <italic><tp:taxon-name><tp:taxon-name-part taxon-name-part-type="genus" reg="Halalaimus">H.</tp:taxon-name-part> <tp:taxon-name-part taxon-name-part-type="species" reg="thalassinus">thalassinus</tp:taxon-name-part></tp:taxon-name></italic>, and <italic><tp:taxon-name><tp:taxon-name-part taxon-name-part-type="genus" reg="Halalaimus">H.</tp:taxon-name-part> <tp:taxon-name-part taxon-name-part-type="species" reg="sobakini">sobakini</tp:taxon-name-part></tp:taxon-name></italic>) exceed 2000 µm in length. Only <italic><tp:taxon-name><tp:taxon-name-part taxon-name-part-type="genus" reg="Halalaimus">H.</tp:taxon-name-part> <tp:taxon-name-part taxon-name-part-type="species" reg="variabilis">variabilis</tp:taxon-name-part></tp:taxon-name></italic>, along with the largest individuals of <italic><tp:taxon-name><tp:taxon-name-part taxon-name-part-type="genus" reg="Halalaimus">H.</tp:taxon-name-part> <tp:taxon-name-part taxon-name-part-type="species" reg="floridanus">floridanus</tp:taxon-name-part></tp:taxon-name></italic>, approaches the body length of <italic><tp:taxon-name><tp:taxon-name-part taxon-name-part-type="genus" reg="Halalaimus">H.</tp:taxon-name-part> <tp:taxon-name-part taxon-name-part-type="species" reg="marcosi">marcosi</tp:taxon-name-part></tp:taxon-name></italic> sp. nov. (ca. 1700 µm); however, both species possess very long cephalic setae (4–5 <abbrev xmlns:xlink="http://www.w3.org/1999/xlink" xlink:title="head diameter at level of cephalic setae" xlink:type="simple">HD</abbrev>), in contrast to the shorter setae of <italic><tp:taxon-name><tp:taxon-name-part taxon-name-part-type="genus" reg="Halalaimus">H.</tp:taxon-name-part> <tp:taxon-name-part taxon-name-part-type="species" reg="marcosi">marcosi</tp:taxon-name-part></tp:taxon-name></italic> sp. nov. Based on the diagnostic characters used in the updated key for Group 1—particularly the length, aspect, and position of sensilla and amphids—<italic><tp:taxon-name><tp:taxon-name-part taxon-name-part-type="genus" reg="Halalaimus">H.</tp:taxon-name-part> <tp:taxon-name-part taxon-name-part-type="species" reg="marcosi">marcosi</tp:taxon-name-part></tp:taxon-name></italic> sp. nov. appears most similar to <italic><tp:taxon-name><tp:taxon-name-part taxon-name-part-type="genus" reg="Halalaimus">H.</tp:taxon-name-part> <tp:taxon-name-part taxon-name-part-type="species" reg="tarjani">tarjani</tp:taxon-name-part></tp:taxon-name></italic>. However, <italic><tp:taxon-name><tp:taxon-name-part taxon-name-part-type="genus" reg="Halalaimus">H.</tp:taxon-name-part> <tp:taxon-name-part taxon-name-part-type="species" reg="marcosi">marcosi</tp:taxon-name-part></tp:taxon-name></italic> sp. nov. differs by having papilliform inner labial sensilla, whereas <italic><tp:taxon-name><tp:taxon-name-part taxon-name-part-type="genus" reg="Halalaimus">H.</tp:taxon-name-part> <tp:taxon-name-part taxon-name-part-type="species" reg="tarjani">tarjani</tp:taxon-name-part></tp:taxon-name></italic> presents them as short setae. Additionally, <italic><tp:taxon-name><tp:taxon-name-part taxon-name-part-type="genus" reg="Halalaimus">H.</tp:taxon-name-part> <tp:taxon-name-part taxon-name-part-type="species" reg="marcosi">marcosi</tp:taxon-name-part></tp:taxon-name></italic> sp. nov. lacks ornamentation on the caudal alae, which are distinctly ornamented in <italic><tp:taxon-name><tp:taxon-name-part taxon-name-part-type="genus" reg="Halalaimus">H.</tp:taxon-name-part> <tp:taxon-name-part taxon-name-part-type="species" reg="tarjani">tarjani</tp:taxon-name-part></tp:taxon-name></italic>. Among the deep sea species (deep sea key) it can be recognisable by having and papilliform inner labial sensilla, somatic lateral and caudal alae present, gubernaculum without apophysis, precloacal sensillum present and a non-bifurcate tail tip,</p></tp:treatment-sec><tp:treatment-sec sec-type="Etymology"><title>Etymology.</title><p>The new species is named after the younger and only brother of the first author, Marcos Aurélio Campinas Bezerra.</p></tp:treatment-sec><tp:treatment-sec><!--Section generated to contain objects referenced in tp:taxon-treatment.--><table-wrap id="T1" position="float" orientation="portrait"><label>Table 1.</label><caption><p>Sampling-station metadata from the <abbrev xmlns:xlink="http://www.w3.org/1999/xlink" xlink:title="Global Sea Mineral Resources" xlink:type="simple">GSR</abbrev> exploration contract area where new <italic><tp:taxon-name><tp:taxon-name-part taxon-name-part-type="genus" reg="Halalaimus">Halalaimus</tp:taxon-name-part></tp:taxon-name></italic> species were discovered. <abbrev xmlns:xlink="http://www.w3.org/1999/xlink" xlink:title="multicore" xlink:type="simple">MUC</abbrev> = multicore</p></caption><table><tbody><tr><th rowspan="1" colspan="1">
                  <bold>Expedition</bold>
                </th><th rowspan="1" colspan="1">
                  <bold>Site</bold>
                </th><th rowspan="1" colspan="1">
                  <bold>Station</bold>
                </th><th rowspan="1" colspan="1">
                  <bold>
                    <abbrev xmlns:xlink="http://www.w3.org/1999/xlink" xlink:title="multicore" xlink:type="simple">MUC</abbrev>
                  </bold>
                </th><th rowspan="1" colspan="1">
                  <bold>Coordinates</bold>
                </th><th rowspan="1" colspan="1">
                  <bold>Water depth (m)</bold>
                </th><th rowspan="1" colspan="1">
                  <bold>Sampling date</bold>
                </th><th rowspan="1" colspan="1">
                  <bold>Species</bold>
                </th><th rowspan="1" colspan="1">
                  <bold>Type specimen</bold>
                </th></tr><tr><td rowspan="3" colspan="1">
                  <bold>
                    <abbrev xmlns:xlink="http://www.w3.org/1999/xlink" xlink:title="2015 sampling expedition to GSR exploration contract area in the CCZ" xlink:type="simple">GSRNOD15A</abbrev>
                  </bold>
                </td><td rowspan="1" colspan="1">B6S02</td><td rowspan="1" colspan="1">NodRich_C</td><td rowspan="1" colspan="1">1</td><td rowspan="1" colspan="1">
                  <named-content xmlns:xlink="http://www.w3.org/1999/xlink" content-type="dwc:verbatimCoordinates" xlink:type="simple">13°51'13.85"N, 123°15'18.46"W</named-content>
                </td><td rowspan="1" colspan="1">4526</td><td rowspan="1" colspan="1">23/09/2015</td><td rowspan="1" colspan="1">
                  <italic>
                    <tp:taxon-name><tp:taxon-name-part taxon-name-part-type="genus" reg="Halalaimus">H.</tp:taxon-name-part> <tp:taxon-name-part taxon-name-part-type="species" reg="marcosi">marcosi</tp:taxon-name-part></tp:taxon-name>
                  </italic>
                </td><td rowspan="1" colspan="1">Male holotype</td></tr><tr><td rowspan="1" colspan="1">B4S03</td><td rowspan="1" colspan="1">NodRich_A</td><td rowspan="1" colspan="1">4</td><td rowspan="1" colspan="1">
                  <named-content xmlns:xlink="http://www.w3.org/1999/xlink" content-type="dwc:verbatimCoordinates" xlink:type="simple">14°7'4.08"N, 125°52'44.76"W</named-content>
                </td><td rowspan="1" colspan="1">4490</td><td rowspan="1" colspan="1">29/09/2015</td><td rowspan="1" colspan="1">
                  <italic>
                    <tp:taxon-name><tp:taxon-name-part taxon-name-part-type="genus" reg="Halalaimus">H.</tp:taxon-name-part> <tp:taxon-name-part taxon-name-part-type="species" reg="marcosi">marcosi</tp:taxon-name-part></tp:taxon-name>
                  </italic>
                </td><td rowspan="1" colspan="1">Female paratype</td></tr><tr><td rowspan="1" colspan="1">B4N01</td><td rowspan="1" colspan="1">NodRich_D</td><td rowspan="1" colspan="1">1</td><td rowspan="1" colspan="1">
                  <named-content xmlns:xlink="http://www.w3.org/1999/xlink" content-type="dwc:verbatimCoordinates" xlink:type="simple">14°42'22.79"N, 125°27'4.68"W</named-content>
                </td><td rowspan="1" colspan="1">4504</td><td rowspan="1" colspan="1">7/10/2015</td><td rowspan="1" colspan="1">
                  <italic>
                    <tp:taxon-name><tp:taxon-name-part taxon-name-part-type="genus" reg="Halalaimus">H.</tp:taxon-name-part> <tp:taxon-name-part taxon-name-part-type="species" reg="marcosi">marcosi</tp:taxon-name-part></tp:taxon-name>
                  </italic>
                </td><td rowspan="1" colspan="1">Female paratype</td></tr><tr><td rowspan="1" colspan="1">
                  <bold>
                    <abbrev xmlns:xlink="http://www.w3.org/1999/xlink" xlink:title="2017 sampling expedition to GSR exploration contract area in the CCZ" xlink:type="simple">GSRNOD17</abbrev>
                  </bold>
                </td><td rowspan="1" colspan="1">B4S03</td><td rowspan="1" colspan="1">NodFree</td><td rowspan="1" colspan="1">12</td><td rowspan="1" colspan="1">
                  <named-content xmlns:xlink="http://www.w3.org/1999/xlink" content-type="dwc:verbatimCoordinates" xlink:type="simple">14°03'74.98"N, 125°55'19.01"W</named-content>
                </td><td rowspan="1" colspan="1">4575</td><td rowspan="1" colspan="1">26/05/2017</td><td rowspan="1" colspan="1">
                  <italic>
                    <tp:taxon-name><tp:taxon-name-part taxon-name-part-type="genus" reg="Halalaimus">H.</tp:taxon-name-part> <tp:taxon-name-part taxon-name-part-type="species" reg="marcosi">marcosi</tp:taxon-name-part></tp:taxon-name>
                  </italic>
                </td><td rowspan="1" colspan="1">Male and female paratype</td></tr><tr><td rowspan="1" colspan="1">
                  <bold>
                    <abbrev xmlns:xlink="http://www.w3.org/1999/xlink" xlink:title="2015 sampling expedition to GSR exploration contract area in the CCZ" xlink:type="simple">GSRNOD15A</abbrev>
                  </bold>
                </td><td rowspan="1" colspan="1">B6S02</td><td rowspan="1" colspan="1">NodRich_C</td><td rowspan="1" colspan="1">3</td><td rowspan="1" colspan="1">
                  <named-content xmlns:xlink="http://www.w3.org/1999/xlink" content-type="dwc:verbatimCoordinates" xlink:type="simple">13°50'44.12"N, 123°15'9.32"W</named-content>
                </td><td rowspan="1" colspan="1">4522</td><td rowspan="1" colspan="1">24/09/2015</td><td rowspan="1" colspan="1">
                  <italic>
                    <tp:taxon-name><tp:taxon-name-part taxon-name-part-type="genus" reg="Halalaimus">H.</tp:taxon-name-part> <tp:taxon-name-part taxon-name-part-type="species" reg="pierri">pierri</tp:taxon-name-part></tp:taxon-name>
                  </italic>
                </td><td rowspan="1" colspan="1">Male holotype</td></tr><tr><td rowspan="2" colspan="1">
                  <bold>
                    <abbrev xmlns:xlink="http://www.w3.org/1999/xlink" xlink:title="2017 sampling expedition to GSR exploration contract area in the CCZ" xlink:type="simple">GSRNOD17</abbrev>
                  </bold>
                </td><td rowspan="1" colspan="1">B4S03</td><td rowspan="1" colspan="1">NodRich_A</td><td rowspan="1" colspan="1">19</td><td rowspan="1" colspan="1">
                  <named-content xmlns:xlink="http://www.w3.org/1999/xlink" content-type="dwc:verbatimCoordinates" xlink:type="simple">14°07'34.49"N, 125°52'14.81"W</named-content>
                </td><td rowspan="1" colspan="1">4500</td><td rowspan="1" colspan="1">30/05/2017</td><td rowspan="1" colspan="1">
                  <italic>
                    <tp:taxon-name><tp:taxon-name-part taxon-name-part-type="genus" reg="Halalaimus">H.</tp:taxon-name-part> <tp:taxon-name-part taxon-name-part-type="species" reg="pierri">pierri</tp:taxon-name-part></tp:taxon-name>
                  </italic>
                </td><td rowspan="1" colspan="1">Female paratype</td></tr><tr><td rowspan="1" colspan="1">B4S03</td><td rowspan="1" colspan="1">NodFree</td><td rowspan="1" colspan="1">11</td><td rowspan="1" colspan="1">
                  <named-content xmlns:xlink="http://www.w3.org/1999/xlink" content-type="dwc:verbatimCoordinates" xlink:type="simple">14°04'0.088"N, 125°55'44.44"W</named-content>
                </td><td rowspan="1" colspan="1">4649</td><td rowspan="1" colspan="1">26/06/2017</td><td rowspan="1" colspan="1">
                  <italic>
                    <tp:taxon-name><tp:taxon-name-part taxon-name-part-type="genus" reg="Halalaimus">H.</tp:taxon-name-part> <tp:taxon-name-part taxon-name-part-type="species" reg="pierri">pierri</tp:taxon-name-part></tp:taxon-name>
                  </italic>
                </td><td rowspan="1" colspan="1">Female paratype</td></tr></tbody></table></table-wrap></tp:treatment-sec><ref-list><ref id="B55"><mixed-citation xmlns:xlink="http://www.w3.org/1999/xlink" xlink:type="simple">Keppner EJ (1992) Eleven new species of free-living marine nematodes of the genus <italic><tp:taxon-name><tp:taxon-name-part taxon-name-part-type="genus">Halalaimus</tp:taxon-name-part></tp:taxon-name></italic> De Man, 1888 (<tp:taxon-name><tp:taxon-name-part taxon-name-part-type="phylum">Nematoda</tp:taxon-name-part></tp:taxon-name>: <tp:taxon-name><tp:taxon-name-part taxon-name-part-type="order">Enoplida</tp:taxon-name-part></tp:taxon-name>) from Florida with keys to the species. Gulf Research Reports 8(4): 333–362. <ext-link xlink:href="10.18785/grr.0804.01" ext-link-type="doi" xlink:type="simple">https://doi.org/10.18785/grr.0804.01</ext-link></mixed-citation></ref></ref-list></tp:taxon-treatment>
