# Supplementary material for: Review of Halalaimus (Nematoda, Enoplida, Oxystominidae) and description of two new species from the abyssal nodule-bearing Clarion-Clipperton Zone
Source: Zookeys. 2026 Jul 3;1284:1–48. doi: 10.3897/zookeys.1284.187212 (PMC13383980; doi:10.3897/zookeys.1284.187212)
Supplement: XML Treatment for Halalaimus pierri [file zookeys.1284.187212-treatment3.xml]

<!DOCTYPE tp:taxon-treatment
  PUBLIC "-//TaxonX//DTD Taxonomic Treatment Publishing DTD v0 20100105//EN" "tax-treatment-NSO.dtd">
<tp:taxon-treatment xmlns:tp="http://www.plazi.org/taxpub"><tp:treatment-meta><kwd-group><label>Taxon classification</label><kwd>
                <named-content content-type="kingdom">Animalia</named-content>
              </kwd><kwd>
                <named-content content-type="order">Enoplida</named-content>
              </kwd><kwd>
                <named-content content-type="family">Oxystominidae</named-content>
              </kwd></kwd-group><mixed-citation publication-type="journal"><person-group><name><surname>Bezerra</surname><given-names>Tania Nara</given-names></name><name><surname>Smol</surname><given-names>Nic</given-names></name><name><surname>Alves</surname><given-names>Renata M. S.</given-names></name><name><surname>Pape</surname><given-names>Ellen</given-names></name></person-group><article-title>Review of <italic><tp:taxon-name><tp:taxon-name-part taxon-name-part-type="genus" reg="Halalaimus">Halalaimus</tp:taxon-name-part></tp:taxon-name></italic> (<tp:taxon-name><tp:taxon-name-part taxon-name-part-type="phylum" reg="Nematoda">Nematoda</tp:taxon-name-part></tp:taxon-name>, <tp:taxon-name><tp:taxon-name-part taxon-name-part-type="order" reg="Enoplida">Enoplida</tp:taxon-name-part></tp:taxon-name>, <tp:taxon-name><tp:taxon-name-part taxon-name-part-type="family" reg="Oxystominidae">Oxystominidae</tp:taxon-name-part></tp:taxon-name>) and description of two new species from the abyssal nodule-bearing Clarion-Clipperton Zone</article-title><source>Zookeys</source><day>03</day><month>07</month><year>2026</year><volume>1284</volume><fpage>1</fpage><lpage>48</lpage><pub-id pub-id-type="doi">10.3897/zookeys.1284.187212</pub-id></mixed-citation></tp:treatment-meta><tp:nomenclature><tp:taxon-name><object-id xmlns:xlink="http://www.w3.org/1999/xlink" content-type="arpha" xlink:type="simple">8041887F-2532-5E09-890D-BBCAA496518A</object-id>
                    		<tp:taxon-name-part taxon-name-part-type="genus" reg="Halalaimus">Halalaimus</tp:taxon-name-part> <tp:taxon-name-part taxon-name-part-type="species" reg="pierri">pierri</tp:taxon-name-part>
                    	
                    		<object-id xmlns:xlink="http://www.w3.org/1999/xlink" content-type="zoobank" xlink:type="simple">https://zoobank.org/598F1807-47AD-4A97-871B-96C5D0841C1F</object-id>
                    	</tp:taxon-name><tp:taxon-status xmlns:xlink="http://www.w3.org/1999/xlink" xlink:type="simple">sp. nov.</tp:taxon-status><xref ref-type="fig" rid="F6">Figs 6</xref><xref ref-type="fig" rid="F7">, 7</xref><xref ref-type="table" rid="T1">, Tables 1</xref><xref ref-type="table" rid="T4">, 4</xref></tp:nomenclature><tp:treatment-sec sec-type="Type material"><title>Type material.</title><p><bold><italic>Holotype</italic></bold> male (Inventory UGMD_104489). <bold><italic>Paratypes</italic></bold> 2 females (Inventory UGMD_1004490 and UGMD_1004491), are deposited in the voucher collection of the Gent University Museum Zoology Collections - <abbrev xmlns:xlink="http://www.w3.org/1999/xlink" content-type="institution" xlink:title="Ghent University" xlink:type="simple">UGent</abbrev>.</p><fig id="F6" position="float" orientation="portrait"><object-id xmlns:xlink="http://www.w3.org/1999/xlink" content-type="doi" xlink:type="simple">10.3897/zookeys.1284.187212.figure6</object-id><object-id xmlns:xlink="http://www.w3.org/1999/xlink" content-type="zenodo_dep_id" xlink:type="simple">21202453</object-id><object-id xmlns:xlink="http://www.w3.org/1999/xlink" content-type="arpha" xlink:type="simple">F9BF5CA6-CEBE-5DD9-B244-AA2AF76C83CD</object-id><label>Figure 6.</label><caption><p><italic><tp:taxon-name><tp:taxon-name-part taxon-name-part-type="genus" reg="Halalaimus">Halalaimus</tp:taxon-name-part> <tp:taxon-name-part taxon-name-part-type="species" reg="pierri">pierri</tp:taxon-name-part></tp:taxon-name></italic> sp. nov. Holotype male. <bold>A</bold>. Habitus; <bold>B</bold>. Zoom of anterior end; <bold>C</bold>. Anterior end, arrows pointing to beginning of cuticle enlargement, amphid, lateral differentiation, nerve ring and cardia; <bold>D</bold>. Posterior end, arrows showing the end of the outstretched anterior and posterior testes, spicules, dorsal apophyses and caudal alae. Paratype female; <bold>E</bold>. Reproductive system, arrows showing the end of the reflexed anterior and posterior ovaries. Scale bar: 200 µm (<bold>A</bold>); 50 µm (<bold>B, C, D</bold>); 25 µm (<bold>E</bold>).</p></caption><graphic xmlns:xlink="http://www.w3.org/1999/xlink" xlink:href="zookeys-1284-001_article-187212__-g006.jpg" id="oo_1705881.jpg" position="float" orientation="portrait" xlink:type="simple"><uri content-type="original_file" xlink:type="simple">https://binary.pensoft.net/fig/1705881</uri></graphic></fig><fig id="F7" position="float" orientation="portrait"><object-id xmlns:xlink="http://www.w3.org/1999/xlink" content-type="doi" xlink:type="simple">10.3897/zookeys.1284.187212.figure7</object-id><object-id xmlns:xlink="http://www.w3.org/1999/xlink" content-type="zenodo_dep_id" xlink:type="simple">21202455</object-id><object-id xmlns:xlink="http://www.w3.org/1999/xlink" content-type="arpha" xlink:type="simple">78A351F4-5076-5554-9210-28830440FEB1</object-id><label>Figure 7.</label><caption><p><italic><tp:taxon-name><tp:taxon-name-part taxon-name-part-type="genus" reg="Halalaimus">Halalaimus</tp:taxon-name-part> <tp:taxon-name-part taxon-name-part-type="species" reg="pierri">pierri</tp:taxon-name-part></tp:taxon-name></italic> sp. nov. Holotype male. <bold>A</bold>. Habitus, arrow pointing to the end of pharynx; <bold>B</bold>. Anterior end, arrows pointing to the long amphid; <bold>C</bold>. Arrow pointing to the setae in a zoom of the head; <bold>D</bold>. Arrow pointing to the lateral differentiation and punctate cuticle; <bold>E</bold>. Posterior end of the pharynx enlarged, arrow pointing to the cardia embedded in the intestine; <bold>F</bold>. Posterior end, arrows point to the end of the posterior outstretched testis, the spicules, the gubernaculum and the caudal apophysis; <bold>H</bold>. Male tail showing the ornamentation of the caudal alae, arrow pointing to the ornamentation of the caudal alae. Paratype female; <bold>G</bold>. Reproductive system, arrows pointing to the end of the reflexed ovaries and the vulva. Scale bar: 50 µm (<bold>A</bold>); 75 µm (<bold>B</bold>); 5 µm (<bold>C, D, E, H</bold>); 10 µm (<bold>F</bold>); 25 µm (<bold>G</bold>).</p></caption><graphic xmlns:xlink="http://www.w3.org/1999/xlink" xlink:href="zookeys-1284-001_article-187212__-g007.jpg" id="oo_1705882.jpg" position="float" orientation="portrait" xlink:type="simple"><uri content-type="original_file" xlink:type="simple">https://binary.pensoft.net/fig/1705882</uri></graphic></fig></tp:treatment-sec><tp:treatment-sec sec-type="Type habitat and locality"><title>Type habitat and locality.</title><p>Specimens sampled in the <abbrev xmlns:xlink="http://www.w3.org/1999/xlink" xlink:title="Clarion-Clipperton Zone" xlink:type="simple">CCZ</abbrev>. Deep sea sediment dominated by silt, containing polymetallic nodules. <italic><tp:taxon-name><tp:taxon-name-part taxon-name-part-type="genus" reg="Halalaimus">Halalaimus</tp:taxon-name-part> <tp:taxon-name-part taxon-name-part-type="species" reg="pierri">pierri</tp:taxon-name-part></tp:taxon-name></italic> sp. nov. was found in samples from two different expeditions to the <abbrev xmlns:xlink="http://www.w3.org/1999/xlink" xlink:title="Global Sea Mineral Resources" xlink:type="simple">GSR</abbrev> contract area in the <abbrev xmlns:xlink="http://www.w3.org/1999/xlink" xlink:title="Clarion-Clipperton Zone" xlink:type="simple">CCZ</abbrev>, <abbrev xmlns:xlink="http://www.w3.org/1999/xlink" xlink:title="2015 sampling expedition to GSR exploration contract area in the CCZ" xlink:type="simple">GSRNOD15A</abbrev> and <abbrev xmlns:xlink="http://www.w3.org/1999/xlink" xlink:title="2017 sampling expedition to GSR exploration contract area in the CCZ" xlink:type="simple">GSRNOD17</abbrev>, in two stations: NodRich_C and NodRich_D in depths of ~ 4500 m, from 0–5 cm of sediment dominated by silt and clay particles.</p></tp:treatment-sec><tp:treatment-sec sec-type="Description"><title>Description.</title><p>Male holotype. Body slender, tapering at both extremities; anterior end very strongly tapering. Total length 1622 µm. Cuticle smooth and thin anteriorly, appears punctate from midbody to precloacal region, thickening from posterior third of amphidial region to mid-tail; maximum thickness 2.5 µm at cloacal level. Somatic and caudal lateral differentiation present; caudal lateral alae ornamented with fine striations. Cuticle pores not observed. Metanemes not observed. Anterior end narrow; head not set off. Inner labial papillae not observed. Six outer labial setae, 2 µm long; four cephalic setae, 1 µm long; <abbrev xmlns:xlink="http://www.w3.org/1999/xlink" xlink:title="outer labial sensilla" xlink:type="simple">OLS</abbrev> and <abbrev xmlns:xlink="http://www.w3.org/1999/xlink" xlink:title="cephalic sensilla" xlink:type="simple">CS</abbrev> separated by 1.5 µm. Amphideal fovea elongated, 85 µm long, 1.5 µm wide. Cardia embedded in intestine. Nerve ring located at 35% of pharyngeal length. Secretory-excretory system not observed. Reproductive system diorchic, with opposed and outstretched testes (anterior testis not very clear). Spicules paired, symmetrical, slender, curved, 21 µm long; velum visible. Gubernaculum 12 µm long, strongly sclerotised, curved, with anterior swelling and distinct caudal apophysis; enclosing laterally the posterior portion of spicules, tapering posteriorly. Precloacal sensillum absent. Caudal glands not observed. Tail conical-filiform; distal half filiform. Tail length 212 µm. Tail tip blunt. Spinneret not observed.</p><p>Females. Similar to male but shorter. Reproductive system didelphic, amphidelphic, reflexed ovaries. Spermatheca not seen. Vulva situated mid-body. Vagina perpendicular, not sclerotised. No vaginal glands observed. Caudal glands not observed. Spinneret not observed.</p><p>Juveniles. The two examined juveniles (<italic>n</italic> = 2) measured 1024 and 1240 µm in total length. The nerve ring was located 137 µm from the anterior end in both specimens, and the pharynx measured 291 and 315 µm, respectively. Body width values were <abbrev xmlns:xlink="http://www.w3.org/1999/xlink" xlink:title="maximum body diameter" xlink:type="simple">mbd</abbrev> = 13–18 µm and <abbrev xmlns:xlink="http://www.w3.org/1999/xlink" xlink:title="anal/cloacal body diameter" xlink:type="simple">abd</abbrev> = 8–10 µm, and the tail length ranged from 97 to 150 µm. The caudal alae were present, but ornamentation could not be visualised in juvenile specimens. Aside from reduced size, no additional deviations from the adult morphology were observed.</p></tp:treatment-sec><tp:treatment-sec sec-type="Diagnosis"><title>Diagnosis.</title><p><italic><tp:taxon-name><tp:taxon-name-part taxon-name-part-type="genus" reg="Halalaimus">Halalaimus</tp:taxon-name-part> <tp:taxon-name-part taxon-name-part-type="species" reg="pierri">pierri</tp:taxon-name-part></tp:taxon-name></italic> sp. nov. is characterised by an elongated body, with a very pronounced anterior tapering. Body length ranges from 1492–1622 µm. Cuticle smooth anteriorly, showing punctations, from midbody to precloacal region, and somatic alae. Cuticle thickness increases from the posterior third of the amphid aperture and decreases again at mid-tail, just before the beginning of the filiform portion. Caudal alae present, ornamented, extending from just posterior to the cloaca to the onset of the filiform tail. Inner labial sensilla not observed; short outer labial sensilla setiform, 2–3 µm long; shorter cephalic setae 1–2 µm long only visible under high magnification; outer labial sensilla and cephalic setae separated by 1.5–2 µm. No somatic setae observed. Amphideal aperture 85 µm long and 1–1.5 µm wide. Pharynx elongated and muscular; cardia embedded in the intestine. Reproductive system diorchic, with opposed and outstretched testes, although the end of the anterior testis not clearly distinguished. Spicules curved, 21 µm long, 1.5 <abbrev xmlns:xlink="http://www.w3.org/1999/xlink" xlink:title="anal/cloacal body diameter" xlink:type="simple">abd</abbrev>, with a visible velum. Gubernaculum strongly sclerotised, 12 µm long, curved, with an anterior swelling, tapering posteriorly, and bearing a weakly cuticularised caudal apophysis. Precloacal sensillum or cuticular pore absent. Caudal glands not distinguished. Tail elongated, with filiform tip. Based on the combination of absence of precloacal supplement and presence of caudal alae, <italic><tp:taxon-name><tp:taxon-name-part taxon-name-part-type="genus" reg="Halalaimus">H.</tp:taxon-name-part> <tp:taxon-name-part taxon-name-part-type="species" reg="pierri">pierri</tp:taxon-name-part></tp:taxon-name></italic> sp. nov. belongs to Group 2 of <xref ref-type="bibr" rid="B55">Keppner’s (1992)</xref> classification.</p></tp:treatment-sec><tp:treatment-sec sec-type="Differential diagnosis"><title>Differential diagnosis.</title><p><italic><tp:taxon-name><tp:taxon-name-part taxon-name-part-type="genus" reg="Halalaimus">Halalaimus</tp:taxon-name-part> <tp:taxon-name-part taxon-name-part-type="species" reg="pierri">pierri</tp:taxon-name-part></tp:taxon-name></italic> sp. nov. is readily distinguished within Group 2 by its very long and slender anterior end; punctate cuticle; cephalic setae shorter than outer labial setae, both very short and not easily visible; the presence of an ornamented caudal alae; a strongly sclerotised, curved gubernaculum with a caudal apophysis, lacking a precloacal sensillum. The presence of a punctate cuticle in <italic><tp:taxon-name><tp:taxon-name-part taxon-name-part-type="genus" reg="Halalaimus">H.</tp:taxon-name-part> <tp:taxon-name-part taxon-name-part-type="species" reg="pierri">pierri</tp:taxon-name-part></tp:taxon-name></italic> sp. nov. is not easily observed and it is for the first time reported in Group 2. Until now, punctae have only been reported in Group 1 species: <italic><tp:taxon-name><tp:taxon-name-part taxon-name-part-type="genus" reg="Halalaimus">H.</tp:taxon-name-part> <tp:taxon-name-part taxon-name-part-type="species" reg="bayensis">bayensis</tp:taxon-name-part></tp:taxon-name></italic>, <italic><tp:taxon-name><tp:taxon-name-part taxon-name-part-type="genus" reg="Halalaimus">H.</tp:taxon-name-part> <tp:taxon-name-part taxon-name-part-type="species" reg="floridanus">floridanus</tp:taxon-name-part></tp:taxon-name></italic>, and <italic><tp:taxon-name><tp:taxon-name-part taxon-name-part-type="genus" reg="Halalaimus">H.</tp:taxon-name-part> <tp:taxon-name-part taxon-name-part-type="species" reg="variabilis">variabilis</tp:taxon-name-part></tp:taxon-name></italic>; these species present vermiculations which are absent in <italic><tp:taxon-name><tp:taxon-name-part taxon-name-part-type="genus" reg="Halalaimus">H.</tp:taxon-name-part> <tp:taxon-name-part taxon-name-part-type="species" reg="pierri">pierri</tp:taxon-name-part></tp:taxon-name></italic> sp. nov. Also <italic><tp:taxon-name><tp:taxon-name-part taxon-name-part-type="genus" reg="Halalaimus">H.</tp:taxon-name-part> <tp:taxon-name-part taxon-name-part-type="species" reg="dimorphus">dimorphus</tp:taxon-name-part></tp:taxon-name></italic> has a punctate cuticle but the <abbrev xmlns:xlink="http://www.w3.org/1999/xlink" xlink:title="inner labial sensilla" xlink:type="simple">ILS</abbrev> are setae, whereas the <abbrev xmlns:xlink="http://www.w3.org/1999/xlink" xlink:title="inner labial sensilla" xlink:type="simple">ILS</abbrev> are invisible in <italic><tp:taxon-name><tp:taxon-name-part taxon-name-part-type="genus" reg="Halalaimus">H.</tp:taxon-name-part> <tp:taxon-name-part taxon-name-part-type="species" reg="pierri">pierri</tp:taxon-name-part></tp:taxon-name></italic> sp. nov. The new species shares an elongated amphid with <italic><tp:taxon-name><tp:taxon-name-part taxon-name-part-type="genus" reg="Halalaimus">H.</tp:taxon-name-part> <tp:taxon-name-part taxon-name-part-type="species" reg="longamphidus">longamphidus</tp:taxon-name-part></tp:taxon-name></italic> (amphid length: 85 µm in <italic><tp:taxon-name><tp:taxon-name-part taxon-name-part-type="genus" reg="Halalaimus">H.</tp:taxon-name-part> <tp:taxon-name-part taxon-name-part-type="species" reg="pierri">pierri</tp:taxon-name-part></tp:taxon-name></italic> sp. nov. vs. 74–81 µm in <italic><tp:taxon-name><tp:taxon-name-part taxon-name-part-type="genus" reg="Halalaimus">H.</tp:taxon-name-part> <tp:taxon-name-part taxon-name-part-type="species" reg="longamphidus">longamphidus</tp:taxon-name-part></tp:taxon-name></italic>), but differs significantly in body size of males (1622 µm vs. 2173–3391 µm respectively) and by the lack a bifurcate tail tip. It resembles <italic><tp:taxon-name><tp:taxon-name-part taxon-name-part-type="genus" reg="Halalaimus">H.</tp:taxon-name-part> <tp:taxon-name-part taxon-name-part-type="species" reg="aciculus">aciculus</tp:taxon-name-part></tp:taxon-name></italic> by the abrupt tapering of the long anterior end and the presence of an ornamented caudal alae but differs in body length (1029–1064 µm in <italic><tp:taxon-name><tp:taxon-name-part taxon-name-part-type="genus" reg="Halalaimus">H.</tp:taxon-name-part> <tp:taxon-name-part taxon-name-part-type="species" reg="aciculus">aciculus</tp:taxon-name-part></tp:taxon-name></italic> vs. 1492–1622 µm in <italic><tp:taxon-name><tp:taxon-name-part taxon-name-part-type="genus" reg="Halalaimus">H.</tp:taxon-name-part> <tp:taxon-name-part taxon-name-part-type="species" reg="pierri">pierri</tp:taxon-name-part></tp:taxon-name></italic> sp. nov.), a wider spacing between outer labial and cephalic setae (5.0–5.5 µm vs. 1.5–2 µm) and the absence of apophyses in <italic><tp:taxon-name><tp:taxon-name-part taxon-name-part-type="genus" reg="Halalaimus">H.</tp:taxon-name-part> <tp:taxon-name-part taxon-name-part-type="species" reg="aciculus">aciculus</tp:taxon-name-part></tp:taxon-name></italic>, belonging to Group 1. Within Group 2, <italic><tp:taxon-name><tp:taxon-name-part taxon-name-part-type="genus" reg="Halalaimus">H.</tp:taxon-name-part> <tp:taxon-name-part taxon-name-part-type="species" reg="pierri">pierri</tp:taxon-name-part></tp:taxon-name></italic> sp. nov. is most similar to <italic><tp:taxon-name><tp:taxon-name-part taxon-name-part-type="genus" reg="Halalaimus">H.</tp:taxon-name-part> <tp:taxon-name-part taxon-name-part-type="species" reg="lineatoides">lineatoides</tp:taxon-name-part></tp:taxon-name></italic>, but can be distinguished by its significantly longer body, more pronounced anterior tapering, and distinct gubernaculum morphology, including the presence of a caudal apophysis—a feature rarely observed in other species (e.g., <italic><tp:taxon-name><tp:taxon-name-part taxon-name-part-type="genus" reg="Halalaimus">H.</tp:taxon-name-part> <tp:taxon-name-part taxon-name-part-type="species" reg="gracilis">gracilis</tp:taxon-name-part></tp:taxon-name></italic>, <italic><tp:taxon-name><tp:taxon-name-part taxon-name-part-type="genus" reg="Halalaimus">H.</tp:taxon-name-part> <tp:taxon-name-part taxon-name-part-type="species" reg="minusculus">minusculus</tp:taxon-name-part></tp:taxon-name></italic>, <italic><tp:taxon-name><tp:taxon-name-part taxon-name-part-type="genus" reg="Halalaimus">H.</tp:taxon-name-part> <tp:taxon-name-part taxon-name-part-type="species" reg="sarsi">sarsi</tp:taxon-name-part></tp:taxon-name></italic>). These combined characters, including the absence of precloacal supplement, presence of ornamented caudal alae, and the unique gubernaculum structure—clearly differentiates <italic><tp:taxon-name><tp:taxon-name-part taxon-name-part-type="genus" reg="Halalaimus">H.</tp:taxon-name-part> <tp:taxon-name-part taxon-name-part-type="species" reg="pierri">pierri</tp:taxon-name-part></tp:taxon-name></italic> sp. nov. from all other described species within the genus. Among the deep sea species (deep sea key) it can be recognisable by somatic lateral alae absent and ornamented caudal alae present, gubernaculum with caudal apophysis and tail tip not bifurcate.</p></tp:treatment-sec><tp:treatment-sec sec-type="Etymology"><title>Etymology.</title><p>The new species is named after the first author’s husband, Pierre Misseghers.</p></tp:treatment-sec><tp:treatment-sec><!--Section generated to contain objects referenced in tp:taxon-treatment.--><table-wrap id="T1" position="float" orientation="portrait"><label>Table 1.</label><caption><p>Sampling-station metadata from the <abbrev xmlns:xlink="http://www.w3.org/1999/xlink" xlink:title="Global Sea Mineral Resources" xlink:type="simple">GSR</abbrev> exploration contract area where new <italic><tp:taxon-name><tp:taxon-name-part taxon-name-part-type="genus" reg="Halalaimus">Halalaimus</tp:taxon-name-part></tp:taxon-name></italic> species were discovered. <abbrev xmlns:xlink="http://www.w3.org/1999/xlink" xlink:title="multicore" xlink:type="simple">MUC</abbrev> = multicore</p></caption><table><tbody><tr><th rowspan="1" colspan="1">
                  <bold>Expedition</bold>
                </th><th rowspan="1" colspan="1">
                  <bold>Site</bold>
                </th><th rowspan="1" colspan="1">
                  <bold>Station</bold>
                </th><th rowspan="1" colspan="1">
                  <bold>
                    <abbrev xmlns:xlink="http://www.w3.org/1999/xlink" xlink:title="multicore" xlink:type="simple">MUC</abbrev>
                  </bold>
                </th><th rowspan="1" colspan="1">
                  <bold>Coordinates</bold>
                </th><th rowspan="1" colspan="1">
                  <bold>Water depth (m)</bold>
                </th><th rowspan="1" colspan="1">
                  <bold>Sampling date</bold>
                </th><th rowspan="1" colspan="1">
                  <bold>Species</bold>
                </th><th rowspan="1" colspan="1">
                  <bold>Type specimen</bold>
                </th></tr><tr><td rowspan="3" colspan="1">
                  <bold>
                    <abbrev xmlns:xlink="http://www.w3.org/1999/xlink" xlink:title="2015 sampling expedition to GSR exploration contract area in the CCZ" xlink:type="simple">GSRNOD15A</abbrev>
                  </bold>
                </td><td rowspan="1" colspan="1">B6S02</td><td rowspan="1" colspan="1">NodRich_C</td><td rowspan="1" colspan="1">1</td><td rowspan="1" colspan="1">
                  <named-content xmlns:xlink="http://www.w3.org/1999/xlink" content-type="dwc:verbatimCoordinates" xlink:type="simple">13°51'13.85"N, 123°15'18.46"W</named-content>
                </td><td rowspan="1" colspan="1">4526</td><td rowspan="1" colspan="1">23/09/2015</td><td rowspan="1" colspan="1">
                  <italic>
                    <tp:taxon-name><tp:taxon-name-part taxon-name-part-type="genus" reg="Halalaimus">H.</tp:taxon-name-part> <tp:taxon-name-part taxon-name-part-type="species" reg="marcosi">marcosi</tp:taxon-name-part></tp:taxon-name>
                  </italic>
                </td><td rowspan="1" colspan="1">Male holotype</td></tr><tr><td rowspan="1" colspan="1">B4S03</td><td rowspan="1" colspan="1">NodRich_A</td><td rowspan="1" colspan="1">4</td><td rowspan="1" colspan="1">
                  <named-content xmlns:xlink="http://www.w3.org/1999/xlink" content-type="dwc:verbatimCoordinates" xlink:type="simple">14°7'4.08"N, 125°52'44.76"W</named-content>
                </td><td rowspan="1" colspan="1">4490</td><td rowspan="1" colspan="1">29/09/2015</td><td rowspan="1" colspan="1">
                  <italic>
                    <tp:taxon-name><tp:taxon-name-part taxon-name-part-type="genus" reg="Halalaimus">H.</tp:taxon-name-part> <tp:taxon-name-part taxon-name-part-type="species" reg="marcosi">marcosi</tp:taxon-name-part></tp:taxon-name>
                  </italic>
                </td><td rowspan="1" colspan="1">Female paratype</td></tr><tr><td rowspan="1" colspan="1">B4N01</td><td rowspan="1" colspan="1">NodRich_D</td><td rowspan="1" colspan="1">1</td><td rowspan="1" colspan="1">
                  <named-content xmlns:xlink="http://www.w3.org/1999/xlink" content-type="dwc:verbatimCoordinates" xlink:type="simple">14°42'22.79"N, 125°27'4.68"W</named-content>
                </td><td rowspan="1" colspan="1">4504</td><td rowspan="1" colspan="1">7/10/2015</td><td rowspan="1" colspan="1">
                  <italic>
                    <tp:taxon-name><tp:taxon-name-part taxon-name-part-type="genus" reg="Halalaimus">H.</tp:taxon-name-part> <tp:taxon-name-part taxon-name-part-type="species" reg="marcosi">marcosi</tp:taxon-name-part></tp:taxon-name>
                  </italic>
                </td><td rowspan="1" colspan="1">Female paratype</td></tr><tr><td rowspan="1" colspan="1">
                  <bold>
                    <abbrev xmlns:xlink="http://www.w3.org/1999/xlink" xlink:title="2017 sampling expedition to GSR exploration contract area in the CCZ" xlink:type="simple">GSRNOD17</abbrev>
                  </bold>
                </td><td rowspan="1" colspan="1">B4S03</td><td rowspan="1" colspan="1">NodFree</td><td rowspan="1" colspan="1">12</td><td rowspan="1" colspan="1">
                  <named-content xmlns:xlink="http://www.w3.org/1999/xlink" content-type="dwc:verbatimCoordinates" xlink:type="simple">14°03'74.98"N, 125°55'19.01"W</named-content>
                </td><td rowspan="1" colspan="1">4575</td><td rowspan="1" colspan="1">26/05/2017</td><td rowspan="1" colspan="1">
                  <italic>
                    <tp:taxon-name><tp:taxon-name-part taxon-name-part-type="genus" reg="Halalaimus">H.</tp:taxon-name-part> <tp:taxon-name-part taxon-name-part-type="species" reg="marcosi">marcosi</tp:taxon-name-part></tp:taxon-name>
                  </italic>
                </td><td rowspan="1" colspan="1">Male and female paratype</td></tr><tr><td rowspan="1" colspan="1">
                  <bold>
                    <abbrev xmlns:xlink="http://www.w3.org/1999/xlink" xlink:title="2015 sampling expedition to GSR exploration contract area in the CCZ" xlink:type="simple">GSRNOD15A</abbrev>
                  </bold>
                </td><td rowspan="1" colspan="1">B6S02</td><td rowspan="1" colspan="1">NodRich_C</td><td rowspan="1" colspan="1">3</td><td rowspan="1" colspan="1">
                  <named-content xmlns:xlink="http://www.w3.org/1999/xlink" content-type="dwc:verbatimCoordinates" xlink:type="simple">13°50'44.12"N, 123°15'9.32"W</named-content>
                </td><td rowspan="1" colspan="1">4522</td><td rowspan="1" colspan="1">24/09/2015</td><td rowspan="1" colspan="1">
                  <italic>
                    <tp:taxon-name><tp:taxon-name-part taxon-name-part-type="genus" reg="Halalaimus">H.</tp:taxon-name-part> <tp:taxon-name-part taxon-name-part-type="species" reg="pierri">pierri</tp:taxon-name-part></tp:taxon-name>
                  </italic>
                </td><td rowspan="1" colspan="1">Male holotype</td></tr><tr><td rowspan="2" colspan="1">
                  <bold>
                    <abbrev xmlns:xlink="http://www.w3.org/1999/xlink" xlink:title="2017 sampling expedition to GSR exploration contract area in the CCZ" xlink:type="simple">GSRNOD17</abbrev>
                  </bold>
                </td><td rowspan="1" colspan="1">B4S03</td><td rowspan="1" colspan="1">NodRich_A</td><td rowspan="1" colspan="1">19</td><td rowspan="1" colspan="1">
                  <named-content xmlns:xlink="http://www.w3.org/1999/xlink" content-type="dwc:verbatimCoordinates" xlink:type="simple">14°07'34.49"N, 125°52'14.81"W</named-content>
                </td><td rowspan="1" colspan="1">4500</td><td rowspan="1" colspan="1">30/05/2017</td><td rowspan="1" colspan="1">
                  <italic>
                    <tp:taxon-name><tp:taxon-name-part taxon-name-part-type="genus" reg="Halalaimus">H.</tp:taxon-name-part> <tp:taxon-name-part taxon-name-part-type="species" reg="pierri">pierri</tp:taxon-name-part></tp:taxon-name>
                  </italic>
                </td><td rowspan="1" colspan="1">Female paratype</td></tr><tr><td rowspan="1" colspan="1">B4S03</td><td rowspan="1" colspan="1">NodFree</td><td rowspan="1" colspan="1">11</td><td rowspan="1" colspan="1">
                  <named-content xmlns:xlink="http://www.w3.org/1999/xlink" content-type="dwc:verbatimCoordinates" xlink:type="simple">14°04'0.088"N, 125°55'44.44"W</named-content>
                </td><td rowspan="1" colspan="1">4649</td><td rowspan="1" colspan="1">26/06/2017</td><td rowspan="1" colspan="1">
                  <italic>
                    <tp:taxon-name><tp:taxon-name-part taxon-name-part-type="genus" reg="Halalaimus">H.</tp:taxon-name-part> <tp:taxon-name-part taxon-name-part-type="species" reg="pierri">pierri</tp:taxon-name-part></tp:taxon-name>
                  </italic>
                </td><td rowspan="1" colspan="1">Female paratype</td></tr></tbody></table></table-wrap><table-wrap id="T4" position="float" orientation="portrait"><label>Table 4.</label><caption><p>Morphometrics of <italic><tp:taxon-name><tp:taxon-name-part taxon-name-part-type="genus" reg="Halalaimus">H.</tp:taxon-name-part> <tp:taxon-name-part taxon-name-part-type="species" reg="marcosi">marcosi</tp:taxon-name-part></tp:taxon-name></italic> sp. nov. and <italic><tp:taxon-name><tp:taxon-name-part taxon-name-part-type="genus" reg="Halalaimus">H.</tp:taxon-name-part> <tp:taxon-name-part taxon-name-part-type="species" reg="pierri">pierri</tp:taxon-name-part></tp:taxon-name></italic> sp. nov. All measurements are in µm, except ratios which have no units.</p></caption><table><tbody><tr><th rowspan="2" colspan="1"/><th rowspan="1" colspan="5"><bold><italic><tp:taxon-name><tp:taxon-name-part taxon-name-part-type="genus" reg="Halalaimus">Halalaimus</tp:taxon-name-part> <tp:taxon-name-part taxon-name-part-type="species" reg="marcosi">marcosi</tp:taxon-name-part></tp:taxon-name></italic> sp. nov</bold>.</th><th rowspan="1" colspan="3"><bold><italic><tp:taxon-name><tp:taxon-name-part taxon-name-part-type="genus" reg="Halalaimus">Halalaimus</tp:taxon-name-part> <tp:taxon-name-part taxon-name-part-type="species" reg="pierri">pierri</tp:taxon-name-part></tp:taxon-name></italic> sp. nov</bold>.</th></tr><tr><th rowspan="1" colspan="1">
                      <bold>Holotype ♂</bold>
                    </th><th rowspan="1" colspan="1">
                      <bold>Paratype ♂</bold>
                    </th><th rowspan="1" colspan="3">
                      <bold>Paratypes ♀ (n = 3)</bold>
                    </th><th rowspan="1" colspan="1">
                      <bold>Holotype ♂</bold>
                    </th><th rowspan="1" colspan="2">
                      <bold>Paratypes ♀ (n = 2)</bold>
                    </th></tr><tr><th rowspan="1" colspan="1">
                      <bold>
                        <abbrev xmlns:xlink="http://www.w3.org/1999/xlink" xlink:title="total body length" xlink:type="simple">L</abbrev>
                      </bold>
                    </th><th rowspan="1" colspan="1">
                      <bold>1699</bold>
                    </th><th rowspan="1" colspan="1">
                      <bold>1742</bold>
                    </th><th rowspan="1" colspan="1">
                      <bold>1970</bold>
                    </th><th rowspan="1" colspan="1">
                      <bold>1848</bold>
                    </th><th rowspan="1" colspan="1">
                      <bold>1955</bold>
                    </th><th rowspan="1" colspan="1">
                      <bold>1622</bold>
                    </th><th rowspan="1" colspan="1">
                      <bold>1492</bold>
                    </th><th rowspan="1" colspan="1">
                      <bold>1520</bold>
                    </th></tr><tr><td rowspan="1" colspan="1">Head diameter at cephalic setae</td><td rowspan="1" colspan="1">5</td><td rowspan="1" colspan="1">6</td><td rowspan="1" colspan="1">4</td><td rowspan="1" colspan="1">4</td><td rowspan="1" colspan="1">5</td><td rowspan="1" colspan="1">4</td><td rowspan="1" colspan="1">4</td><td rowspan="1" colspan="1">5</td></tr><tr><td rowspan="1" colspan="1">Body diameter at anterior end of amphid</td><td rowspan="1" colspan="1">9</td><td rowspan="1" colspan="1">10</td><td rowspan="1" colspan="1">7</td><td rowspan="1" colspan="1">7</td><td rowspan="1" colspan="1">8</td><td rowspan="1" colspan="1">6</td><td rowspan="1" colspan="1">5</td><td rowspan="1" colspan="1">6</td></tr><tr><td rowspan="1" colspan="1">Length of outer labial setae</td><td rowspan="1" colspan="1">4</td><td rowspan="1" colspan="1">4</td><td rowspan="1" colspan="1">3</td><td rowspan="1" colspan="1">3</td><td rowspan="1" colspan="1">4</td><td rowspan="1" colspan="1">2</td><td rowspan="1" colspan="1">3</td><td rowspan="1" colspan="1">3</td></tr><tr><td rowspan="1" colspan="1">Length of cephalic setae</td><td rowspan="1" colspan="1">6</td><td rowspan="1" colspan="1">6</td><td rowspan="1" colspan="1">4</td><td rowspan="1" colspan="1">4</td><td rowspan="1" colspan="1">5</td><td rowspan="1" colspan="1">1</td><td rowspan="1" colspan="1">2</td><td rowspan="1" colspan="1">2</td></tr><tr><td rowspan="1" colspan="1">Length amphideal fovea</td><td rowspan="1" colspan="1">72</td><td rowspan="1" colspan="1">73</td><td rowspan="1" colspan="1">71</td><td rowspan="1" colspan="1">75</td><td rowspan="1" colspan="1">74</td><td rowspan="1" colspan="1">85</td><td rowspan="1" colspan="1">85</td><td rowspan="1" colspan="1">85</td></tr><tr><td rowspan="1" colspan="1">Body diameter- at the middle of amphid</td><td rowspan="1" colspan="1">13</td><td rowspan="1" colspan="1">12</td><td rowspan="1" colspan="1">13</td><td rowspan="1" colspan="1">13</td><td rowspan="1" colspan="1">14</td><td rowspan="1" colspan="1">10</td><td rowspan="1" colspan="1">9</td><td rowspan="1" colspan="1">10</td></tr><tr><td rowspan="1" colspan="1">Distance of amphid from anterior end</td><td rowspan="1" colspan="1">26</td><td rowspan="1" colspan="1">23</td><td rowspan="1" colspan="1">22</td><td rowspan="1" colspan="1">23</td><td rowspan="1" colspan="1">25</td><td rowspan="1" colspan="1">41</td><td rowspan="1" colspan="1">33</td><td rowspan="1" colspan="1">37</td></tr><tr><td rowspan="1" colspan="1">Amphid width</td><td rowspan="1" colspan="1">1.8</td><td rowspan="1" colspan="1">2</td><td rowspan="1" colspan="1">2</td><td rowspan="1" colspan="1">2</td><td rowspan="1" colspan="1">2</td><td rowspan="1" colspan="1">1.5</td><td rowspan="1" colspan="1">1</td><td rowspan="1" colspan="1">1</td></tr><tr><td rowspan="1" colspan="1">Nerve ring from anterior end</td><td rowspan="1" colspan="1">281</td><td rowspan="1" colspan="1">285</td><td rowspan="1" colspan="1">268</td><td rowspan="1" colspan="1">273</td><td rowspan="1" colspan="1">278</td><td rowspan="1" colspan="1">84 ?</td><td rowspan="1" colspan="1">137</td><td rowspan="1" colspan="1">130</td></tr><tr><td rowspan="1" colspan="1">Nerve ring <abbrev xmlns:xlink="http://www.w3.org/1999/xlink" xlink:title="corresponding body diameter" xlink:type="simple">cbd</abbrev></td><td rowspan="1" colspan="1">21</td><td rowspan="1" colspan="1">22</td><td rowspan="1" colspan="1">21</td><td rowspan="1" colspan="1">22</td><td rowspan="1" colspan="1">22</td><td rowspan="1" colspan="1">13</td><td rowspan="1" colspan="1">12</td><td rowspan="1" colspan="1">13</td></tr><tr><td rowspan="1" colspan="1">Pharynx length</td><td rowspan="1" colspan="1">458</td><td rowspan="1" colspan="1">460</td><td rowspan="1" colspan="1">450</td><td rowspan="1" colspan="1">440</td><td rowspan="1" colspan="1">450</td><td rowspan="1" colspan="1">509</td><td rowspan="1" colspan="1">392</td><td rowspan="1" colspan="1">420</td></tr><tr><td rowspan="1" colspan="1">Pharyngeal width at the base</td><td rowspan="1" colspan="1">17</td><td rowspan="1" colspan="1">17.5</td><td rowspan="1" colspan="1">17</td><td rowspan="1" colspan="1">16</td><td rowspan="1" colspan="1">17</td><td rowspan="1" colspan="1">12</td><td rowspan="1" colspan="1">11</td><td rowspan="1" colspan="1">12</td></tr><tr><td rowspan="1" colspan="1">Pharynx <abbrev xmlns:xlink="http://www.w3.org/1999/xlink" xlink:title="corresponding body diameter" xlink:type="simple">cbd</abbrev> at base</td><td rowspan="1" colspan="1">26</td><td rowspan="1" colspan="1">28</td><td rowspan="1" colspan="1">24</td><td rowspan="1" colspan="1">24</td><td rowspan="1" colspan="1">25</td><td rowspan="1" colspan="1">20</td><td rowspan="1" colspan="1">18</td><td rowspan="1" colspan="1">20</td></tr><tr><td rowspan="1" colspan="1">Maximal body diameter (<abbrev xmlns:xlink="http://www.w3.org/1999/xlink" xlink:title="maximum body diameter" xlink:type="simple">mbd</abbrev>)</td><td rowspan="1" colspan="1">29</td><td rowspan="1" colspan="1">31</td><td rowspan="1" colspan="1">33</td><td rowspan="1" colspan="1">31</td><td rowspan="1" colspan="1">32</td><td rowspan="1" colspan="1">22</td><td rowspan="1" colspan="1">20</td><td rowspan="1" colspan="1">21</td></tr><tr><td rowspan="1" colspan="1">Anal/Cloacal diameter (<abbrev xmlns:xlink="http://www.w3.org/1999/xlink" xlink:title="anal/cloacal body diameter" xlink:type="simple">abd</abbrev>)</td><td rowspan="1" colspan="1">21</td><td rowspan="1" colspan="1">23</td><td rowspan="1" colspan="1">21</td><td rowspan="1" colspan="1">21</td><td rowspan="1" colspan="1">22</td><td rowspan="1" colspan="1">14</td><td rowspan="1" colspan="1">11</td><td rowspan="1" colspan="1">12</td></tr><tr><td rowspan="1" colspan="1">Spicules length</td><td rowspan="1" colspan="1">45</td><td rowspan="1" colspan="1">44</td><td rowspan="1" colspan="1"/><td rowspan="1" colspan="1"/><td rowspan="1" colspan="1"/><td rowspan="1" colspan="1">21</td><td rowspan="1" colspan="1"/><td rowspan="1" colspan="1"/></tr><tr><td rowspan="1" colspan="1">Spicules/<abbrev xmlns:xlink="http://www.w3.org/1999/xlink" xlink:title="anal/cloacal body diameter" xlink:type="simple">abd</abbrev></td><td rowspan="1" colspan="1">2.1</td><td rowspan="1" colspan="1">2.2</td><td rowspan="1" colspan="1"/><td rowspan="1" colspan="1"/><td rowspan="1" colspan="1"/><td rowspan="1" colspan="1">1.5</td><td rowspan="1" colspan="1"/><td rowspan="1" colspan="1"/></tr><tr><td rowspan="1" colspan="1">Gubernaculum lenght</td><td rowspan="1" colspan="1">21</td><td rowspan="1" colspan="1">20</td><td rowspan="1" colspan="1"/><td rowspan="1" colspan="1"/><td rowspan="1" colspan="1"/><td rowspan="1" colspan="1">12</td><td rowspan="1" colspan="1"/><td rowspan="1" colspan="1"/></tr><tr><td rowspan="1" colspan="1">Length pre-cloacal sensillum</td><td rowspan="1" colspan="1">3</td><td rowspan="1" colspan="1">3</td><td rowspan="1" colspan="1"/><td rowspan="1" colspan="1"/><td rowspan="1" colspan="1"/><td rowspan="1" colspan="1">5</td><td rowspan="1" colspan="1"/><td rowspan="1" colspan="1"/></tr><tr><td rowspan="1" colspan="1">Tail length</td><td rowspan="1" colspan="1">247</td><td rowspan="1" colspan="1">248</td><td rowspan="1" colspan="1">252</td><td rowspan="1" colspan="1">250</td><td rowspan="1" colspan="1">252</td><td rowspan="1" colspan="1">212</td><td rowspan="1" colspan="1">213</td><td rowspan="1" colspan="1">212</td></tr><tr><td rowspan="1" colspan="1">
                      <abbrev xmlns:xlink="http://www.w3.org/1999/xlink" xlink:title="total body length" xlink:type="simple">a</abbrev>
                    </td><td rowspan="1" colspan="1">58.5</td><td rowspan="1" colspan="1">56.1</td><td rowspan="1" colspan="1">59.6</td><td rowspan="1" colspan="1">63</td><td rowspan="1" colspan="1">61</td><td rowspan="1" colspan="1">74</td><td rowspan="1" colspan="1">75</td><td rowspan="1" colspan="1">76</td></tr><tr><td rowspan="1" colspan="1">
                      <abbrev xmlns:xlink="http://www.w3.org/1999/xlink" xlink:title="total body length" xlink:type="simple">b</abbrev>
                    </td><td rowspan="1" colspan="1">3.7</td><td rowspan="1" colspan="1">3.8</td><td rowspan="1" colspan="1">4.3</td><td rowspan="1" colspan="1">4.4</td><td rowspan="1" colspan="1">4.3</td><td rowspan="1" colspan="1">3.2</td><td rowspan="1" colspan="1">3.8</td><td rowspan="1" colspan="1">3.6</td></tr><tr><td rowspan="1" colspan="1">
                      <abbrev xmlns:xlink="http://www.w3.org/1999/xlink" xlink:title="total body length / tail length" xlink:type="simple">c</abbrev>
                    </td><td rowspan="1" colspan="1">6.9</td><td rowspan="1" colspan="1">7</td><td rowspan="1" colspan="1">7.8</td><td rowspan="1" colspan="1">7.8</td><td rowspan="1" colspan="1">7.8</td><td rowspan="1" colspan="1">7.7</td><td rowspan="1" colspan="1">7</td><td rowspan="1" colspan="1">7</td></tr><tr><td rowspan="1" colspan="1">
                      <abbrev xmlns:xlink="http://www.w3.org/1999/xlink" xlink:title="tail length / body width at level of anus or cloacal opening" xlink:type="simple">c'</abbrev>
                    </td><td rowspan="1" colspan="1">11.7</td><td rowspan="1" colspan="1">10.7</td><td rowspan="1" colspan="1">12</td><td rowspan="1" colspan="1">12</td><td rowspan="1" colspan="1">11.5</td><td rowspan="1" colspan="1">15</td><td rowspan="1" colspan="1">19.3</td><td rowspan="1" colspan="1">18</td></tr><tr><td rowspan="1" colspan="1">
                      <abbrev xmlns:xlink="http://www.w3.org/1999/xlink" xlink:title="vulva distance from anterior end" xlink:type="simple">v</abbrev>
                    </td><td rowspan="1" colspan="1"/><td rowspan="1" colspan="1"/><td rowspan="1" colspan="1">1024</td><td rowspan="1" colspan="1">979</td><td rowspan="1" colspan="1">1015</td><td rowspan="1" colspan="1"/><td rowspan="1" colspan="1">746</td><td rowspan="1" colspan="1">768</td></tr><tr><td rowspan="1" colspan="1">
                      <abbrev xmlns:xlink="http://www.w3.org/1999/xlink" xlink:title="vulva position as % of body length from anterior end" xlink:type="simple">V%</abbrev>
                    </td><td rowspan="1" colspan="1"/><td rowspan="1" colspan="1"/><td rowspan="1" colspan="1">52</td><td rowspan="1" colspan="1">50</td><td rowspan="1" colspan="1">52</td><td rowspan="1" colspan="1"/><td rowspan="1" colspan="1">50</td><td rowspan="1" colspan="1">51</td></tr><tr><td rowspan="1" colspan="1">Vulva <abbrev xmlns:xlink="http://www.w3.org/1999/xlink" xlink:title="corresponding body diameter" xlink:type="simple">cbd</abbrev></td><td rowspan="1" colspan="1"/><td rowspan="1" colspan="1"/><td rowspan="1" colspan="1">28</td><td rowspan="1" colspan="1">27</td><td rowspan="1" colspan="1">28</td><td rowspan="1" colspan="1"/><td rowspan="1" colspan="1">21</td><td rowspan="1" colspan="1">21</td></tr></tbody></table></table-wrap></tp:treatment-sec><ref-list><ref id="B55"><mixed-citation xmlns:xlink="http://www.w3.org/1999/xlink" xlink:type="simple">Keppner EJ (1992) Eleven new species of free-living marine nematodes of the genus <italic><tp:taxon-name><tp:taxon-name-part taxon-name-part-type="genus">Halalaimus</tp:taxon-name-part></tp:taxon-name></italic> De Man, 1888 (<tp:taxon-name><tp:taxon-name-part taxon-name-part-type="phylum">Nematoda</tp:taxon-name-part></tp:taxon-name>: <tp:taxon-name><tp:taxon-name-part taxon-name-part-type="order">Enoplida</tp:taxon-name-part></tp:taxon-name>) from Florida with keys to the species. Gulf Research Reports 8(4): 333–362. <ext-link xlink:href="10.18785/grr.0804.01" ext-link-type="doi" xlink:type="simple">https://doi.org/10.18785/grr.0804.01</ext-link></mixed-citation></ref></ref-list></tp:taxon-treatment>
