# Supplementary material for: Review of Halalaimus (Nematoda, Enoplida, Oxystominidae) and description of two new species from the abyssal nodule-bearing Clarion-Clipperton Zone
Source: Zookeys. 2026 Jul 3;1284:1–48. doi: 10.3897/zookeys.1284.187212 (PMC13383980; doi:10.3897/zookeys.1284.187212)
Supplement: Supplementary material 1 — Halalaimus - Morphometrics [file zookeys-1284-001_article-187212__-s001.xlsx]

## Sheet: Morphometry
Species	Author original description	Other authors	Keppner 1992 - Groups	Salinity	Gender	L	a	b	c	C'	V %	Head capsule	Head constriction	Length ILS	Length OLS	Length CS	OLS/CS	Length setae/HD	Distance between OLS &CS	HD	Dist. OLS & CS/HD	Length amph. fovea	Amph. dist. from ant. end	Length amph. fovea/HD	Dist. amph. fovea/HD	Length spicules	abd	Length spic/abd	Length gub.	Structure gub.	Precloacal supp.	Cuticle	Cuticle pores/setae	Lateral somatic alae	Caudal alae	Ornamented caudal alae	Vermiculations	Reproductive system	Tail	% conical part tail (approximate)	Tailtip	Remarks
H. absconditus	Bussau, 1993		F	M	1 ♀	1015	53.4	3.4	7	14	53,5	+	-	-	3	2	>	0,8 > 0,5*	5	4	1,3*	28	29	7*	7,3*	-	10	-	-	-	-	fine striae	-	-	-	-	-	2 antidr. refl. ov., both R	conico-filiform	66*	fine
H. abyssus	Bussau, 1993		4*	M	1 ♂	1430	95,3	3,6	8,3	14,4	-	-	-	-	5	8	<	1 < 1,5*	3	5	0,6*	67	22	13,4*	4,4*	19	12	1,6*	3,5	lat ext	-	fine striae	pores	-	-	-	-	-	conico-cylindrical	*	swollen
				M	1 ♀	2000	66,7	4,2	7,5	14,4	49	-	-	-	-	-	<	-	-	6	-	44	30	7,3*	5*	-	18	-	-	-	-	-	-	-	-	-	-	2 antidr. refl. ov., both R	conico-cylindrical		swollen
H. aciculus	Gagarin & Thanh. 2014		1	M	3 ♂	1029 - 1060	46 - 52	2,6 - 2,7	6,5 - 7,5	9,3 - 13,5	-	-	-	-	1.5	2,0 - 2,5	<	1 - 1,2	5,0 - 5,5	2	2,5 - 2,8*	20 - 21	24 - 25	10 - 12	12 - 13	24	12 - 15	1,8*	9 - 10	plate	sensillum	fine striae	-	+	+	+	-	testes paired, opposed	conico-cylindrical	60	blunt + spinneret	conical part 1,3 timеs longеr than cylindrical part; 3 сaudal glands opеn through spinnеrеt
				M	3 ♀	1003 - 1064	39 - 46	2,5 - 2,6	6,4 - 7,2	11,9 - 14	58,2 - 61	-	-	-	-	2,0 - 2,5	<	1 - 1,2	-	1,5 - 2	-	20 - 22	25 - 26,5	10 - 13	11 - 14	-	-	-	-	-	-	fine striae	-	+	+	-	-	2 antidr. refl. ov.	conico-cylindrical		blunt + spinneret	сaudal glands opеn through spinnеrеt
H. acuminatus sp. inq.	(Cobb, 1933) Hope & Murphy, 1972	Gerlach & Riemann, 1974: sp.inq.	4	M	1 ♂	900	43,5	2,3	7,1	7,9*	-	-	+	-	-	-	-	-	-		-	-	-	-	-	19		1 - 1,5	-	-	-	fine striae	-	-	-	-	-	-	-	-	-	Sp inq. ; minimal description without figure
H. aedificandistudiosus	Bussau, 1993		4*	M	1 ♂	1970	103,7	3,8	10,4	12,7	-	-	-	-	10	7	>	1,7 > 1,2*	3,5	6	0,6*	47	15	7,8*	2,5*	24	15	1,6*	-	-	-	fine striae	pores	-	-	-	-	2 opp testes	conico-filiform	50*	bifurcate in two seta
H. alatus	Timm, 1952		2	M, B (11,4 ‰)	1 ♂	856	47,6	3,3	6,3	-	-	-	-	papillae	-	-	<	0.25-0,3 < 1	-	-	1,2*	18	-	6*	5*	-	-	1*	-	compound + apophysis	-	smooth	-	-	+	-	-	1 testis 42% of the body length	conico-cylindrical	66*	clavate	caudal alae ending in surface groove/pit surrounded by heavy sclerotization
				M, B (11,4 ‰)	? ♀	763 - 847	47,1 - 56,5	3,3 - 3,4	6,2 - 7,1	13	54	-	-	papillae	-	-	<	0.25-0,3 < 1	-	-	-	18	-	-	-	-	-	-	-	-	-	smooth	-	-	-	-	-	2 ovaries	-		-
H. algeriensis	Coomans & Jacobs, 1983		F	Fr, B (oligo-meso)	13 ♀	730 - 910	48 - 55	3,4 - 3,7	5,2 - 7,8	12,5 - 17,1	50,5 - 52	-	-	papillae	2	2,5 - 3	<	0,7 < 1*	3 - 3,5	3,5 - 4	1*	17,5 - 23	12,5 - 15	4,4 - 6,6*	3,1 - 4,3*	-	9 - 10	-	-	-	-	smooth	-	-	-	-	-	2 antidr. refl. ov. L or R	conico-cylindrical	60*	swollen	3 caudal glands + spinneret
H. americanus	Keppner, 1992		1	M	3 ♂	1390 - 1510	60,8 - 63,2	2,72 - 2,80	7,86 - 8,69	10*	-	-	-	-	3,0 - 4,4	5,0 - 6,4	<	1,1 < 1,6-2*	-	3,0 - 3,2	2*	51 - 61	26 - 37	16,5 - 19,7*	8,4 - 11,9*	24 - 27	16 - 18	1,5*	8,0 - 9,6	keel +lat ext	sensillum	fine striae	-	broad	+	+	+	-	conico-cylindrical	60*	blunt + spinneret
H. amphidellus	Vitiello, 1970		F	M	3 ♀	948 - 1027	57,4 - 61	3,3 - 3,4	4,3 - 5,8	16 - 23	50 - 55	-	-	-	2,6	3,2	<	0,9 < 1	-	3	1	25 - 30	12 - 13	8,3 - 10*	4 - 4,3*	-	10 11	-	-	-	-	smooth	-	-	-	-	-	-	conico-filiform	25-33	fine
H. amphistrius	Vitiello, 1970		F	M	2 ♀	1264 - 1366	28,4 - 40,7	3,7 - 3,8	9,8 - 10,6	6,4 - 6,5	54 - 56	-	-	-	4,5	4,5	=	1	-	4,5	0,6*	32	25 - 32	7,1	5,5 - 7,1	-	18 - 21	-	-	-	-	striae	-	-	-	-	-	-	conico-cylindrical, striated	55*	swollen
H. anne	Sergeeva, 1972		4*	M	1 ♂	1722	66,2	3,7	6,9	12,6	-	-	-	-	6,5	6,5	=	1,7	-	4	0,1*	52	22,1	13,3	5,7	32,5	-	1,6	10,4	+	-	smooth	-	-	-	-	-	-	conico-filiform	55*	pointed
H. arundinaceus	Bussau, 1993		F	M	1 ♀	930	58,1	3,3	5,8	16	50,5	-	-	-	3	4	<	0,8 < 1*	2	4	0,5	36	22	9*	5,5*	-	10	-	-		-	fine striae	pores	-	-	-	-	2 antidr. refl. ov., ventral to intestine	conico-filiform/abrupt change	33*	fine	Isolated small cuticular pores present; abrupt change between conical and filiform part tail
H. bayensis	Keppner, 1992		1	M	2 ♂	1190 - 1280	56,7 - 67,4	4,02 - 4,16	6,30 - 6,67	13,6*	-	-	-	papillae	11 - 12	11 - 12	=	3	11 - 12	3,6	0,8*	46 - 50	23 - 24	12,8 - 13,9*	6,4 - 6,7*	24 - 24	14	1,7*	8	lat ext	sensillum	striated and punctated + pits	pits	-	+	+	+	-	conico-cylindrical, striated	55*	blunt + spinneret	cylindrical part tail + coarse striations
				M	1 juv ♀	1100	68,8	4,15	6,88	14,5*	49	-	-	-	11	11				3,6		37	37		10,3	-	11	-	-	-	-	striated and punctated	pits	-	-	-	-	2 ov. amphidelphic, refl.	conico-cylindrical, striated		blunt + spinneret
H. borealis	(Steiner, 1916) Lorenzen, 1981		F	M	1 ♀	1208	48	2,6	9,4	-	59*	-	+	-	-	-	-	1	-		-	-	-	?	3	-	14	-	-	-	-	smooth	-	-	-	-	-	2 ov. refl.	conical	95*	bulbous, no spinneret	amphid not seen, probably circular; S-E gland behind pharynx end
H. brachyaulax	Mawson, 1958		F	M	1 ♀	1400	36	3,1	7,7	16*	53	cuticle duplicated	-	-	-	-	=	0,66*	-	-	1,6*	17	30	3,2*	6*	-	-	-	-	-	-	-	-	-	-	-	-	-	conico-cylindrical	66*	round = blunt	cuticle thick & duplicated at head, CS at 3,5 x HD from anterior; very short amphid situated well behind the head
H. brevispiculum	Sergeeva, 1973		4	M	1 ♂	2497	86,1	5,6	15,9	7,7	-	-	-	-	-	11	only 4 setae	1,8	-	6	-	44	19	7,3*	3,2*	27,6	-	1,4	8,75	lat ext	-	smooth	-	-	-	-	-	-	conico-cylindrical	66*	round
H. brimi	Keppner, 1992		2	M	1 ♂	1270	57,7	3,87	6,61	12*	-	-	-	-	7	3,3	>	1,5 > 0,7*	-	4,7	0,6*	41	16	8,7*	3,4*	23	16	1,4*	6,8	expanded distally	-	striations	-	-	+	+	-	-	conico-filiform, striated	50*	bifurcate	tail striated
				M	2 ♀	1300 - 1320	48,1 - 52,4	3,62 - 3,64	6,50 - 6,65	14*	52 - 53	-	-	-	6,3 - 6,3	3,3 - 3,3	>	1,4 > 0,7*	-	4,5 - 4,7	-	35 - 37	14 - 15	7,6 - 8*	3 - 3,3*	-	14	-	-	-	-	striations	-	-	-	-	-	2 ov. amphidelphic, refl.	conico-filiform, striated		bifurcate
H. bulbocaudatus	Keppner, 1992		1	M	1 ♂	1160	58	3,47	7,84	11	-	-	-	papillae	4,2	4,2	=	1,1	-	3,8	1,2	19	21	5*	5,5*	23	14	1,6*	8	lat ext	sensillum	striations	-	-	+	-	-	-	conico-cylindrical, striated	55*	bulbous + spinneret
				M	1 ♀	1050	50	3,33	6,91	11,7	55	-	-	papillae	4,2	4,2	=	1,2	-	3,8	-	19	20	5*	5,5*	-	13	-	-	-	-	striations	-	-	-	-	-	2 ov. amphidelphic, refl.	conico-cylindrical, striated		bulbous + spinneret
H. capitulatus	Boucher, 1977		4	M	3 ♂	1155 - 1487	135,9 - 151,1	3,4 - 3,6	9,0 - 10,3	13,8 - 16,9*	-	-	-	-	12 - 16	12 - 16	=	4 - 6	-	2,5 - 3	1*	46 - 47	26,5 - 27*	15,3 - 18,8*	8,8 - 10,8*	15 -19,5	8 - 9,5	2	-	lat ext	-	striated	-	-	-	-	-	-	conico-cylindrical	33	blunt	third circle (cephalic setae) noted as cervical setae
				M	3 ♀	1514 - 1811	120,7 - 149,3	3,5 - 4,9	9,2 - 11,7	16,5 - 20,3*	52,8 - 55,3	-	-	-	14	14	=	4,7*	-	3	-	36 - 42	28 - 32*	12 - 14*	9,3 - 10,7*	-	8 - 11	-	-	-	-	striated	-	-	-	-	-	-	conico-cylindrical		blunt
		Platt & Warwick, 1983		M	1 ♂	2000	165	-	-	-	-	-	-	-	-	-	=	4	-	-	1*	43	-	10,7*	8,3*	-	-	-	-	-	sensillum	-	-	-	-	-	-	-	conico-cylindrical		slightly swollen
H. caroliniensis	Chitwood, 1936		4	M	1 ♂	1560	65	5,9	9,7	6*	45	-	-	-	-	-	=*	1*	-	-	0,5*	-	-	6*	3,5*	-	-	1,3*	-	plate	-	-	-	-	-	-	-	-	conical	95*	swollen	very close to H. diplocephalus, short tail
H. ciliocaudatus	Allgén, 1932		4	M	1 ♀	1525	36,3	3,05	9,53	11 - 12*	56,4	-	-	-	-	-	=*	0,3*	-	-	1,3*	-	-	6*	5,6*	-	18	-	-	-	-	smooth	-	-	-	-	-	2 ov. symmetrical, ant. straight, post. Refl.	conico-cylindrical	55*	round and swollen
	Sp. inq.	Gerlach, 1957		M	1 ♂	1182	59	3,6	6	15	-	-	-		< 1	1	<	0,2	-	3,5	1*	38	21	7,5*	11*	18	13	1,4*	5	-	-	smooth	-	-	-	-	-	-	conico-cylindrical		long fine endtube curved dorsally	tailtip = 14 µm long spinneret
H. cirrhatus	Gerlach, 1953		3	M	1 ♂	2457	223	5,3	17,5	13 - 15	-	-	-	-	13	13	=	4,3*	-	3	1,5	67	behind CS	15,6*	2*	22 - 31	11	2 - 3	-	lat ext	sensillum	-	-	-	-	-	-	-	conico-cylindrical	66	barely swollen	setae 3 x HD, amphid just behind CS
				M	2 ♀	2121 - 2135	163 - 177	? - 5,5	13 - 13,3	14,6 - 15*	51 - 54	-	-	-	13	13	=	4,3*	-	3	1,5	-	-	-	-	-	11	-	-	-	-	-	-	-	-	-	-	-	-		-
		Blome, 1982	3	M	1 ♂	2794	155,2	4,6	13,7	11,3	-	-	-	-	12	12	=	2	4	6	0,7*	74	behind CS	12,3*	2,3*	30	18	1,7*	-	manchete	sensillum	smooth	-	-	-	-	-	2 ov., amphidelphic, refl., ant. L, post. R of intestine	conico-cylindrical		blunt
H. climactericus	Wieser, 1953		F	M	2 ♀	2080 - 2300	34,2 - 40,3	3,6 - 3,6	7,1 - 8,2	8	54,4 - 56,7	-	-	-	1	2	<	0,2 < 0,4*	-	5	1*	40	6,5	8*	1,3*	-	-	-	-	-	-	-	-	-	-	-	-	-	conico-filiform	66	fine	third circle = CS noted as cervical setae,abrupt change between conical and cylindrical part tail
H. comatus	Wieser, 1953		F	M	3 ♀	2000 - 2370	33 - 40	3,6 - 4,3	8	12,5	53,5	-	-	-	9	8	>	1,4 > 1,2*	-	6,5	0,3*	23	17	3,5*	2,6*	-	-	-	-	-	-	Fine striae	-	-	-	-	-	-	conical	75*	knob-like swelling	third circle = CS noted as cervical setae; fovea very narrow
		Mawson, 1958	1	M	2 ♂	2100 - 2240	52 - 61	3,6 - 3,6	6,5 - 8,1	10 - 15	-	-	+	-	-	-	>	1	-	-	0,3*	-	-	2,8*	2*	33 - 35	-	1,5 - 1,6	14	+	sensillum	Fine striae, very thick	-	-	+	+	-	-	conico-cylindrical		spherical swelling	cut thick: > half body width; more coarsely striated in females
		Mawson, 1958		M	2 ♀	2240 - 2300	49 - 52	3,6 - 3,8	7,6 - 8,4	10,6 - 12	48 - 55	-	+	-	-	-	>	1	-	-	0,3*	-	-	2,8*	2*	-	-	-	-	-	-	-	-	-	-	-	-	-	conico-cylindrical		swollen	sexual difference in tailtip
H. cubanus	Andrássy, 1973		3	M	1 ♂	1900	110	5,1	14	9	-	-	-	-	8 - 8,5	8 - 8,5	=	2	6	4	0,7*	35	-	8,8*	2,5	24	-	1,5	-	apophysis	papilla	-	-	+	-	-	-	-	conical-cylindrical	50	conical with spinneret
H. curvicaudatus	Juario, 1974		3	M	2 ♂	1274 - 1357	58,9 - 60,6	4,7 - 4,8	8,9 - 9,2	9 - 9,2	-	+	-	short	5	5	=	1	-	4,8	0,1*	43 - 46	12 - 12,5	9 - 9,6*	2,5*	24	16	1,5	-	lat ext	sensillum	striations	-	-	-	-	-	-	conico-cylindrical, striated	66	swollen	tail: knick at change from conical to cilindrical part tail
H. delamarei	Vitiello, 1970		3	M	1 ♂	1065	48,4	3,6	6,3	8,8 - 10	-	-	-	-	2 - 2,5	5,2	<	0,6 < 1,2	-	3,9	0,8*	53 - 85	-	13,6 - 21,8*	5*	26 -27	17,5	1,4 - 1,5	13	proximally widened	sensillum	fine striae	-	-	-	-	-	-	conico-cylindrical, striated	60*	swollen	cervical & caudal sensilla, no caudal alae
				M	6 ♀	904 - 1280	37,1 - 41	3,5 - 3,8	7 - 7,4	9 - 9,4	51	-	-	-	2 - 2,5	5,2	<	0,88 < 0,95	-	4,5	0,8*	52 - 81	-	11,6 - 18*	5*	-	19	-	-	-	-	fine striae	-	-	-	-	-	2 ov. refl.	conico-cylindrical	-	swollen	female sensilla and amphid distance from anterior end, same as male?
H. deseadensis	Pastor de Ward, 1998		F	M	3 ♀	2250 - 3120	51 - 70	5,8 - 6,8	5,4 - 8	15 - 20	39 - 46	-	-	setae	3 - 4	3 - 4	=	0,9*	-	3 -5	0,2*	45 - 56	20 - 25	11,3 - 14*	5 - 6,3*	-	15 - 30	-	-	-	-	smooth	pores	-	-	-	-	2 ov. antidr. refl.	conico-flagelate	50*	bulbous	3-5 pores in the amphideal fovea region
H. diacros	Mawson, 1958		4	M	1 ♂	2000	50	4,0	7,4	11	-	-	+	-	-	-	=	1	-	-	0,1 - 0,2*	30	14	2,3 - 7	1,3 - 5	40	-	1,5	15	lat ext	-	very thick, striated	-	-	-	-	-	-	conico-filiform	60*	bifurcate, striated
				M	4 ♀	1600 - 2100	40 - 52	3,5 - 4	7 - 7,6	9,1 - 12,7	50 - 52	-	+	-	-	-	=	1	-		0,1 - 0,2*	30	14	2,3 - 7	1,3 - 5	-	-	-	-	-	-	striae	-	-	-	-	-	-	conico-filiform		bifurcate, striated	amphid position very different , but put as same species based on bifurcate tail shape
		Pastor de Ward, 1998	4	M	1 ♂	1500	37,5	3,6	6,5	6 - 10	-	-	+	-	4 - 5	4 - 5	=	0,8*	-	5	0,1*	24	10	4,8*	2*	35	-	1,6*	-	median piece	-	striae	-	-	+ (fig)	+	-	-	conico-filiform		bifurcate	tailtip described as globular in text
				M	2 ♀	1280 -1300	25,6 - 26	3,6 - 3,7	5,1 - 7,2	6 - 10	53,8 - 54,7	-	+	-	4 - 5	4 - 5	=	1	-	5	0,2	24	10	4,8*	2*	-	-	-	-	-	-	striae	-	-	-	-	-	2 ov. antidr. refl.	conico-filiform		bifurcate
H. dimorphus	Turpeenniemi, 1997		1	B (3-4‰)	12 ♂	1013 - 1363	62,7 - 78,2	3,5 - 4,3	5,9 - 7,3	11,4 - 15,2	-	-	-	1,0 - 1,5	5 - 6	5 - 6	=	1,6*	5,0 - 5,5	3 - 4	1,5*	55 - 65	18 - 24	15,7 - 18,6*	5,1 - 6,9*	22 - 26	12 - 15	1,8*	12 -15	rod-like	sensillum	transverse rows of dots	-	-	+	+	-	2 testes outstr., ant. R and post. L to intest.	conico-cylindrical	50	swollen	filiform part tail may be slightly longer
				B (3-4‰)	12 ♀	971 - 1245	50,2 - 68	3,5 - 4,1	5,7 - 7,5	13,9 - 18	52 - 53,9	-	-	1,0 - 1,5	5 - 6	5 - 6	=	1,6*	5,0 - 5,5	3 - 4	1,5*	51 - 60	16 - 23	14,6 - 17,1*	4,6 - 6,6*	-	10 - 12		-	-	-	striae + punctations	-	-	-	-	-	2 ov. antidr. refl.	conico-cylindrical		swollen
H. diplocephalus	Filipjev, 1927		F	M	2 ♀	1370 - 2090	40 - 43	3,5 - 3,9	7 - 10	9,5 - 13,6*	52 - 55*	cuticular duplication	-	-	4	5 - 6	<	0,7 < 1*	-	5 - 6,5	1*	50	-	8,7*	4*	-	15 - 20	-	-	-	-	-	-	-	-	-	-	2 ov. , terminal end not clear	conico-filiform	-	not swollen
H. dolgovi	Alekseev & Linnik, 1994		3	F, B	2 ♂	792 - 910	51 - 62	3 - 4,5	5 - 6	12 - 13	-	+	-	-	3	4	<	1 < 1,3	4 - 5,5	3	1,6*	23 - 26	19 - 23	7,7 - 8,7*	6,3 - 7,7*	20 - 22	-	1,9*	7 - 8	lat ext	2 sensilla	smooth	-	+	-	-	-	2 testes	conico-cylindrical	50*	swollen
				M	2 ♀	854 - 900	40 - 47	3,4 - 3,7	5,3 - 6,5	11 - 12	49 - 51	+	-	-	3	4	<	1 < 1,3	4 - 5,5	3	1,6*	22 - 24	20 - 23	7,3 - 7,7*	6,7 - 7,7*	-	-	-	-	-	-	smooth	-	+	-	-	-	2 ov. antidr. refl.	conico-cylindrical	50*	swollen	head cap
H. droebachiensis sp inq	Allgén, 1931	Schuurmans Stekhoven, 1935: syn. of H. gracilis sensu Stekhoven (1935);	F	M	1 ♀	1550	51,7	3	11.48	?	59,4	-	-	-	-	-	>	1	-	-	-	15	25	2,5*	3,8*	-	-	-	-	-	-	smooth	-	-	-	-	-	2 ov. symmetrical, refl.	broken	-	-	Tail broken
		Keppner, 1992: sp. inq.																																						-
H. durus	Gagarin & Vu Thanh, 2004		2	B	1 ♂	1361	65	4,2	6.5	15	-	-	-	-	8	8	=	2,3 - 2,5	4.5 - 5.0	3.5	1,2*	56	11	16	3,1*	28	-	1,5*	-	single loop	-	fine striae on tail	-	-	+	+	-	2 testes opp.	conico-cylindrical, finely striated	50*	swollen
				B	4 ♀	1194 - 1442	53 - 69	3,9 - 4,8	6,1 - 7,5	15.3 - 20.1	45.7 - 47.9	-	-	-	8 - 8,5	8 - 8,5	=	2,3 - 2,5	4.5 - 5.0	3,5 - 4	1,1*	53 - 56	13 - 15	14,1 - 14,9*	3,5-4*	-	-	-	-	-	-	fine striae on tail	-	-	-	-	-	2 ov. refl.	conico-cylindrical	50*	swollen
H. egregius	Bussau, 1993		F	M	1 ♀	1755	73,1	4,7	3,7	30	41,6	-	-	-	8	6	>	1,3 > 1*	1	6	0,2*	172	27	28,7*	4,5*	-	16	-	-	-	-	Fine striae	pores	-	+	-	-	2 ov. antidr. refl., ant. L, post. R	conico-filiform	15*	fine	differentiating longitudinal structure in cuticle on tail
H. filicaudatus sp. inq,	Allgén, 1959	Gerlach 1962: sp. inq.	4	M	2 ♂	2130 - 3045	40,57 - 55,36	3,04 - 6,48	5,91 - 9,29	16,5*	-	-	-	-	-	-	-	-	-	-	-	-	-	-	-	-	-	1	-	sclerotized in drawing	-	smooth	-	-	-	-	-	-	conico-filiform	33*	fine
				M	1 ♀	2479	39,98	4,77	8,89	-	-	-	-	-	-	-	-	-	-		-	-	-	-	-	-	-	-	-	-	-	smooth	-	-	-	-	-	-	conico-filiform	33	fine
		Allgén, 1960	4	M	1 ♂	3045	55,36	6,48	5,91	-	-	-	-	-	-	-	-	-	-		-	-	-	-	-	short, plump	-	1	-	-	-	smooth	-	-	-	-	-	-	conico-filiform		fine
H. filicollis	Timm, 1961		4	M	1 ♂	1490	67,5	2,6	7,8	12	62,8	-	-	1,5	3	3	=	0,7*	-	4,5	0,25*	36	24 - 28	8*	5,3 - 6,2*	25	-	2*	-	double	-	Fine striae	-	-	-	-	-	-	conico-cylindrical	50*	bifurcate	6 cephalic setae !
				M	2 ♀	1300 - 1600	56,2 - 65,6	2,6 - 3	8 - 8,9	11,4	62,8	-	-	1,5	3	3	=	0,7*	-	4,5	-	-	-	-	-	-	-	-	-	-	-	-	-	-	-	-	-	2 ov.	conico-cylindrical		bifurcate
H. filicorpus	Vitiello, 1970		4	M	1 ♂	2994	213	9	11	24,6	-	-	+	-	9,7	9,7	=	1,7	-	5,5	0,5*	62	-	11,3*	2*	26	11	2,3	8,7*	lat ext	-	tail annulated	-	-	-	-	-	-	conico-filiform, striated	25	truncated	very thin, tail striated
H. filiformis sp inq	(Allgen, 1929) Schuurmans Stekhoven, 1935	Schuurmans Stekhoven, 1935: sp. inq.	F	M	1 juv (♀)	1260	42	3,7	-	-	-	-	-	-	-	-	-	-	-		-	-	-	-	-	-	-	-	-	-	-	smooth	-	-	-	-	-	2 ov. outstr.		90*	bulbous, swollen	vulva not visible, description probably based on juvenile female
H. filum	Gerlach, 1962	Gerlach 1962; syn. Halalaimus longicollis Gerlach 1957	2	M, B	1 ♂	2040	136	3,5	4,1	42	-	-	-	-	4	4	=	1,3*	-	3	1*	28	21	9,3*	7*	17	12	1,4	-	+	-	smooth	-	+	+	-	-	-	conico-filiform	-	cilindrical	tail extraordinarily long, 42 ad, tapers only in basal part.
		Gerlach, 1957		M, B	1 ♂	2253	87	2,8	5,4	27,5*	-	-	-	-	2,5 - 3	2,5 - 3	=	0,8*	-	3,5	1*	34	34	9,7*	8*	22	15	1,4*	-	-	-	fine striae + 3-4 longitudinal lines	-	+	-	-	-	-	conico-filiform	-	cilindrical with spinneret	fine striae + 3-4 longitudinal lines
				M, B	1 ♀	2181	78	2,3	5,4	28,6*	53	-	-	-	2,5 - 3	2,5 - 3	=	0,9*	-	3	1*	24	40	8*	8*	-	14	-	-	-	-	fine striae + 3-4 longitudinal lines	-	+	-	-	-	2 ov.	conico-filiform		cilindrical with spinneret
H. fletcheri	Mawson, 1958		4	M	1 ♂	1800	60	2,6	10	10	-	-	-	setae	-	-	<	1,1 < 1,4*	4	-	-	-	-	-	-	25	-	1,4	15	plate	-	smooth	-	-	-	-	-	-	conico-cylindrical	50*	bifurcate	table with amphids measurements: 25 µm for females; spic + velum
				M	3 ♀	1700 - 1800	57 - 60	2,6 - 2,8	8,6	13	55 - 58	-	-	setae	-	-	<	1,1 < 1,4*	4	-	0,8*	25	-	6,3*	4,5*	-	-	-	-	-	-	smooth	-	-	-	-	-	-	conico-cylindrical		bifurcate
H. cf. fletcheri	Wieser & Hopper, 1967		4	M	1 ♂	2600 - 2370	-	-	-	18	-	-	-	2	6	6	=	1,4 = 1,4*	4	-	0,9*	17	10	4,3*	2,2*	27	-	2*	-	strongly developed	-	-	-	+	-	-	-	-	conico-cylindrical	50*	bifurcate	spic + velum; tail with bifid tip, each prong 10µm long
				M	1 ♀	2600 - 2370	-	-	-	-	-	-	-	2	6	6	=	1,4 = 1,4*	5	-	-	-	-	-	-	-	-	-	-	-	-	-	-	-	-	-	-	-	conico-cylindrical		bifurcate
H. florescens	Gerlach, 1967		4	M	1 ♂	1950	150	4,7	10,3	17,3	-	-	-	-	9	17	<	2,5* < 4	3	3	1*	-	-	-	-	21			-	lat ext + apophysis	-	fine striae	-	-	-	-	-	-	conico-cylindrical	33	blunt	CS = 4x HD
H. floridanus	Keppner, 1992		1	M	4 ♂	1340 - 1700	74,4 - 89,5	4,67 - 5,13	7,61 - 9,16	12,1 - 13,5	-	-	-	-	18 - 21	18 - 21	=	4,5*	-	4 - 4,8	1*	55 - 76	14 - 19	12,5 - 17,3*	3,2 - 4,3*	18 - 24	13 - 17	1,4*	8	lat ext	sensillum	Fine striae and punctations	-	-	+	+	+	-	conico-cylindrical, striated	50*	blunt tip + spinn	CS 4,4 x HD or longer; cylindrical part tail with coarse striations
				M	1 ♀	1580	58,5	4,92	11,4	15,1	53	-	-	-	16	16	=	3,3*	-	4,8	-	54	15	11,3*	3,1*	-	15	-	-	-	-	Fine striae and punctations	-	-	-	-	+	2 ov. amphidelpic, refl.	conico-cylindrical, striated	50*	blunt tip + spinn	vermiculations in female tail
H. gagarini nom. nov.	Gagarin, 2020		4	B (12‰)	5 ♂	1249 - 1429	72 - 84	5,4 - 6,1	5,5 - 6,9	14 - 18,3	-	-	-	-	6 - 7	6-7	=	1,2*	-	5 - 6	0,3*	44 - 47	8,5 - 9	8 - 8,5*	1,5 - 1,6*	20 - 21	12 - 15	1,4 - 1,7	9,8	lat ext	-	smooth	-	-	-	-	-	2 testes opp.; ant. >post., ant. straight, post. bent, both L to intest.	conico-filiform	30-44	pointed	abrupt change in tail
				B (12‰)	1 ♀	1511	76	6,7	5,7	19,4	38	-	-	-	7	7	=	1,3*	-	5,5	-	48	9	8,9*	1,6*	-	14	-	-	-	-	smooth	-	-	-	-	-	2 ov. refl., ant. L, post. R of intest.	conico-filiform	30	pointed
H. gerlachi	Gerlach, 1967	Keppner, 1992 = syn of H. gracilis sensu Gerlach, 1967	2	M	1 ♂	1706	131	3,1	6,1	23	-	-	-	-	5	5	=	1,5	3	3	1	38 - 49	20 - 29	12,7 - 16,3*	6,7 - 9,7*	16	12	1,3*	-	lat ext + apophyse	-	-	-	+	+	+	-	-	conico-cylindrical	44*	slightly club-shaped
				M	1 ♀	2226	123	3,3	6,3	35,4	52	-	-	-	5	5	=	1,5	3,5	3,5	1	-	-	10,9 - 14*	5,7 - 8,3*	-	10	-	-	-	-	-	-	-	-	-	-
H. gidanensis	Nasira & Turpeenniemi, 2002		2	M	1 ♂	788	41,47	4,5	4,8	8,9	-	-	-	0,5 (setose papillae)	0,5	2	<	0,1 < 0,3	3	2,5	1	23	12	9,2*	4,8*	20	14	1,4*	-	+	-	longitudinally striated	-	-	+	-	-	-	conico-filiform	44	swollen	cutical longitudinally striated; very short setae
				M	1 ♀	657	31,2	4,2	5,2	13,3	47	-	-	0,5 (setose papillae)	0,5	2	<	0,1 < 0,3	3	2,3	1	25 - 26	11 - 12	10,9 - 11,3*	4,8 - 5,2*	-	9	-	-	-	-	longitudinally striated	-	-	-	-	-	2 ov. amphidelphic , refl.	conico-filiform		swollen
H. gracilis	de Man, 1888		2	M, B	1 ♂, 1 ♀	1000	50 - 60	3,2 - 3,5	6,0 - 6,5	-	55	-	-	setae	-	-	>	-	-	-	-	-	-	-	-	18 - 20	-	-	-	lat ext	-	smooth	-	+	+	+	-	-	conico-filiform	50	bulbous swollen
		de Man, 1922	2	M, B	2 ♂	1560	80	3,8	9	-	-	-	-	setae	-	-	>	0,9*	-		1	-	-	4,9*	3,3*	24	-	-	-	klein	-	smooth	-	-	+	+	-	-	conico-filiform		swollen
				M, B	1 ♀	1700	70	3,6	9	-	55	-	-	setae	-	-	>	-	-		1	-	-	-	-	-	-	-	-	-	-	smooth	-	-	-	-	-	-	conico-filiform
		Schuurmans Stekhoven, 1935	Keppner, 1992: sp. inq.	M	1 ♂	760 - 1560	50 - 80	2,8 - 3,8	5,5 - 10,2	13,2	-	-	-	tiny setae	-	-	>	2/3-1 > 0,9	-	-	-	1,4 x dist, from anterior end	-	-	4	18 - 24		1,8*	-	2 solded pieces	-	-	-	-	-	-	-	-	conico-filiform		swollen	.
				M	1 ♀	730 - 1700	38 - 70	2,9 - 3,8	5,0 - 11,5	-	50 - 59,4	-	-	tiny setae	-	-	>	2/3-1 > 0,9	-		-	shorter than male	-	?	4	-	-		-	-	-	-	-	-	-	-	-	-	conico-filiform		swollen
		Bresslau & Schuurmans Stekhoven, 1940	Keppner, 1992: sp. inq.	M	1 ♂	800	50	3,5	5,5	13,2	-	-	-	papillae (fig)	-	-	=	2/3	-	-	-	1,4 of distance from anterior end	-	?	4*	-	-	-	-	2 pieces medially melted	-	fine striae	-	-	-	-	-	-	long		swollen	species inquirenda, very poor description
				M	2 ♀	900 - 1300	44 - 50	3,2 - 3,5	6 - 7	13,2	50,4 - 53	-	-	-	-	-	=	2/3	-		-	1,4 of distance from anterior end	-	?	4	-	-	-	-	-	-	fine striae	-	-	-	-	-	-	long		swollen
	Sp. inq. (new)	Allgen, 1947	F	M	1 ♀	1058	26,45	4,07	7,05	-	-	-	-	-	-	-	-	-	-	-	-	-	Very poor description, without figures. Allgén mentions 1 male, 1 Female and 2 juveniles but gives measurements just for the female	-	-	-	-	-	-	-	-	-	-	-	-	-	-	-	conico-filiform-	66	swollen	Very poor description, without figures. Allgén mentions 1 male, 1 female and 2 juveniles but gives measurements just for the female;
	Sp. inq. (new)	Allgen, 1949	F	B	1 ♀	536	33,5	2,43	4,24	-	-			-	-	-	-	-	-			-	-			-			-		-	-		-		-	-	-			-
		Schuurmans Stekhoven, 1950	Keppner, 1992: sp. inq.	M	1 ♀	1480	46,3*	3,5	5.45	16,8*	55			?	-	-	-	1,1 > 0,9*	-	4	0,8*	-	-	8,3*	9,6*	-	16	-	-	-	-	-	-	-	-	-	-	-	-		-
	Sp. inq. (new)	Allgén, 1951			1 ♂	1880	47,0	7,0	14.5		-	-	-	no setae	no setae	no setae	no setae	-	-	-	-	59	-	-	-	49,3	-	1,5	-	-	-	-	-	-	-	-	-	-	conico-filiform
		Timm, 1952 and 1954 (PhD thesis)	Keppner, 1992: sp. inq.	M	1 ♂	1000	45	4,4	9,2	10	-	-	+	-	-	-	=	1	-	-	-	18	18	-	-	16 - 24	-	-	-	2 pieces	-	smooth	-	-	-	-	-	-	-		-	The measurements of the publications from 1952 and 1954 are the same. Constriction head
				M	1 ♀ imm	852	47,3	3,8	7.4	10,5	50	-	+	-	-	-	=	1	-	-	-	18	18	-	-	-	-	-	-	-	-	smooth	-	-	-	-	-	-	-		-
	Sp. inq. (new)	Allgén, 1959		M	1 ♂	2160	43,2	-	6,95	-	-	-	-	-	-	-	-	-	-	-	-	-	-	-	-	-	-	-	-	-	-	-	-	-	-	-	-	-	-		-	Species inquirenda, no description, no figures
				M	1 ♀	2450	29,9	4,7	8,75	-	-	-	-	-	-	-	-	-	-	-	-	-	-	-	-	-	-	-	-	-	-	-	-	-	-	-	-	-	-		-
	Sp. inq. (new)	Platt & Warwick, 1983		estuary	♂ + ♀	800 - 1300	40 - 60	-	-	12 - 15	-	-	-	-	-	-	<	0.8-1.0 < 1,2*	-	-	0,9*	-	-	4,2*	4,2*	17	-	1,5	-	surrounds tip of spicules.	spine	smooth	-	-	-	-	-	2 testes opp., ant. L, post. R of intest.	-		swollen	precloacal spine
				estuary	♂ + ♀	801 - 1300	40 - 61	-	-	12 - 16	middle	-	-	-	-	-	<	0.8-1.0 < 1,2*	-	-	0,9*	-	-	4,2*	4,2*	-	-	-	-	-	-	smooth	-	-	-	-	-	2 opposed ovaries	-		swollen
	Sp. inq. (new)	Pastor de Ward, 1998	2	M	1 ♂	1300	33,3	2,9	7,6	10 - 15	-	-	-	-	4	4	=	1	-	3,8	1*	20	10	5,3*	2,6*	20	-	-	-	small , median piece	-	striated	-	-	-	-	-	-	-		globular tip	NO mentioning of ILS, difference in a & amph length; in front of Cobb's formula is a female symbol but the measurements correspond to a male
				M	1 ♀	1100	36,6	3,0	6,1	10 - 15	54,5	-	-	-	4	4	=	1	-	3,8	1*	20	10	-	-	-	-	-										2 ov. antidr. refl.
H. horridus	Gerlach, 1956		3	M	1 ♂	2465	119	5	14,5	9	-	-	-	-	22	7	>	3 > 1	4,5	7	0,6*	67 - 80	27 - 32	9,6*- 11,4*	3,9*- 4,6*	29	18	1,6*	-	+	sensillum	fine striae	-	-	-	-	-	-	conico-cylindrical	50	swollen	OLS very long = 3 x HD
				M	1 ♀	3597	116	7,7	16,4	9	52	-	-	-	22	7	>	3 > 1	4,5	7	0,6*	67 - 80	27 - 32	9,6*- 11,4*	3,9*- 4,6*	-	25	-	-	-	-	-	-
H. isaitshikovi	(Filipjev, 1927) Schuurmans Stekhoven, 1935		4	M	1 ♂	2290	62	4,5	8	8,8*	-	-	-	-	3 - 3,5	3 - 3,5	=	0,5*	-	6	0,8*	61 - 68	-	10,2 - 11,3*	3,9**	48	30	1,6*	20	plate	projection in the cuticle around cloaca	-	-	+	-	-	-	-	conico-cylindrical	66	swollen
				M	1 ♀ imm	2330	32	3,8	9	7,5*	?	-	-	-	-	-	=	0,5*	-	8	0,8*	61 - 68	-	7,6 - 8,5*	4,3*	-	34	-	-	-	-	-	-	+	-	-	-	-	conico-cylindrical		swollen
	Sp. inq. (new)	Allgén, 1932	4	M	1 ♂	1825	67,59	3,24	8,49	-	-	-	-	-	4	4	=	0,5	-	-	-	25	7	3,5*	1,8*	-	-	1,8*	-	-	-	striae	-	-	-	-	-	-	conico-cylindrical		swollen
	Sp. inq. (new)	Schuurmans Stekhoven, 1935 (new combination)		M	1 ♂	1820 - 3100	62 - 135	3,2 - 4,5	8 - 13,5	11,6	-			-	-	slightly shorter than OLS	>	0,8 > 0,7	-	-	-	-	-	12	4	-		2	short	plate	sensillum	striated	-	-	-	-	-	-	conico-cylindrical		hardly swollen
				M	1 ♀	2330 - 2900	32 - 90	3,8 - 9	9 - 11	-	-			-	-	slightly shorter than OLS	>	0,8 > 0,7	-	-	1*	-	-	-	-	-			-	-	-	-	-	-	-	-	-	-	conico-cylindrical		hardly swollen
	Sp. inq. (new)	Allgén, 1946	4	M	1 ♂	3383	147,09	4,62	15,6	-	-	-	-	-	-	-	-	-	-	-	-	-	-	-	-	-	-	1,6*	-	-	-	-	-	-	-	-	-	-	conico-cylindrical		swollen
	Sp. inq. (new)	Bresslau & Schuurmans Stekhoven, 1940	4	M	2 ♂	2900 - 3100	90 - 135	-	11 - 13,5	11,6	-	-	-	-	-	slightly shorter	>	0,8 > 0,7	-	-	1*	-	-	12	4	-	-	2	short	plate	sensillum	-	-	-	-	-	-	-	conico-cylindrical	60	hardly swollen
	Sp. inq. (new)	Platt & Warwick, 1983		M	1 ♂	1200	44	-	-	-	-	-	set off	-	-	*	=	0,7*	-	-	0,6*	37	-	8*	2,1*	-	-	1,9*	-	-	-	striae on tail	-	-	+	+	-	-	conico-cylindrical		swollen	head set off
	Sp. inq. (new)	Zhang & Huang, 2005	4	M	2 ♂	1960 - 1984	45,6 - 52,2	3,1 - 4,4	7,1 - 8,3	7,9 - 8,6*	-	-	set off	-	-	-	=	0,4*	-	4,5 - 5	0,4*	37	8,2	7,5*	2,5*	36 - 59	28 - 35	1,3 - 1,7*	10	surrounding tip spicules	-	on tail	-	-	-	-	-	2 testes opp.	conico-cylindrical		swollen
				M	1 ♀	1972	42	3,0	6,9	8,2*	58,8	-	set off	-	-	-	-	-	-	4,5	-	-	-	-	-	-	34	-	-	-	-	-	-	-	-	-	-	2 ov. opp.	conico-cylindrical		swollen
H. jaltensis	Sergeeva, 1973		4	M	1 ♂	1699	58,6	4,4	8,1	9	-	-	set off	setae fig	6,25	8,75	<	1,25 < 1,75	-	5	0,5*	75	19	15*	3,8*	35	23	1,5*	17,5	+	-	fine striae	-	-	-	-	-	-	conico-cylindrical	65*	swollen
H. leptoderma	Platonova, 1971		4	M	1 ♂	1000	59	4	7,3	10,6*	-	-	-	-	no sensilla	no sensilla	na	na	na	2	na	22	-	11*	-	20	13	1,5*	-	rudimentary	-	-	-	-	-	-	-	-	conico-cylindrical	55*	swollen
				M	5 ♀	947 - 960	47 - 50	3,8 - 4,1	6,4 - 6,5	14 - 16,3*	50	-	-	-	no sensilla	no sensilla	na	na	na	2	na	-	-	-	-	-	9 - 10	-	-	-	-	-	-	-	-	-	-	2 ov.	conico-cylindrical		swollen
H. leptosoma	(Southern, 1914) Schuurmans Stekhoven, 1935		4	M	1 ♂	5660	226,4*	4,7*	16,6*	14,7*	-	-	+	-	-	-	only 4 CS	0,7*	na	7	-	no amphid	-	-	-	40	23	1,7*	-	lat ext	-	very thick	-	1/3	-	-	-	-	conico-cylindrical		swollen
				M	1 ♀	5600	193,1*	5,4*	18,7*	15*	47*	-	+	-	-	-	only 4 CS	-	na	6	na	no amphid	na	na	na	-	20	-	-	-	-	-	-	1/3	-	-	-	2 ov. short and symmetrical	conico-cylindrical		swollen
H. lineatoides	Timm, 1961		2	M, B	1 ♂	936	58.5	6.9	4.9	15	-	-	-	-	? Pappiloid	-	<	papillae < 0,3	4	-	1	30	7	7,6*	2*	20	-	1,8*	-	lat ext*	-	sclerotized	-	+	+	-	-	-	conico-filiform	25	filiform, fine tip	lineatoides refers to the lateral alae
		Gagarin & Thanh, 2004	2	M, B	10 ♂	976 - 1389	64 - 79	5.8 - 7.2	4.8 - 5.8	15.6 - 19.4	-	-	-	-	1 - 1,5	1 - 1,5	=	0,3 - 0,4	3	3 - 3,5	1	25 - 31	9 - 12	7,7 - 9,5*	2,8 - 3,7*	16 - 21	-	1,6*	-	lat ext	-	smooth	-	-	+	-	-	2 testes opp.	conico-cylindrical		not swollen	spic + velum
				M, B	10 ♀	2202 - 3380	73,5 - 78,6	3,1 - 4,1	8,7 - 9,7	12,6 - 16,7	39.2 - 48.4	-	-	-	1 - 1,5	1 - 1,5	=	0,3 - 0,4	3	3 - 3,5	1	28 - 34	9 - 11	8,6 - 10,5*	2,8 - 3,4*	-	-		-	-	-	smooth	-	-	-	-	-	2 ov. amphidelphic, antidr. refl.	conico-cylindrical		not swollen
H. lineatus	Timm, 1961		2	M, B	1 ♂	1000	100	3	6	13	-	-	-	-	-	-	=	1	-	-	1	46	23	6,8*	3,4*	25	-	2*	-	lat ext	-	fine striae	-	+	+	-	-		conico-filiform	46	filiform, bluntly rounded	author only compaires with H. alatus & H. zenkovitshi with lateral alae
H. longamphidus	Huang & Zhang, 2005		2 (not in tekst)	M	3 ♂	2173 - 3391	83,6 - 100,6	3,4 - 4,2	7,8 - 10,1	14 - 15,6	-	-	-	3.5	5	11	<	1,3 < 1,8	1.5	4 - 6	0,3*	74 - 81	20	14,8 - 16,2*	4*	29 - 46	18 - 25	1,6 - 1,8*	14 - 15	lat ext	-	striae on tail	-	-	-	-	-	2 testes opp.	conico-filiform	50	bifid	bifid tip 13 - 16 µm long
				M	2 ♀	2180 - 2465	37 - 40	4,7 - 5,6	5,8 - 6,0	12,3 - 15,2 3	54,1 - 56,7	-	-	3,5	5	11	<	1,3 < 1,8	1,5	5 - 6	0,3*	74 - 81	20	13,5 - 14,7*	3,6*	-	18 - 21	-	-	-	-	striae on tail	-	-	-	-	-	2 ov. opp. outstr.	conico-filiform, striated		bifid
H. longicaudatus	(Filipjev, 1927) Schneider, 1939		4	M	2 ♂	2460 - 2850	47 - 55	4,5 - 5,9	7,4 - 8,7	10,6 - 13,4*	-	-	-	-	4*	2,5*	>	0,8 > 0,5	-	5	0,2*	47 - 58	20 - 21	9,4 - 11,6*	4 - 4,2*	40 - 45	26 - 29	1,5*	-	lat ext	papilla	smooth	-	-	-	-	-	2 testes	conico-filiform	50	filiform	a small preanal papilla at 2,2 µm in front of cloaca and a postcloacal 32 µm long flattening
			4	M	2 ♀	2180 - 2465	37 - 40	4,7-5,6	5,8 - 6,0	13,6 - 15,2*	44 - 46 3	-	-	-	4*	2,5*	>	0,8 > 0,5	-	5	0,2*	47 - 58	20 - 21	9,4 - 11,6*	4 - 4,2*	40 - 45	25 - 30	-	-	-	-	smooth	-	-	-	-	-	2 ov.	conico-filiform		filiform
	Sp. inq. (new)	Schuurmans Stekhoven, 1946	5	M	2 juv	1688	73	2,9	9,5	16,2
	Sp. inq. (new)	Platt & Warwick, 1983		M	1 ♂	1200	44	-	-	-	-	-	set off	-	-	-	=	1 > 0,9	-	-	0,1*	-	-	10,5*	3,5*	-	-	1,6*	-	-	-	-	-	-	+	+	-	-	conico-filiform		fine
	Sp. inq. (new)	Zhang & Huang, 2005 (Key)	?	M	2 ♂	1502 - 1565	79,1 - 82,4	4,3 - 4,3	5,2 - 5,4	11 - 17	-	-	-	-	-	1 hd	>	1 > 0,7*	-	5 - 5,5	0,3*	48 - 55	10 - 12	13,4*	4*	27 - 31	13 - 14	2*	-	weak	-	Smooth	-	-	-	-	-	2 testes opp.	conico-filiform	28	-	conical part tail tapering sharply to filiform at 28%, filiform part about 3 x conical part; confusion about spicule length: 20 - 22 µm (Cobbs formula) vs 27 - 31 µm (tekst)
				M	1 ♀	2394	79,8	6,8	8,6	11 - 17	38	-	-	-	-	1 hd	>	1 > 0,7*	-	5	0,3*	48 - 55	10 - 12	13,4*	4*	-	26	-					-	-	-	-	-	2 ov. opp. refl. , ant. R, post. L or R of intest., + spermatheca	conico-filiform		-
H. longicollis	Allgén, 1932		4	M	1 ♂	1625	76.7	2.6	8.1	11,1*	-	-	-	-	-	-	=	1	3	-	0,6*	20	20	4,3*	5,3*	27	18	1,5	-	apophysis	-	smooth	-	-	-	-	-	-	conico-filiform	50	fine, dorsally bent	spicules with velum; gubernaculum plate-like?
		Allgen, 1933		M	1 ♂	1835	73.4	2.62	9.7	-	-	-	-	-	-	-	=	1	-	-	0,75*	17	25	5,5*	3,8*	-	-	-	-	-	-	smooth	-	-	-	-	-	-	conico-filiform		fine, dorsally bent
				M	1 ♀	1870	51,9	2,53	8,9	-	63,6	-	-	-	-	-	=	1	-	-	0,75*	17	25	5,5*	3,8*	-	-	-	-	-	-	smooth	-	-	-	-	-	2 ov. symmetrical refl.	conico-filiform		fine, dorsally bent
		Allgen, 1947		M	1 ♂	1128	34.18	2.6	7.52	-	-	-	-	-	-	-	-	-	-	-	-	-	-	-	-	-	-	-	-	no gub	-	-	-	-	-	-	-	-	conico-filiform		fine
				M	1 ♀	1230	34,17	2,73	8,2	-	57,7	-	-	-	-	-	-	-	-	-	-	-	-	-	-	-	-	-	-	-	-	-	-	-	-	-	-	only post. ov. developed, refl.	conico-filiform		fine
		Allgen, 1959		M	1 ♂	3000	60	2.5	7.5	-	-	-	-	-	-	-	-	-	-	-	-	-	-	-	-	-	-	-	-	-	-	-	-	-	-	-	-	-	conico-filiform		fine
				M	2 ♀	2044 - 2200	38,57 - 51,76	3,14 - 3,26	7.6	-	-	-	-	-	-	-	-	-	-	-	-	-	-	-	-	-	-	-	-	-	-	-	-	-	-	-	-	-	conico-filiform		fine
H. longipharynx	Gagarin & Nguyen Vu Thanh, 2018		4	B (6‰)	9 ♂	939 – 1018	56–63	3.0–3.5	8.0 – 8.4	10.0 – 11.7	-	-	-	-	short	3.5 - 4.5	<	0,5 < 1*	-	2,5	0,7*	38 – 42	14 - 17	15,2 - 16,8*	5,6 - 6,8*	22 – 25	10 - 12	2,2 - 2,4	9 – 12	lat ext	-	striated	-	-	-	-	-	2 testes, ant. straigth, post. refl.	conico-cylindrical	65-73	swollen	striation clearly visible in ; caudal glands and spinneret missing
				B (6‰)	5 ♀	938 – 1104	37–50	3.1 – 3.5	7.2 – 8.6	9.0 - 12.7	56.5 - 60.9	-	-	-	short	3.5 - 4.5	<	0,5 < 1*	-	1.8 – 2.2	0,7*	36 – 41	14 – 18	18 - 20,5	7 - 9*	-	10 - 12	2,2 - 2,4	-	-	-	striated	-	-	-	-	-	2 ov., refl.	conico-cylindrical		swollen
H. longinquus	Bussau, 1993			M	2 ♀	1160 - 1170	58,0 - 68,8	3,0 - 3,5	7,1 - 7,7	11.5	53,4 - 54,7	-	-	-	4	4	=	0,8*	4	4 - 5	0,8 - 1*	25 - 35	26 - 27	5 - 8,8*	5,2 - 6,8*	-	12 - 13	-	-	-	-	fine striae	small pores	-	-	-	-	2 ov. antidr. refl.	conico-cylindrical	60*	swollen
H. longisetosus	Hopper, 1963			M, B (26,9‰)	1 ♀	2275	114	6.1	11.2	14	51	-	-	-	28	18	>	5 > 3	-	4,5	0,8*	55	23	12,2*	5,1*	-	15	-	-	-	-	striated	-	-	-	-	-	2 ov. amphidelphic, refl.	conico-cylindrical	50	rounded	CS 5x HD; ILS = papillae? See fig.
H. longistriatus	Timm, 1961		4	M	? ♀	1070 - 1300	33,3 - 36	3,7 - 4,7	6,4 - 6,5	9 - 11,1	48 - 54	-	-	-	1,4*	-	≥	1,4 > 1,3*	4	5,6	0,7*	32 - 38	12	5,7 - 6,8*	2,1*	-	-	-	-	-	-	36 longitudinal lines	-	-	-	-	-	-	conico-cylindrical/filiform	43	blunt/rounded	36 longitudinal lines
H. lutarus	Vitiello, 1970		4	M	2 ♂	924 - 1185	77	3.7	5.2	17.7	-	-	-	-	3.3	3.3	=	1	-	3,2 - 3,3	0,2*	75 - 77	8.5	23,1 - 23,7*	2,6*	15 - 18,5	10 - 13	1,4	-	small	-	fine striae at tail	-	-	-	-	-	-	conico-filiform	33	fine	long amphid
H. luticolus	Timm, 1961			M	1 ♀	1190	47.6	4.5	6.2	14.7	46.5	-	-	-	4	3,3*	>	1,2 > 1	-	3,3*	0,5*	51	6	15,5*	1,8*	-	-	-	-	-	-	-	-	-	-	-	-	-	uniformely tapering	100*	-	long amphid; ILS = papillae? See fig.
				M	3 ♀	1346 - 1545	67 - 80	5,4 - 6,0	3,0 - 3,3	37,1 - 53,3	36,8 - 39,2	-	-	-	3,5 - 4	3,5 - 4	=	1,1 - 1,3	3 - 3,5	3 - 3,5	1*	48 - 50	8 - 10	14,8 - 15,4*	2,5 - 3,1*	-	-	-	-	-	-	smooth	-	-	-	-	-	2 ov. amphidelphic, antidr. refl.	conico-cylindrical		not swollen
H. macquariensis	Mawson, 1958		4	M	1 ♂	1900	45	4.2	7.6	8.3	-	-	+	-	-	-	=	1	-	-	close	-	-	3,5*	2*	30	-	1,6	-	no gub	-	striae	-	-	-	-	-	-	conico-filiform	90*	long tip pointed	spic + velum
				M	3 ♀	1800 - 2400	45 - 48	4.0 - 4.6	7.6 - 10.4	9.2 - 12.0	46 - 50	-	+														-	-
H. marcosi n.sp.	this paper		1	M	2 ♂	1699 - 1742	56,2 - 58,6	3,7 - 3,8	6,8 - 7,0	10,8 -11,8	-	-	+	papillae	4	6	<	0,8 < 1	4	5	0.8	72 - 73	23 - 26	14,4 - 14,6	4,6 - 5,2	44 - 45	21 - 23	2	20 - 21	lat ext	sensillum	smooth, striae in tail	-	+	+	-	-	2 testes opp., refl.	conico-filiform?	50	fine
				M	3 ♀	1848 - 1970	59,6 - 61,0	4,2 - 4,4	7,4 - 7,8	11,4 - 12,0	50 - 52	-	+	papillae	3 - 4	4 - 5	<	0,8 < 1	4	5	0.8	71 - 75	22 - 25	14,2 - 15	4,4 - 5	-	21 - 22	-	-	-	-	-	-	-	-	-	-	2 ov. amphidelphic, antidr. refl.	conico-filiform?		fine
H. marri	Mawson, 1958		3	M	3 ♂	2200 - 2700	44 - 58	4,7 - 5,4	5,9	11 - 17	-	-	-	-	-	-	<	2 < 2,2*	-	4*	0,5	-	-	8,6*	5*	35 - 42	-	1,4	15 - 17	lat ext	-	smooth	-	-	+	-	-	-	conico-cylindrical	66	pointed
				M	5 ♀	1500 - 2400	45 - 53	3.7 - 6.0	5.1 - 7.5	13 - 17	42 - 53	-	-	-	-	-	<	2 < 2,2*	-	-	-	-	-	-	-	-	-	-	-	-	-	smooth	-	-	-	-	-	-	conico-cylindrical		pointed
H. meyersi	Wieser & Hopper, 1967		4	M	1 ♂ + 1 ♀	2260 - 2490	140*	-	4,5*	42,5*	47	-	-	-	20	20	=	4,4*	-	4,5	1*	38 - 40	20 - 30	8,4 - 8,9*	4,4 - 6,7*	21	-	1,5*	-	lat ext	-	fine striae	-	-	-	-	-	-	conico-filiform	20*	pointed	setae > 4x HD; tail very thin
H. minimus	Gagarin, 2016		1	B (4.2 ‰)	5 ♂	552 - 785	43 - 47	3.7 - 4.2	5.3 - 7.1	8.9 - 11.7	-	-	-	-	3.0 - 3.5	3.0 - 3.5	=	0.7 - 0.8	2,5 - 3	3 - 3,5	0,8*	21 - 24	10 - 12	6.5 - 7,4*	3,1 - 3,7*	21 - 24	9 - 12	2	7.0 - 8.5	lat ext	sensillum	smooth	-	-	+	-	-	2 testes opp., ant. straight, post. bent	conico-cylindrical	60-65	clavately swollen	spinneret present
				B (4.2 ‰)	5 ♀	812 - 948	39 - 47	3.3 - 4.0	5.9 - 6.9	8.8 - 13.0	51,1 - 56,9	-	-	-	3.0 - 3.5	3.0 - 3.5	=	0.7 - 0.8	2,5 - 3	3,5 - 4	0,7*	21 - 24	10 - 13	5.6 - 6,4*	2,7 - 3,5*	-	8 - 12	-	-	-	-	smooth	-	-	-	-	-	2 ov. refl. (not in fig) , ant. L, post. R of intest.	conico-cylindrical	55-60	club-shaped swollen
H. minor	Gagarin & ThanH. 2004		2	B	3 ♂	504 - 569	50 - 57	5,8 - 6,8	4,8 - 5,0	10,1 - 11,3	-	-	-	-	0,5 - 0,7	0,5 - 0,7	=	0,2	1	2 - 2,5	0,4 - 0,5*	26 - 28	10 - 13	11,6 - 12,4*	4,4	5,5 - 6,0	-	≤ 1	-	caudal apophysis	-	smooth	-	cross striated	+	+	-	2 testes opp.	conico-filiform, 3 papillae	35*	swollen	Tail + 3 caudal papillae, cylindrical portion 1.9 x as long as conical portion
				B	1 ♀	522	42	6.1	4.3	18	41,8	-	-		0,5	0,5	=	0,2	1	2	0,5*	23	11	10*	4,4	-	-	-	-	-	-	smooth	-	cross striated	+	+	-	2 ov. amphidelphic, antidr. refl.	conico-filiform		swollen	no caudal apillae
H. minusculus	Tchesunov, 1978		3	M	4 ♂	896 - 990	51,0 - 68,8	3,1 - 3,3	5,3 - 5,7	12 - 15	-	-	-	-	1.6	2.7	<	0,6 < 1	3	2,8	1,1*	18,6 - 19	12,6 - 14	6,6 - 6,8*	4,5 - 5*	17,4 - 18,5	9,6 - 11,6	1,6 - 1,8*	-	dorso-caudal apophyse	2 sensilla	smooth	-	-	-	-	-	-	conico-cylindrical	55*	cylindrical, not swollen	spic + velum; subventral sensilla
				M	3 ♀	872 - 918	52,5 - 58,1	2,9 - 3,1	5,1 - 5,6	19,1 - 23,2	50,5 - 53,9	-	-	-	1,5	2,7	<	0,6 < 1	2,7	2,6	1*	16,7 - 18,5	12,3 - 13,3	6,4 - 7,1*	4,7 - 5,1*	-	7,5 - 8,2	-	-	-	-	smooth	-	-	-	-	-	2 ov. straight	conico-cylindrical		cylindrical, not swollen
H. monstrocaudatus	Vitiello, 1970		3	M	1 ♂	2433	187	7.8	2.2	106	-	-	-	-	12	12	=	3	-	4	0,5*	65	8	16	2	21	10	2	6,5	lat ext	sensillum	striae on tail	-	-	-	-	-	-	conico-filiform	11	fine	spic + velum
	,	tail broken?		M	1 ♀	15961	-	-	-	-	-	-	-	-	7,3	7,3	=	2,2	-	3,3	0,5*	66	14	20	4,2	-	9	-	-	-	-	striae on tail	-	-	-	-	-	-	conico-filiform		, broken	tail broken?
H. nigrilapidarius	Boucher, 1977		3	M	5 ♂	928 - 1296	84,4 - 117,7	4,1 - 4,3	7,6 - 10,2	12,7 - 13,6	-	-	-		5 - 7	5 - 7	=	2	-	3	1*	35,5 - 39	14 - 20,5*	11,8 - 13*	4,6 - 6,8*	18 - 23	9,5 - 10	1,9 - 2,3	-	lat ext	sensillum	smooth	-	-	-	-	-	-	conico-cylindrical	52-61	swollen	setae 2 x HD, sexual dimorphism in amphid proportions
				M	4 ♀	1042 - 1305	71,9 - 108,7	4,2 - 4,6	7,4 - 9,3	15 - 17,6	48 - 51	-	-	-	5 - 7	5 - 7	=	2	-	3 - 3,5	1*	24 - 30	22 - 27*	8,6 -10*	6,2 - 9*	-	8 - 8,5	-	-	-	-	smooth	-	-	-	-	-	-	conico-cylindrical		swollen
H. oblongus	Bussau, 1993			M	1 ♂	1235	95	3.4	7.6	16.5	-	-	-	-	8	11	<	1,6 - 2,2*	4	5	0,8*	85	13.5	17*	2,7*	15	10	1,5*	4	plate	-	fine striae	+	-	-	-	-	2 testes opp., outstr.	conico-filiform	33*	fine 8
H. orientalis	Gagarin, 2016		1	B (4,2-5.1 ‰)	2 ♂	1073 - 1368	63 - 68	4,5 - 4,9	4,9 - 5,2	16,9 - 17,1	-	-	-	papillae	7,8 - 8,0	4,5 - 5,0	>	1,8 > 1,1	2,5	4 - 4,5	0,6*	40 - 42	12 - 13	9,4 - 9,9*	2,8 - 3,1*	18 - 19	12 - 15	1,3 - 1,5*	8,5 - 9	lat ext	sensillum	smooth	-	-	-	+	-	2 testes opp., ant. straight, post. bent	conico-cylindrical	67-70	club-shaped swollen
				B (4,2-5.1 ‰)	2 ♀	1293 - 1361	48 - 50	4.7 - 5.4	3.7 - 4.3	20 - 21.0	42,0 - 39,1	-	-	papillae	7.5 - 8.0	4.5 - 4.5	>	1,8 > 1,0	2,5	4 - 4,5	0,6*	43 - 45	12 - 13	10,1 - 10,6*	2,8 - 3,1*	-	15 - 16	-	-	-	-	smooth	-	-	-	-	-	2 ov. refl.	conico-cylindrical	68-70	clavate-like swollen
H. pachyderma	(Filipjev, 1927) Schuurmans Stekhoven, 1935		4	M	1 ♂	2730	50	5	9.5	5.3	-	-	-	-	? Broken	? Broken	no setae	-	-	8	-	70	-	8,8*	2,4*	60	45	1,3*	-	small	-	smooth. 48%	-	large, 1/3 cbd	-	-	-	2 testes	conico-cylindrical	84*	swollen	very thick cuticle
H. pachydermatus	(Cobb, 1920) Schneider, 1939			M	1 ♀	2200	55,6*	7,8*	9,6*	12,4*	52	-	-	-	-	-	=	1*	-		0,1*	-	-	5,5*	1,4*	-	18	-	-	-	-	smooth	-	large, 1/6 cbd	-	-	-	2 ov. refl.	conico-cylindrical	-	-	very broad lateral alae = 48%
H. pachyodoroides	Vitiello, 1970		4	M	2 ♂	1975 - 2244	66,0 - 70,5	4 - 5,3	4,7 - 5	17,5 - 19	-	-	-	-	5.5	5.5	=	1 - 1,1	-	5	0,4*	67 - 77	23	15 - 19	4 - 5	27 - 29	23 - 26	1,1	-	lat ext	-	fine, on tail	-	-	-	-	-	-	conico-filiform	20-33	fine
				M	3 ♀	1627 - 2138	53,9 - 70,0	5 - 6,2	4,7 - 6,2	17,5 - 26,2	37 - 40,5	-	-	-	5.5	5.5	=	1 - 1,1	-	5 - 5,5	0,4*	69 - 75	23	13 - 15	4 - 5	-	19 - 23	-	-	-	-	fine, on tail	-	-	-	-	-	2 ov. refl.	conico-filiform		fine	broad & long amphid; cfr H. ponticus
H. papillifer	Gerlach, 1956		4	M	1 ♂	1577	49	4.9	7	9 - 11	-	+	-	papillae	7	7	=	1,3*	-	5,5	0,2*	55	14	10*	2,5*	31	21	1,5	-	lat ext	-	-	-	-	-	-	-	-	conico-cylindrical	50	swollen	ILS = large papillae, spic + velum
				M	1 ♀	1635	38	5.1	8.4	9 - 11	48	+	-	papillae	7	7	=	1,3*	-	5,5	0,2*	45	18	8,2*	3,3*	-	21	-	-	-	-	-	-	-	-	-	-	2 ov. refl.	conico-cylindrical		swollen
H. paracomatus	Keppner, 1992		1	M	2 ♂	1400 - 1420	56,8 - 58,3	3.13	7,07 - 7,63	12,43	-	-	-	papillae	5,5 - 6,6	5,5 - 6,6	=	1,3 - 1,6*	-	4,2	0,3*	37 - 39	16 - 17	8,8 - 9,2*	3,8 - 4*	24 - 25	15 - 16	1,6*	9 - 10	lat ext	sensillum	striae	-	+	+	+	-	-	conico-cylindrical, coarse striae	60*	swollen
				M	1 ♀	1360	56.7	2.88	7.51	16,53	56	-	-	papillae	6.4	6.4	=	1,3*	-	4,8	0,3*	44	13	9,2*	2,7*	-	11	-	-	-	-	striae	-	+	+	-	-	2 ov. amphidelphic, refl.	conico-cylindrical, coarse striae		swollen
H. parafletcheri	Keppner, 1992		3	M	3 ♂	2170 - 2440	62,0 - 70,9	3,59 - 3,76	6,76 - 7,63	14,73	-	-	-	2,4-3,0	5,6 - 6,4	7,2 - 8,0	<	0,9 < 1,3*	2	6,4	0,5*	40 - 45	34 - 37	6,3 - 7,0*	5,3 - 5,8*	32	21 - 22	1,5*	16	lat ext	sensillum	smooth	-	-	-	-	-		conico-filiform	50*	bifurcate
				M	2 ♀	2270 - 2780	52,8 - 57,9	3,68 - 3,74	7,39 - 8,27	17,93	53 - 57	-	-	2	6.4	8	<	1 < 1,3*		6,4	0,5*	32 - 35	30 - 32	5 - 5,5*	4,7 - 5*	-	18	-	-	-	-	smooth	-	-	-	-	-	2 ov. amphidelphic, refl.	conico-filiform		bifurcate	ILS = setae
H. parvulus	Gagarin & Nguyen Vu Thanh, 2018		4	B (21‰)	10 ♂	595 -763	46 - 60	3.0 - 3.6	6.3 - 7.6	9.0 - 12.1	-	-	-	papillae	1,8 - 2,0	2,3 - 4,0	<	1,8 - 2	-	1,8 - 2,3	0,7*	21 - 26	11 - 13	10,5 - 13*	5,5 - 6,5*	21 - 24	9 - 11	2 - 2,3	7 - 9	lat ext	-	smooth	-	-	-	-	-	2 testes, opp., ant. straight, post. bent	conico-cylindrical	62-68	swollen	3 caudal glands + spinneret
				B (21‰)	7 ♀	640 - 752	39 - 51	3.1 - 3.7	5.1 - 6.0	11.3 - 17.5	51,3 - 57	-	-	papillae	1,7 - 2,0	3,5 - 4,5	<	2*	-	1,8 - 2,2	0,7*	22 - 24	10 - 13	11 - 12*	5 - 6,5*	-	6 - 9	-	-	-	-	smooth	-	-	-	-	-	2 ov. refl.	conico-cylindrical		swollen
H. parvus	Chitwood, 1936		4	M	1 ♂	809	89	2.4	6.3	-	-	-	-	-	-	-	=	1	-	-	1	-	-	3*	4,3*	-	-	1,9*	-	+	-	-	-	-	-	-	-	-	conico-cylindrical	70*	swollen
				M	1 ♀	1190	50	3.5	8.5	-	56	-	-	-	-	-	=	1	-	-	1	-	-	3*	4,3*	-	-	-	-	-	-	-	-	-	-	-	-	-	conico-cylindrical		swollen
H. pierri n.sp.	this paper		2	M	2 ♂	1584 - 1622	74 - 75	3,2	7,6 - 7,7	15 - 16	-	-	-	-	2	1	>	0,5 > 0,2	4	4	1	83 - 85	40 - 41	20,8 - 21,3	10 - 10,3	21	14	1,5	11 - 12	apophysis	-	smooth	-	-	+	+	-	2 testes opp., refl.	conico-filiform	50	fine
				M	3 ♀	1490 - 1520	74,5 - 76	3,6 - 4,1	7	17 - 19,3	50 - 51	-	-	-	3	2	>	0,8 > 0,5	4	4	1	84 - 85	30 - 37	21 - 21,3	7,5 - 9,3	-	11 - 12	-	-	-	-	smooth	-	-	+	-	-	2 ov. amphidelphic, antidr. refl.	conico-filiform		fine
H. ponticus	Filipjev, 1922			M	1 ♀	1800	40	4	5	17,2*	55	-	-	-	5	5	=	0,9	-	4	0,6*	40	6	10*	1,5*	25	20*	1,2*	-	-	-	striae on tail	-	-	-	-	-	-	conico-filiform	-	fine	2 circles of CS, a little shorter than head diameter
H. praestans	Bussau, 1993			M	2 ♀	1360 - 1475	57,7 - 86,8	3,4 - 4,2	4,4 - 4,8	23	44,3 - 49,1	-	-	-	7	8	<	2 < 2,3*	5	3-4	1,3*	49 - 67	23 - 29	14 - 19*	6,6 - 8,3*	-	11 - 12	-	-	-	-	fine striae	pores	-	-	-	-	2 ov. antidr. refl.	conico-filiform	20*	fine
H. rectispiculatus	Platonova, 1971	Gerlach & Riemann, 1974: new combination	4	M	1 ♂	1350	54	4.9	7.2	9,4 3	-	-	-	-	?	7	=(not so in fig)	2*	1 circle	-	-	35	-	6,4*	2,9*	25	20	1,3*	-	no gub	-	-	-	-	-	-	-	-	conico-cylindrical	66*	club-shape swelling	spic + velum, no gub
				M	5 ♀	1480 - 1500	55,0 - 55,5	5,1 - 5,3	7,6 - 7,9	11,4 3	41,9 - 42,0	-	-	-	?	7	=	2*	1 circle	-	-	35	-	-	-	-	18 - 20	-	-	-	-	-	-	-	-	-	-	2 ov. refl.
H. relatus	Gerlach, 1967		2	M	2 ♂	2235	131	7.1	5.4	30	-	-	-	-	10	9	>	1,7 > 1,5*	-	6	0,2*	39	14	6,5*	2,3*	22	14	1,6*	-	lat ext	-	-	-	+	+	-	-	-	conico-filiform	17*	fine
H. sagarensis	Sinha, Choudhury & Baqri, 1986		4	B	1 ♂	1200	58 - 60	4,5 - 4,6	4,4 - 4,5	15,5	-	-	-	papillae	3,5 - 4	absent	-	0,5*	-	3,5	-	21	22	6*	6,3*	28	18	1,6*	10	lat ext	-	smooth	-	-	-	-	-	1 testis outstr.	conico-filiform	50*	blunt
				B	3 ♀	1200 - 1400	50 - 51	4,3 - 4,5	4,4 - 5	17 - 18	45 - 46,5	-	-	papillae	3,5 - 4	absent	-	0,5*	-	4	-	21 - 22	23 - 28	5,3 - 5,5*	5-7*	-	14,5 - 16	-	-	-	-	smooth	-	-	-	-	-	2 ov. amphidelphic, refl., post. > ant., R of intest, + spermatheca	conico-filiform		blunt
H. sarsi	Gerlach, 1967		2	M	1 ♂	1620	108	5.3	13.5	8	-	+	-	-	9 - 10	9 - 10	=	2	3	4,5	0,7*	29	10	6,4*	2,2*	17	15	1,1*	-	apophysis	-	smooth	-	-	+	+	-	-	conico-cylindrical	50	blunt	apophysis
				M	1 ♀	1660	87	5.9	11.9	11	50	+	-	-	9 - 10	9 - 10	=	3	3	5	0,6*	-	-	-	-	-	13	-	-	-	-	smooth	-	-	-	-	-	-	conico-cylindrical		blunt
H. scleratus	Timm, 1952		F	M, B	1 ♀	1800	80.2	4.7	11.2	12.7	55.3	-	-	-	-	-	>	3 > 2	-	-	1,5*	26	28,6*	7*	6,7*	-			-	-	-	fine striae on tail, heavy sclerotization	-	-	-	-	-	-	conico-cylindrical	-	swollen	sclerotization of cuticle; length CS: 3>2
H. setosus	Timm, 1961		4	M	1 ♂	1000 6	62,5*	2,4*	-	-	-	-	-	-	7	7	=	1,6*	6	4,5	1,3*	32 - 48	20	7,1 - 10,7*	4,4*	20			-	lat ext	-	fine striae	-	-	-	-	-	-	-	-	-	6 CS! Tail broken
				M	? ♀	980 - 1290	52 - 68	3,7 - 4	5,3 - 6,3	16 - 18,4	51 - 53	-	-	-	7	7	=	1,6	6	4,5	1	32 - 48	20	7,1 - 10,7*	4,4*	-			-	-	-	fine striae	-	-	-	-	-	-	-		-
	Sp. inq.	Pastor de Ward, 1998	F	M	2 ♀	1650 - 1920	33 - 54	3 - 3,8	7,7 - 8,7	10,6 - 12,5*	54,5 - 56,2	-	-	-	5	5	=	1*	7,5	5	1,5*	27	25	5,4*	5*	-			-	-	-	fine striae	pores	-	-	-	-	2 ov. antidr. refl.	conical		-	only 4 CS!; 2 pori in front en 3 pori inside amphid present
H. shinkai	Shimada, Takeda, Tsune & Murakami, 2020		2	M	1 ♂	3830	45.1	4.1	7.3	10,1	-	-	-	-	papillae	papillae	<	-	-	12	0,55	89	20	6,9*	1,7*	98/93	52	1,8 - 1,9*	37	lat ext	-	fine striae	8 rows of setae	+	+	+	-	2 testes opp., outstr., ant. R, post. L of intest.	conico-cylindrical	65	swollen	papilliform ant sensilla; 8 rows of som setae, caudal sensilla papilliform or short setae, long spic + velum
H. similis = H. borealis (Steiner, 1916) Lorenzen1981	Allgén, 1930	Wieser, 1953: sp. inq.,? syn H. strandi	F	B	1 ♀	1065	64,6	3,7	6,5																														conico-cylindrical	50	bulbous	head end in front of nerve ring very narrow
H. similis		Bresslau & Schuurmans Stekhoven, 1940	F	M	1 ♀	2000	48	3.5	6.6	15 - 17	56	-	+	-	-	-	>	1,5 > 1*	-	-	1,5*	-	-	2,7*	3,7*	-	20*	-	-	-	-	smooth	-	-	-	-	-	-	conico-cylindrical		swollen
H. sobakini	Sergeeva, 1973		1	M	1 ♂	2375	40.9	4.4	9.9	6*	-	-	-	-	6,25	6.25	=	1	-	6	0,2*	60	30	10*	5*	56	40	1,4*	19	paired hollow tube	gland with duct	striae and short spiny setae	spiny setae	-	-	-	-	-	conico-cylindrical	85*	swollen	precloacal gland ; spiny som setae
H. southerni	Allgén, 1953	Mawson, 1958: sp. inq.	4	M	1 ♂	-	-	-	-	5*	-	-	+	-	-	-	only 4 short submedian setae	0,2?*	-	-	-	no amphid	-	-	-	-	-	-	-	no gub	-	very thick	-	-	-	-	-	-	conical/broken	-	-	tail broken, only 4 cephalic setae , no amphid seen
		Allgén, 1959		M	1 ♂	3800	44.71	5.43	7.6	5*	-	-	-	-	-	-	only 4 short submedian setae	0,2*	-	-	-	-	-	-	-	1,25x AD			-	no gub	-	20%	-	-	-	-	-	-	conical		fine
				M	1 ♀	3700	37,0	5,29	9,25	-	51,35	-	-	-	-	-	-	-	-	-	-	-	-	-	-	-			-	-	-	-	-	-	-	-	-	-	-		-
H. stammeri	Schneider, 1940		F	F	3 ♀	1412 - 1469	45 - 59	3,3 - 3,5	6,4 - 7,3	15 - 17	50 -53	-	-	-	4	5	<	1* < 1,25	-	4*	3*	-	-	10*	10*	-	-	-	-	-	-	-	-	-	-	-	-	-	conico-cylindrical	65*	swollen
H. strandi sp. inq.	Allgén, 1934	Wieser, 1953: sp. inq.,? syn of H. similis. Lorenzen, 1981:		M	1 juv	1215	60,75	3,68	6,75	-	-	-	-	-	-	-	=	>	-	-	1*	-	-	6*	5*	-	-	-	-	-	-	-	-	-	-	-	-	-	conico-cylindrical	40	blunt
H. striatus	Gerlach, 1956		3	M	1 ♂	27751	163	5.6	13.2	14	-	-	+	-	21	16	>	3,5 > 2,9*	-	5,5	0,6*	48	32	8,7*	5,8*	28	15	1,9*	-	lat ext	sensillum 4µm	coarse striae	-	-	-	-	-	-	conico-cylindrical	50	swollen	length setae: 3,5 > 2,9* HD
H. supercirrhatus	Gerlach, 1955		4	M	1 ♂	2900	181	6	21.5	7	-	-	-	-	27	23	>	5	13	3	4,3*	-	-	8*	7*	32	18	1,8*	-	no gub	-	smooth	-	-	-	-	-	-	conico-cylindrical	50*	swollen	length setae : 5 x HD
				M	1 ♀	2940	147	6.3	15.9	11	63	-	-	-	22	22	=	5	13	4	3,3*	52	43	13*	10,8*	-	20	-	-		-	smooth	-	-	-	-	-	-	conico-cylindrical		swollen
		Gerlach, 1962		M	2 ♂	2060	147	5.2	13	12 - 14	-	-	-	-	18 - 24	18 - 24	=	6 - 8	-	3	1*	45	22	15*	7,3*	27	13	2*	-	? manchete*	-	very fine	-	-	-	-	-	-	conico-cylindrical		swollen	length setae: 6-8 x HD
				M	1 ♀	1750	98	4.6	8.3	12 - 14	54	-	-	-	18 - 24	18 - 24	=	6 - 8	-	3	1*	-	-	-	-	-	15	-	-	-	-	smooth	-	-	-	-	-	-	conico-cylindrical		swollen
H. talaurinus	Leduc, 2023		2	M	2 ♂	2880 - 2910	43 - 46	5	8 - 9	5,2 - 5,7	-	-	+	1	3	4	<	0,4 < 0,6*	-	7	0,2*	34 - 36	26 - 34	4,9 - 5,1*	3,7 - 4,9*	62 - 68	63 - 64	1,2 - 1,3	45 - 50	lat ext	-	sligth transverse striations, thick: 40-52%	8 longitudinal rows of pores	-	+	+	-	2 testes opp. & outstr., R & L of intest.	conico-cylindrical	87*	rounded, slightly swollenswollen	very thick cuticle (40-52%), 8 rows of pores; sperm spindle-shaped
				M	3 ♀	2768 - 2906	34 - 38	5	11 - 12	4,4 - 5,1	51 - 53	-	+	1	2 - 3	3 - 4	<	0,3 < 0,5*	-	7-8	0,2*	31 - 35	25 - 28	4,1 - 4,7*	3,3 - 3,7*	-	54 - 58	-	-	-	-	sligth transverse striations, thick: 40-52%	8 longitudinal rows of pores	-	-	-	-	2 ov. opp. refl. , ant R, post L or R of intest, + spermatheca	conico-cylindrical		swollen
H. tarjani	Keppner, 1992		1	M	4 ♂	1050 - 1130	46,7 - 48,2	2,88 - 3,00	6,75 - 7,06	8,4*	-	-	-	setae	2.4	4,0 - 4,8	<	0,5 - 0,9*	-	4,4 - 5,3	1,1*	38-40	7,8 - 9,6	7,8 - 8,2*	1,6 - 2*	38 - 40	19	2*	9,6 - 11	lat ext	sensillum	fine striae	-	-	+	+	-	-	Conico-cylindrical, coarse striations	83*	swollen
				M	2 ♀	1020 - 1090	29,5 - 35,2	2,93 - 3,18	5,96 - 6,0	11,76*	56	-	-	setae	2.1	4.3	<	0,3 < 0,7*	-	6,4	1,1*	32	10	5*	1,6*	-	14 - 16	-	-	-	-	fine striae	-	-	-	-	-	2 amphidelphic, refl.	Conico-cylindrical, coarse striations		swollen
H. tenuicapitatus	Filipjev, 1946			M	1 ♀	3030	50,5*	3,6*	7,2*	20	50	-	-	-	-	-	=	0,2 - 0,3*	-	5	1	72	-	14,4*	5	-	21	-	-	-	-	smooth	-	-	-	-	-	paired	conico-filiform	50*	fine, blunt
H. terrestris	Gerlach, 1959		3	B	2 ♂	671 - 672	56 - 61	3,7 - 4	5,3 - 5,5	14 - 15	-	+	-	-	2 - 2,5	2 - 2,5	=	0,5 - 0,8*	-	3 - 4	0,2*	21 - 23	9	6 - 6,6*	2,6*	14	9	1,5*	-	short	sensillum	smooth & striae	-	-	-	-	-	-	conico-cylindrical	33	swollen	small species
				B	1 ♀	746	44	3.9	5.9	14 - 15	48	+	-	-	2 - 2,5	2 - 2,5	=	0,6	-	3	0,2*	21 - 23	9	7,0 - 7,7*	3*	-	9	-	-	-	-	smooth & striae	-	-	-	-	-	-	conico-cylindrical		swollen
		Lorenzen, 1969		M, B	2 ♂	645 - 825	59	3.8	5,4 - 6,3	13 - 15	-	+	-	-	-	-	=	0,6	-	4	0,2*	23 - 28	-	5,8 - 7,0*	2*	12 - 13	8	1,5*	-	2 pieces	sensillum	smooth	-	-	-	-	-	-	conico-cylindrical		swollen	head with cap
				M, B	1 ♀	780	49	4	5.8	13 - 15	48	+	-	-	-	-	=	0,6	-	-	0,2*	23 - 28		-	-	-	-	-	-	-	-	smooth	-	-	-	-	-	-	conico-cylindrical		swollen
H. thalassinus	Keppner, 1992		1	M	1 ♂	2240	101.8	4.81	10.4	10,8*	-	-	-	papillae	11	11	=	2,6*	-	4,2	1*	23	22	5,5*	5,2*	30	20	1,5*	9.6	lat ext	sensillum	fine striae	-	+	+	+	+	-	conico-cylindrical	60*	expanded, blunt	cervical, somatic & caudal sensilla (setae)
				M	1 ♀	2210	81.9	4.67	10.4	13,3*	53	-	-	papillae	10	10	=	2,1*	-	4,8	1*	27	24	5,6*	5*	-	16	-	-	-	-	fine striae	-	+	+	+	+	2 amphidelphic, refl.	conico-cylindrical		expanded, blunt	cervical sensilla (setae)
H. turbidus	Vitiello, 1970		4	M	1 ♂	1013 broken ?	-	-	-	12	-	-	+	-	3.2	1.3	>	1 > 0,4*	-	4	0,25*	59	22	14,8*	5,5	15	11	1,3	-	no gub	-	fine striae on tail	-	-	-	-	-	-	conico (1/2) filiform	50	fine	sex differences for length setae, amphid & tail
				M	1 ♀	1137	63.1	4.8	6.6	15.6	42,9	-	+	-	4.5	2	>	1,3 > 0,7*	-	3,2	0,25*	47	8	14,7*	2,5	-	11	-	-	-	-	smooth	-	-	-	-	-	-	conico (1/2) filiform	25	fine
H. variabilis	Keppner, 1992		1	M	2 ♂	1720 - 1970	81,9 - 82,1	4,80 - 4,87	8,27 - 9,95	12,33	-	-	-	-	15 - 19	15 - 19	=	2,8 - 4*	-	4,8 - 5,4	1*	38 - 68	16 - 21	7,5 - 13,3*	3,1 - 4,1*	19 - 22	16 - 17	1,2*	9,6 - 10,0	lat ext	pore	fine striae, punctations	-	-	+	+	+	-	conico-cylindrical, coarse striae	60*	narrow, blunt	punctated cuticle in mid body; precloacal pore
				M	2 ♀	1580 - 2030	58,5 - 78,1	4,92 - 4,95	9,5 - 11,4	14,53	49 - 53	-	-	-	17 - 18	17 - 18	=	3,1 - 3,8*	-	4,8 - 5,4	1*	46 - 60	16 - 21	9,0 - 11,8*	3,1 - 4,1*	-	15	-	-	-	-	fine striae, punctations	-	-	-	-	-	2 amphidelphic, refl.	conico-cylindrical, coarse striae		narrow, blunt
H. vietnamicus	Gagarin, 2016		1	B (5.6 ‰,)	4 ♂	840 - 908	45 - 50	3.2 - 3.9	6.4 - 7.5	9.2 - 10.2	50.6 - 55.7	-	-	papillae	2.0 - 3.0	2.0 - 3.0	=	0,7 - 0,8	1.2 - 1.5	3,5 - 4	0,6	32 - 38	11 - 13	9 - 11	2,9 - 3,5*	19 - 23	12 - 14	1,6 - 1,8	7.0 - 8.0	lat ext	sensillum	smooth		-	+	+	-	2 testes opp., ant. straight, post. bent	conico-cylindrical	62-68	clavate and swollen	caudal glands poorly visible, spinneret present
				B (5.6 ‰,)	5 ♀	812 - 948	39 - 47	3.3 - 4.0	5.9 - 6.9	9.4 - 12.9	50.6 - 55.7	-	-	papillae	2.0 - 3.0	2.0 - 3.0	=		1.2 - 1.5	3,5 - 4	0,6	33 - 37	11 - 14	9 - 11	2,9 - 3,7*	-	11 - 13	-	-	-	-	-	-	-	-	-		2 ov., refl.	conico-cylindrical	59-65	club-shaped and swollen
H. wodjanizkii	Sergeeva, 1972		4	M	1 ♂	2305	70.9	4.8	7.3	7,2 - 12	-	-	-	-	5	6.5	<	1,3 < 1,6	-	4	0,8*	50.7	22.1	13	5,6	32.5	26	1,2	13	+	-	-	-	-	-	-	-	-	conico-cylindrical	56*	rounded
				M	1 ♀	2080	51,6	4,3	8,0	7,2 - 12	58,1	-	-	-	5	6,5	<	1,3 < 1,6	-	4	0,8*	-	-	-	-	-	22	-	-	-	-	-	-	-	-	-	-	-	conico-cylindrical		rounded
H. zenkevitshi	Filipjev, 1927		4	M	3 ♂	1800 - 1950	49 - 58	3,4 - 4,1	6,4 - 8,6	11,5 - 12,2	-	-	-	-	-	-	>	1,5 > 1	-	4 - 5	1,4*	41 - 55	3,6 8	8,2 - 13,8*	7,3	35 - 40	20 - 25	1,7*	13 - 15	interspicular	-	-	-	+	-	-	-	2 testes	conico-cylindrical	54*	swollen	head cfr H. diplocephalus
				M	1 juv ♀	1715	42	6,6*	7,5*	13,5*	-	-	-	-	-	-	>	-	-	4	-	41 - 55	-	8,2 - 13,8*	-	-	17	-	-	-	-	-	-	-	-	-	-	-	conico-cylindrical		not swollen
		Kreis, 1963		M	1 ♂	1772	48,6	3,93	7,63	12,2*	-	-	-	-	-	-	-	-	-	3,7	-	-	-	-	-	36,5	19	1,9*	11,5	interspicular	-	-	-	-	-	-	-	-	-		-
				M	1 ♀	1299	48,3	3,56	7,53	15,2*	54,3	-	-	-	-	-	-	-	-	2,9	-	-	-	-	-	-	11	-	-	-	-	-	-	-	-	-	-	-	-
		Platonova, 1976		M	4 ♂	1353 - 1419	62,0 - 71,0	4,0 - 5,1	7,0 - 10,4	-	-	-	-	-	-	-	<	1,6 < 2,3*	-	-	0,8*	-	-	4,5*	5*	-	-	1*	-	-	-	-	-	-	-	-	-	-	-		-
				M	1 ♀	1331	60,5	4,1	6,4	14,5*	48,6	-	-	-	-	-	-	-	-	-	-	-	-	-	-	-	-	-	-	-	-	-	-	-	-	-	-	-	-		-
