# Supplementary material for: Review of Halalaimus (Nematoda, Enoplida, Oxystominidae) and description of two new species from the abyssal nodule-bearing Clarion-Clipperton Zone
Source: Zookeys. 2026 Jul 3;1284:1–48. doi: 10.3897/zookeys.1284.187212 (PMC13383980; doi:10.3897/zookeys.1284.187212)
Supplement: Supplementary material 2 — Halalaimus - Distribution [file zookeys-1284-001_article-187212__-s002.xlsx]

## Sheet: Distribution
Species	Author (description)	Author (other finds - distribution)	Marine	Brackish	Fresh	Identification inaccuracy	Depth m	Gender	Location	Country	Lat/Long	Habitat/Topic
Halalaimus absconditus	Bussau, 1993		x				4174	1 Female	Peru Basin	International waters	07°05' 04" S - 88°26' 66" W	Manganese nodule field
		Pape et al, 2017	x				4315	3 Females; 3 Juveniles	Clarion Clipperton Fracture Zone -CCFZ, Pacific Ocean	International waters	11,8547 - -117,0563	Manganese nodule field	total numbers obtained from the Excel file of the authors
		Hauquier et al, 2019	x				4839,1	1 Female; 1 Juvenile	CCFZ - APEI - 3	International waters	18°47.35' N - 128°21.26' W	Manganese nodule field
			x				4964,6	1 Juvenile	CCFZ - IFREMER	International waters	14°02,60' N - 130°07,82' W	Manganese nodule field
			x				4511,8	1 Juvenile	CCFZ - GSR	International waters	13°51,28' N - 123°14,69' W	Manganese nodule field
			x				4434,5	1 Juvenile	CCFZ - IOM	International waters	11°04,63' N - 119°39,60 W	Manganese nodule field
			x				4342,2	3 Females; 2 Juveniles	CCFZ - BGR_RA	International waters	11°47,88 N - 117°30,62 W	Manganese nodule field
							4123,9	2 Juveniles	CCFZ - BGR_PA	International waters	11°51,06 N - 117°03,46' W	Manganese nodule field
Halalaimus abyssus	Bussau, 1993		x				4159	1 Male; 1 Female	Peru Basin	International waters	07°03' 62" S – 88° 27' 80" W	Manganese nodule field
		Pape et al, 2017	x				4315	8 males; 13 Females; 27 Juveniles	Clarion Clipperton Fracture Zone -CCFZ, Pacific Ocean	International waters	Different latitudes in the CCFZ	Manganese nodule field	total numbers obtained from the Excel file of the authors
		Hauquier et al, 2019	x				4839,1	1 Female; 3 Juveniles	CCFZ - APEI - 3	International waters	18°47.35' N - 128°21.26' W	Manganese nodule field
			x				4964,6	1 Male	CCFZ - IFREMER	International waters	14°02,60' N - 130°07,82' W	Manganese nodule field
			x				4511,8	2 Juveniles	CCFZ - GSR	International waters	13°51,28' N - 123°14,69' W	Manganese nodule field
			x				4434,5	2 Males; 2 Females; 3 Juveniles	CCFZ - IOM	International waters	11°04,63' N - 119°39,60 W	Manganese nodule field
			x				4342,2	4 Females; 2 Juveniles	CCFZ - BGR_RA	International waters	11°47,88 N - 117°30,62 W	Manganese nodule field
			x				4123,9	1 Male; 5 Juveniles	CCFZ - BGR_PA	International waters	11°51,06 N - 117°03,46' W	Manganese nodule field
Halalaimus aciculus	Gagarin & Thanh, 2014		x				0,5 - 5	3 Males; 3 Females	Littoral zone of the South China Sea	Vietnam	20°39.096'-20°41.611' N; 106°.4I.662'-l06°.43.005' E	Sand
		Nguyen Dinh Tu & Gagarin 2017	x				1,0 - 1,5	1 Male; 2 Females; 3 Juveniles	ên River estuary (Donghg)	Vietnam	21°11,019' - 21°15,901' N; 107° 22,269' - 107°25,981 E	Mangrove forest, silty sands
Halalaimus acuminatus sp.inq.	(Cobb, 1933) Hope & Murphy, 1972		x				-	1 Male	Rhi, Song Yen), Quang Ninh Province, northern Viet-	United States	NA	sand of Cuttyhunk Mud Hole	Species inquirendum
Halalaimus aedificandistudiosus	Bussau, 1993		x				4135	1 Male	Peru Basin	International waters	07°03'87" S - 88°28'20" W	manganese nodule field, male lies in a sediment tube
		Hauquier et al, 2019	x				4839,1	1 Juvenile	CCFZ - APEI - 3	International waters	18°47.35' N - 128°21.26' W	Manganese nodule field
			x				4342,2	1 Juvenile	CCFZ - BGR_RA	International waters	11°47,88 N - 117°30,62 W	Manganese nodule field
			x				4123,9	1 Juvenile	CCFZ - BGR_PA	International waters	11°51,06 N - 117°03,46' W	Manganese nodule field
Halalaimus alatus	Timm, 1952		x				less than 0,30	1 Male; 1 Female	Chesapeake Bay, Maryland - Annapolis Yacht Club	USA, Annapolis	NA	Bottom mud
		Tietjen, 1977	x			X	From 4,6 to 38,7	NA	Long Island Sound	USA	Not specified	Mud, muddy sands and medium-coarse sands	Coordinates are given to the station but the nematodes are just linked to type of sediment, including different stations
		Vidakovic, 1988	x				From 8 to 42	NA	Rasa Bay ; North Adriatic sea	Croatia	NA	clay-silt; clay-silt rich in organic detritus and sandy-silt brown	Three stations: St1- 8m at the mouth of the river, sediment clay-silt; St 2- 17m, small cove, caly-silt rich in organic sediments; St 3- 42m, entrance of Rasa Bay, sandy-silt brown. A number of freshwater springs enter the bay, but the freshwater inflow does not influence the salinity at the sea bottom. Salinities not mentioned.
		Travizi & Vidaković, 1997	x			X	NA	NA	Lim channel, Rovinj area, Raŝa Bay	Croatia	NA	NA
		Liu, J.Y. [Ruiyu] (ed.). (2008). Checklist of marine biota of China seas. China Science Press. 1267 pp.	x			X	NA	NA	Bohai Sea	China	NA	Sediment of Bohai Sea	For this check list Huang Yong was responsable for Nematoda, listing 188 free-living spp. No extra information was given.
Halalaimus algeriensis	Coomans & Jacobs, 1983			x			NA	13 Females	Oued En-Namous in a small oasis of the Sahara	Algeria	NA	Gravel with silt in a clear, slowly running water
Halalaimus americanus	Keppner, 1992		x				2 - 12,2	4 Males; 1 Female	St. Andrew Bay, Bay County, Florida	USA	30° 08’29" N - 85°39’07" W	NA
		Hope, 2009	x				0 - 2	NA	Gulf of Mexico	USA	NA	Sediments
		Portnova, et al., 2017	x			X	39	NA	from Yenisei Bay to adjacent parts of the Kara Sea shelf	Russia	74 57′ N ; 77 53′ E	Fine- and medium-grained sand with admixed aleurite
Halalaimus amphidellus	Vitiello, 1970		x				350	3 Females; 2 Juveniles	Cassidaigne (Canyon(s)	France	43° 7' 15" N - 5° 30' 0" E	Bottom mud
		Castel, 1992		x		X	Shallow, depth not specified	NA	Arcachon lagoon	France	NA	Muddy organic-rich sediments
Halalaimus amphistrius	Vitiello, 1970		x				370	2 Females	Cassidaigne (Canyon(s)	France	43° 7' 27" N - 5° 27' 20" E	Bottom mud
Halalaimus anne	Sergeeva, 1972		x	x			60 - 80	1 Male	Black Sea, on the Southern coast of Crimea (Yalta area)	Ukraine		Sandy silt
		Ruiz Abierno, 2013	x			X	0,5 - 3	NA	Punta Francés	Cuba	21° 36' N - 83°03' W	Thalassia testudum - Seibadal
			x			X	4 - 12	NA	Punta Francés	Cuba	21° 36' N - 83°03' W	Sand
			x			X	1 - 3	NA	Punta Francés	Cuba	21° 36' N - 83°03' W	Dead Coral
			x			X	0,5 - 4	NA	Punta Francés	Cuba	21° 36' N - 83°03' W	Hard substrate
			x			X	0,5 - 3	NA	Cabezo de Moya	Cuba	21° 36' N - 83°10' W	Thalassia testudum - Seibadal
			x			X	4 - 12	NA	Cabezo de Moya	Cuba	21° 36' N - 83°10' W	Sand
			x			X	1 - 3	NA	Cabezo de Moya	Cuba	21° 36' N - 83°10' W	Dead Coral
			x			X	0,5 - 4	NA	Cabezo de Moya	Cuba	21° 36' N - 83°10' W	Hard substrate
		Hernandez Abreu, 2019	x			X	1209	NA	Cabo de San Antonio	Cuba	22°11,094' N - 84°52,245' W	Well aerated bottom mud
			x			X	1296	NA	Cayo Jutía	Cuba	22°48,324' N - 84°06,538' W	Well aerated bottom mud
			x			X	974 - 1513	NA	Bahía Honda	Cuba	23°02,263' N - 83°11,240' W; 23°05,135' N - 83°11,824' W	Well aerated bottom mud
			x			X	1535	NA	Bahía de Mariel	Cuba	23°07,735' N - 82°43,916 W	Well aerated bottom mud
		Perez Garcia, 2019	x			X	NA	NA	Archipelago Cubano	Cuba	NA	NA
Halalaimus arundinaceus	Bussau, 1993		x				4143	1 Female	Peru Basin	International waters	7° 3' 52" S - 88° 27' 57" W	manganese nodule field, self-made sediment tube
		Hauquier et al, 2019	x				4839,1	1 Juvenile	CCFZ - APEI - 3	International waters	18°47.35' N - 128°21.26' W	Manganese nodule field
							4434,5	1 Juvenile	CCFZ - IOM	International waters	11°04,63' N - 119°39,60 W	Manganese nodule field
Halalaimus bayensis	Keppner, 1992		x				9,5 - 12,2	2 Males; 1 Female	St. Andrew Bay, Bay County, Florida - Gulf of Mexico	USA	30° 8' 40" N - 85° 39' 46" W	NA
		Hope, 2009	x				0-2	NA	Gulf of Mexico	USA	NA	Sediments
Halalaimus borealis	(Steiner, 1916) Lorenzen, 1981		x				NA	1 Female	Barents Sea	Russia	NA	Algae
Halalaimus gagarini nov. nom.	Gagarin, 2020			x			5	5 Males; 1 Female	North Vietnam, Hai Phong province, mouth Cam River mouth	Vietnam	20° 40' 22" N - 106° 42' 48" E	mangrove soil and in the coastal zone of the sea off the coast of Vietnam
Halalaimus brachyaulax	Mawson, 1958		x				288	1 Female	Antarctic Ocean	Antartic	66° 32' 30" N - 97° 20' 0" E	Good haul over muddy bottom
		Ingels et al., 2014	x			X	NA	NA	(sub-)Antarctic, Southern Ocean	Antarctic	NA	Checklist
Halalaimus brevispiculum	Sergeeva, 1973		x				100	1 Male	Black Sea South Crimea (Yalta Area) - All holotypes are stored at the Institute of Biology of the South Seas Academy of Sciences of the Ukrainian SSR.	Ukraine (Russia)		Silt
		Sergeeva, Ürkmez & Revkova, 2021	x				88 - 160	NA	Istanbul Strait’s (Bosphorus) outlet area of the Black Sea	Turkey	41° 23.29′ to 41° 28.99′ - 29° 12.24 to 29° 15.14	Silt
Halalaimus brimi	Keppner, 1992		x				8	1 Male; 2 Females	St. Andrew Bay, Bay County, Florida	USA	30° 07’38" N - 85°38’52" W	NA
		Hope, 2009	x				0-2	NA	Gulf of Mexico	USA	NA	Sediments
Halalaimus bulbocaudatus	Keppner, 1992		x				12,2	1 Male; 1 Female	Gulf of Mexico	USA	30°7'44" N - 85°38'19" W	NA
		Hope, 2009	x				0-2	NA	Gulf of Mexico	USA	NA	Sediments
		Ruiz Abierno, 2013	x			X	0,5 - 3	NA	Punta Francés	Cuba	21° 36' N - 83°03' W	Thalassia testudum - Seibadal
			x			X	4 - 12	NA	Punta Francés	Cuba	21° 36' N - 83°03' W	Sand
			x			X	1 - 3	NA	Punta Francés	Cuba	21° 36' N - 83°03' W	Dead Coral
			x			X	0,5 - 4	NA	Punta Francés	Cuba	21° 36' N - 83°03' W	Hard substrate
			x			X	0,5 - 3	NA	Cabezo de Moya	Cuba	21° 36' N - 83°10' W	Thalassia testudum - Seibadal
			x			X	4 - 12	NA	Cabezo de Moya	Cuba	21° 36' N - 83°10' W	Sand
			x			X	1 - 3	NA	Cabezo de Moya	Cuba	21° 36' N - 83°10' W	Dead Coral
			x			X	0,5 - 4	NA	Cabezo de Moya	Cuba	21° 36' N - 83°10' W	Hard substrate
		Perez Garcia, 2019	x			X	NA	NA	Archipelago Cubano	Cuba	NA	NA
Halalaimus capitulatus	Boucher, 1977		x				NA	8 Males; 9 Females; 5 Juveniles	Pierre Noire collecting site (West Channel)	France	NA	Sublittoral fine sand
		Gourbault & Renaud-Mornant, 1985	x				NA	NA	La Rance maritime, Bretagne	France	NA	fine sand; muddy grey sand, covered by a yellowish oxidized surface layer, often with numerous plant debris	Mistyped Halalaimus capitulus
		Lambshead, 1986		x			NA	NA	Inland sea area of the Firth of Cly	UK	NA	Sediments were well sorted with regular distributions, benthic pollution biomonitoring
		Platt & Ball, 1997	x				0	NA	Loch Ewe	Scotland	NA	Intertidal sand	authors of the chapter
		Aguirrezabalaga et al., 1988	x				NA	NA	Between Playa de Fuenterabia and lonja de pescado	Spain	NA	Sand
		Austen & Widdicombe 1998	x				30	NA	Oslofjord	Norway	59° 842.89'N 10° 832.29' W	sandy mud sediment
		Blome et al. 1999	x				NA	NA	Gröninger Plate, south of Spiekeroog Island	Germany	53°43' N - 07°45' E	sandy tidal
		Boufahja et al, 2014	x			X	NA	NA	Lagoons & beach	Tunesia	NA	Sandy, muddy or sandy/muddy
		Ansari et al. 2018	x			X	30 -50	NA	Southeast Continental Shelf	India	10°34.03’ to 15°14.48’N ; 79°52.13’ to 80°53.87’ E	NA	Mistyped Halalaimus capitulatEs
		Jouili et al 2018	x			X	NA	NA	Bizerte bay and Bibane lagoon	Tunesia	33°18'4,03" N - 11°12'56,4 E	Mud
		Ghosh & Mandal, 2018	x			X	NA	NA	Indian coasts and the Andaman & Nicobar Island	India	NA	checklist
		Ghosh & Mandal, 2021	x			X	0	NA	Coastal Bay of Bengal, East India	India	21°38'44,49" N - 87° 37'26,49" E	unpolluted intertidal site, sand and organic matter
		Datta et al., 2024	x			X	NA	NA	From 12 different States of India	India	NA	checklist, Present in sandy beaches, rocky shores, estuaries, mudflats
Halalaimus caroliniensis	Chitwood, 1936		x				NA	1 Male; 1 Female	Beaufort Bay	USA	NA	Beach below tide mark
		Chitwood, 1951	x				NA	NA	Coast of North Carolina	USA	NA	Checklist
Halalaimus ciliocaudatus	Allgén, 1932		x				0	1 Female	New Zealand Exclusive Economic Zone (EEZ) - Perseverance harbour, Campbell island	New Zealand	52° 34' 0" S - 169° 12' 0" E	Beach
		Gerlach, S. A. 1957	x	x			NA	1 Male	Brazilian Coast - Cananéia, São Paulo	Brazil	25° S	Mangrove region
		Allgén, C. A. 1959	x				NA	NA	Campbell Island	New Zealand	52°33' S - 168°35' W	NA
		Venekey, et al., 2007 and 2010	x			X	NA	NA	Brazilian Coast	Brazil	NA	Checklist
		Ingels et al., 2014	x			X	NA	NA	(sub-)Antarctic, Southern Ocean	Antarctica	NA	Checklist
		Baishnab et al. 2023	x			X	290 - 3000	NA	Continental shelves of the Prydz Bay	Antarctica	Between 67°45′ - 69°30′ S and 66° - 79° E	Sand and silt (sandy silt and silty sand)
Halalaimus cirrhatus	Gerlach, 1953		x				NA	1 Male; 2 Females	Italian coast	Italy	NA	Coastal groundwater of Torregaveta (near Cumae)
		Deboutteville, 1953	x				NA	NA	Plage de Saint-Cloud	Algerie	NA	Littoral groundwater
		Gerlach, 1954	x				NA	NA	Italian coast	Italy	NA
		Gerlach, 1958	x				NA	NA	Bay of Kiel	Germany	NA	sublittoral region - Checklist
		Gerlach, 1958	x				6 - 15	NA	Kiel Fjord	Germany	NA	coarse and medium sand
		Blome, 1982	x				NA	1 Male; 4 Females; 2 Juveniles	North Sea Island Sylt	Germany	NA	sandy beach
		Heip, Herman & Vincx 1983	x				NA	NA	North Sea	Multiple	NA	checklist
		Palacín, et al., 1992	x				Max 6	NA	Alfacs Bay, Ebro River delta,Western Mediterranean	Spain	40°33' - 40°38' N - 0°32' - 0°44' E	Silt and clay
		Jensen 1989 in Böstrom & Sohhenius, 2005	x				NA	NA	Sweden	Sweden	NA	checklist
		Semprucci et al, 2008	x				NA	NA	Praialonga and Sovereto, Isola di Capo Rizzuto	Italy	NA	NA
Halalaimus climactericus	Wieser, 1953		x				70 - 80	2 Females	Chilean Exclusive Economic Zone	Chile	41° 32' 0" S - 73° 1' 30" W	Sublittoral, soft bottom
Halalaimus comatus	Wieser, 1953		x				70 - 80 (0-21cm above low water level)	3 Females	Southern Chile, the Magallanes area; Estrecho de Magallanes, Punta Santa Maria, near Agua Fresca.	Chile	53°22' S - 70° 57' W	Littoral algae and sublittoral, soft bottom
		Mawson, 1958	x				NA	1 Male; 1 Female	Heard island, shore collection along beach of Atlas Cove	Antarctica	53°05'30" S - 73°24' E	From algae washed up on shore
		Mawson, 1958	x				NA	1 Male; 1 Female	Macquarie island, littoal , North end of island	Antarctica	NA	scrapings from rocks below tide level
		Ingels et al., 2014	x				NA	NA	(sub-)Antarctic, Southern Ocean	Antarctica	NA	Checklist
		Portnova, et al., 2017	x				25,6	NA	from Yenisei Bay to adjacent parts of the Kara Sea shelf	Russia	73°10' N - 79°51' E	brown watered pelitic silt
		Portnova, et al., 2017	x				36	NA	from Yenisei Bay to adjacent parts of the Kara Sea shelf	Russia	73°34' N - 79°46' E	Pelitic silt
		Portnova, et al., 2017	x				39	NA	from Yenisei Bay to adjacent parts of the Kara Sea shelf	Russia	74°57' N - 77°53' E	fine and medium-grained sand with admixed aleuritic
		Portnova, et al., 2017	x				62	NA	from Yenisei Bay to adjacent parts of the Kara Sea shelf	Russia	75°59' N - 76°40' E	peltic silt with admixed sandy-aleuritic material
		Greenslade, 1989	x				NA	NA	Heard Island	Antarctica	NA	NA
Halalaimus cubanus	Andrássy, 1973		x				1.5	1 Male	20 km southeast of the Capital of Cuba (Prov. Oriente), on the Caribbean Sea; psammon sample	Cuba	NA	Fine sand with detritus
		Perez Garcia, 2019	x				NA	NA	Archipelago Cubano	Cuba	NA	NA
Halalaimus curvicaudatus	Juario, 1974		x				39	2 Males	Helgoland	Germany	54°1'0" N - 7°45'0" E	sublittoral meiofauna
		Heip, Herman & Vincx 1983	x				NA	NA	North Sea	Multiple	NA	checklist
		Hernandez Abreu, 2019	x			X	1513	NA	Bahía Honda	Cuba	05°135,23 N - 83°11,824 W
		Hernandez Abreu, 2019	x			X	1535	NA	Bahía de Mariel	Cuba	07°735,23 N - 82°43,916 W
		Perez Garcia, 2019	x			X	NA	NA	Archipelago Cubano	Cuba	NA	NA	Same as Hernández Abreu?
Halalaimus delamarei	Vitiello, 1970		x				650	1 Male; 6 Females	Cassidaigne (Canyon(s))	France	43°7'2" N - 5°28'47" E	mud
		Travizi & Vidaković, 1997	x			X	NA	NA	South Adriatic	Croatia	NA	NA
		Semprucci et al, 2008	x			X	NA	NA	Scifo, Isola di Capo Rizzuto	Italy	NA	NA
Halalaimus deseadensis	Pastor de Ward, 1998		x				15	3 Females	Deseado harbour	Argentina	NA	Infralittoral sediment and holdfast of Macrocystis pyrifera	The sea salinity in Puerto Deseado is 32.92‰, and the average salinity of the World Ocean is 35‰
		Pastor de Ward, 1998	x				NA	NA	Ria Deseado (different localities)	Argentina	47°45' S ; 65°55' W	Fine sand, silt-clay, on algae and on mollusca shelves. Littoral and infralittoral
Halalaimus diacros	Mawson, 1958		x				47,91 and 163	1 male + 4 females	Kerguelen Islands, Antarctic	Antarctica	49°32' S - 70°33' E; 67°46' S - 67°03 E	invertebrates including holoturians, ascidians, cidaroids, red ophiuroids and lamellibranchs
		Pastor de Ward, 1986	x				NA	1 Male; 1 Female	Punta Cavendish, Ria Deseado, Provincia de Santa Cruz	Argentina	NA	Found on Corallina officinalis and Chondria
		Pastor de Ward, 1998	x				NA	NA	Punta Cavendish and Restinga Chafers, Ria Deseado	Argentina	47°45' S ; 65°55' W	on algae
		Pastor de Ward, 1998	x				NA	1 Male; 2 Females	Punta Cavendish, Ria Deseado	Argentina	NA	on red seaweeds Corallina officinalis and Cladophora sp. Eulittoral
		Vermeeren, 2002	x			X	Deep-sea	NA	Atlantic Ocean	Antarctica	NA	checklist of deep-sea species	Described for shallow water between 47,91 and 163 m, Vermeeren, 2002 added to a list of deep-sea species without explanation
		Ingels et al., 2014	x				NA	NA	(sub-)Antarctic, Southern Ocean	Antarctica	NA	Checklist
Halalaimus dimorphus	Turpeenniemi, 1997		x				10 to 80	12 Males; 12 Females	Bothnian Bay - Baltic Sea	Between Finland and Sweden	NA	Silty sand and mud bottoms
		Turpeenniemi, 1998	x				12	1 Female	Kattiankalla, close to the northeast shore of the island Hailuoto	Between Finland and Sweden	NA	Fine sandy to silty bottom
Halalaimus diplocephalus	Filipjev, 1927		x				200 and NA	2 Females	Near Cape Letninskij and entry of Catherine harbour	Arctic and sub-Arctic	NA	mud
		Allgén, C. A. 1957	x				NA	NA	Kolafiord	Russia	NA	NA
Halalaimus dolgovi	Alekseev & Linnik, 1994				x		4	6 Males; 6 Females	central part of the lake Khanka	Russia	NA	NA
Halalaimus droebachiensis sp. inq.	Allgén, 1931		x			X	6 - 16	1 Female	Lophelia Reef, Oslofjord	Norway	NA	NA	Syn. H. gracilis
		Semprucci et al, 2008	x			X	NA	NA	Sovereto, Isola di Capo Rizzuto	Italy	NA	NA
Halalaimus durus	Gagarin & Thanh, 2004			x			1	1 Male; 4 Females	Mekong River Delta, Ba Ria Province	Vietnam	NA	shoreline mangrove, sediment consisting of silt
		Gagarin & NT Thu, 2008		x			1 - 2,5	4 Males; 4 Females; 3 Juveniles	Red river delta	Vietnam	NA	silty bottom
		Pavljuk et al, 2020		x			NA	NA	Tien Yen estuary	Vietnam	NA	seagrass meadow
Halalaimus egregius	Bussau, 1993		x				4174	1 Female	Peru Basin	International waters	07°05'04" S - 88°26'66" W	Manganese nodule field
		Pape et al, 2017	x				4315	1 Female	Clarion Clipperton Fracture Zone -CCFZ, Pacific Ocean	International waters	13,8467 and -123,2443	Manganese nodule field	total numbers obtained from the Excel file of the authors
		Hauquier et al, 2019	x				4839,1	2 Males	CCFZ - APEI - 3	International waters	18°47.35' N - 128°21.26' W	Manganese nodule field
			x				4964,6	1 Female	CCFZ - IFREMER	International waters	14°02,60' N - 130°07,82' W	Manganese nodule field
			x				4511,8	1 Female	CCFZ - GSR	International waters	13°51,28' N - 123°14,69' W	Manganese nodule field
			x				4434,5	1 Male; 2 Juveniles	CCFZ - IOM	International waters	11°04,63' N - 119°39,60 W	Manganese nodule field
			x				4342,2	1 Male; 2 Females; 2 Juveniles	CCFZ - BGR_RA	International waters	11°47,88 N - 117°30,62 W	Manganese nodule field
			x				4123,9	1 Female; 2 Juveniles	CCFZ - BGR_PA	International waters	11°51,06 N - 117°03,46' W	Manganese nodule field
Halalaimus estuarii nom. nud.	Sinha, Choudhury & Baqri, 1985			x			NA	NA	Sundarbans, Bengal	India	NA	mangrove	Halalaimus estuarii was never published, only presented in a seminar
		Rizvi, Sen, Bhadury, 2019		x		X	NA	NA	West Bengal	India	NA	checklist
		Datta et al., 2024	x			X	NA	NA	From 12 different States of India	India	NA	checklist, Present in sandy beaches, rocky shores, estuaries, mudflats
Halalaimus filicaudatus sp. inq.	Allgén, 1959		x			X	125	1 Female	Graham Region	Antarctica	64°36' S - 57°42' W	Stones and gravel. Mud sample	Possibly Halalaimus filum Gerlach, 1962 page 91
			x			X	10	1 Female	Falkland Islands. Port William	Argentina/UK	51°40' S - 57°49' W	Macrocystis formation
			x			X	250	2 Males; 1 Female	South Georgia. Mouth of the Westfiord, Cumberland Bay	Antarctica	54°15' S - 36°25' W	Loose clay
			x			X	NA	1 Male	South Georgia. Grytviken	Antarctica	NA	from old kelp-rhizoids
			x			X	NA	1 Male	South Georgia. Grytviken	Antarctica	NA	Sample of fine washings from old kelp
			x			X	64 - 74	3 Females	South Georgia. Off the mouth of the Moraine-Bay	Antarctica	54°23' S - 36° 26' W	Grey clay with gravel and stones
			x			X	148	1 Male; 1 Female	South Georgia. Moraine-Fiord	Antarctica	NA	NA
			x			X	14	1 Male	South Georgia. Moraine-Fiord	Antarctica	NA	NA
			x			X	95	1 Female	South Georgia. Off the "Kochtopf"- Bay	Antarctica	54°22' S - 36° 37' W	Gray clay
			x			X	12 - 15	2 Females	South Georgia. Mouth of the "Kochtopf"- Bay	Antarctica	54°22' S - 36° 28' W	Sand and algae
			x			X	125	2 Males; 1 Female	South Georgia. The Moraine-Fiord.	Antarctica	54°24' S - 36°26' W	Clay with sparse stones
			x			X	22	2 Females	South Georgia, in the "Kochtopf"-Bay	Antarctica	54°22' S - 36° 28' W	Clay and algae
			x			X	250 - 310	1 Male; 5 Females; 3 Juveniles	South Georgia. Off the mouth of the Cumberland-Bay	Antarctica	54°11' S -- 36° 18' W	Grey clay with a few stones	Gerlach (1962) does not accept the description of the new species: no information is given about head sensilla and amphids, and the information in the text and the illustration do not match with regard to the shape of the tail.
	Allgén, 1960		x			X	125	1 Male	Graham Region	Antarctica	64°36' S - 57°42' W	Stones and gravel. Mud sample	In the previous article from 1959, Allgén had already described the species. The previous articles is written in English and this one from 1960 is written in German. The material comes from Station 6, mentioned in the previous article, but in the previous article he just mentions the presence of 1 female.
		Travizi & Vidakovic, 1997	x			X	NA	NA	Rovinj area, Bakar Bay, Adriatic sea	Croatia	NA	NA
		Zavodnik & Kovačić, 2000	x			X	NA	NA	Rijeka bay, Adriatic Sea	Croatia	NA	Check list
		Ingels et al., 2014	x			X	NA	NA	(sub-)Antarctic, Southern Ocean	Antarctica	NA	Checklist
		Baishnab et al. 2023	x			X	3000	NA	Continental shelves of the Prydz Bay	Antarctica	Between 67°45′ - 69°30′ S and 66° - 79° E	Sand and silt (sandy silt and silty sand)
Halalaimus filicollis	Timm, 1961		x				NA	1 Male; 1 Female	Bay of Bengal	Pakistan	NA	Bottom mud and Siphonocladus
		Heip, Herman & Vincx 1983	x			X	NA	NA	North Sea	Multiple	NA	checklist
		Alongi, 1987		x		X	NA	NA	Mangrove systems in northeastern Australia	Australia	NA	Mangrove sediments and seagrass flat
		Rao & Misra, 1996	x				0	NA	Dighe Beach, West Bengal Coast	India	21°36 N - 87°30 E	Intertidal. Fine silicious sand with clay and silt
		Mohan & Dhivya, 2010	x				NA	NA	Andaman and Nicobar Islands	India	NA	NA
		Ruiz Abierno, 2013	x				0,5 - 3	NA	Punta Francés	Cuba	21° 36' N - 83°03' W	Thalassia testudum - Seibadal
			x				4 - 12	NA	Punta Francés	Cuba	21° 36' N - 83°03' W	Sand
			x				1 - 3	NA	Punta Francés	Cuba	21° 36' N - 83°03' W	Dead Coral
			x				0,5 - 4	NA	Punta Francés	Cuba	21° 36' N - 83°03' W	Hard substrate
			x				0,5 - 3	NA	Cabezo de Moya	Cuba	21° 36' N - 83°10' W	Thalassia testudum - Seibadal
			x				4 - 12	NA	Cabezo de Moya	Cuba	21° 36' N - 83°10' W	Sand
			x				1 - 3	NA	Cabezo de Moya	Cuba	21° 36' N - 83°10' W	Dead Coral
			x				0,5 - 4	NA	Cabezo de Moya	Cuba	21° 36' N - 83°10' W	Hard substrate
		Ansari & Bhadury, 2017		x			NA	NA	Western- and eastern-most parts of the Sundarban	Bangladesh	21°63'–22°40' N and 088°01'–091°34' E	Checklist
		Perez Garcia, 2019	x				NA	NA	Archipelago Cubano	Cuba	NA	NA
		Rizvi, Sen, Bhadury, 2019		x			NA	NA	Adaman and Nicobar	India	NA	checklist
		Marzo-Pérez et al., 2022	x				8 - 10	NA	Jardines de la Reina coral reef system	Cuba	20°30.788' N - 78°23.179' W; 21°18.351' N - 79°35.556' W	coral colony
		Datta et al., 2024	x				NA	NA	From 12 different States of India	India	NA	checklist, Present in sandy beaches, rocky shores, estuaries, mudflats
Halalaimus filicorpus	Vitiello, 1970		x				350	1 Male	Cassidaigne (Canyon(s))	France	43° 07' 15"N - 5° 30' E	mud
		Travizi & Vidakovic, 1997	x			X	NA	NA	Offshore area (Rovinj-Po River mouth transect, Pored - Venezia transect), South Adriatic and Lim Channel, Adriatic sea	Croatia	NA	NA
		Semprucci et al, 2008	x			X	NA	NA	Scifo, Isola di Capo Rizzuto	Italy	NA	NA
		Hauquier et al, 2019	x			X	4839,1	1 Male; 1 Juvenile	CCFZ - APEI - 3	International waters	18°47.35' N - 128°21.26' W	Manganese nodule field
			x			X	4123,9	1Juvenile	CCFZ - BGR_PA	International waters	11°51,06 N - 117°03,46' W	Manganese nodule field
Halalaimus filiformis sp. inq.	(Allgen, 1929) Schuurmans Stekhoven, 1935		x			X		1 Juvenile	West coast of Sweden	Sweden	NA	imature female from algae vegetation near Smedjan	species inquirenda Schuurmans Stekhoven, 1935
		Allgen 1929 in Böstrom & Sohlenius, 2005	x			X	NA	NA	Sweden	Sweden	NA	NA
Halalaimus filum	Gerlach, 1962		x	x			NA	1 Male	Milahdummadulu Atol, Kuludu Island	Republic of Maldives	NA	Rhizophora - Mangrove
		Tietjen, 1971 and 1976	x			X	100 - 2500	NA	off North Carolina	USA	NA	deep-sea
		Tietjen, 1977	x			X	From 4,6 to 38,7	NA	Long Island Sound	USA	Not specified	Mud, muddy sands and medium-coarse sands	Coordinates are given to the station but the nematodes are just linked to type of sediment, including different stations
		Vermeeren, 2002	x			X	Deep-sea	NA	Atlantic Ocean	Antarctica	NA	checklist of deep-sea species	Described at Rhizophora - Mangrove area, depth not mentioned. Vermeeren, 2002 added to a list of deep-sea species without explanation
		Sivaleela & Venkataraman, 2012 and 2013	x			X	0	NA	Chennai, Karaikal and Thiruchendur, Tamil Nadu coast	India	NA	sand, mud and mud with seagrass
		Varadharajan & Soundarapandian, 2013	x			X	0	NA	Arukkattuthurai, South East Coast of India	India	10’23’30.51” N; 79’52’07’.14” E	NA
			x			X	0	NA	Pointcalimere or Kodiakkarai, South East Coast of India	India	10° 18' N; 79° 51' E	NA
			x			X	0	NA	Mallipattinam, South East Coast of India	India	10° 16' 35” N; 79° 19’ 12” E	NA
			x			X	0	NA	Manalmelkudi, South East Coast of India	India	10° 25’ 13” N, 79° 18’ 51" E	NA
			x			X	0	NA	Aiyyampattinam, South East Coast of India	India	9° 57’ 27” N, 79° 11’ 02’’E	NA
		Punniyamoorthy et al., 2021		x		X	NA	NA	Pichavaram Mangrove Forest	India	11°25′42.66′′ N, 79°47′41.33" E	Muddy substrate, sand and silt
		Kumar et al., 2022	x			X	8 - 12	NA	Nagapattinam coastal waters	India	10°45’16.43" N and 79°52’27.86" E	Silt, sand
		Datta et al., 2024	x			X	NA	NA	From 12 different States of India	India	NA	checklist, Present in sandy beaches, rocky shores, estuaries, mudflats
		Rizvi et al., 2024	x			X	NA	NA	Lakshadweep Archipelago, Minicoy and Agatti Islands	India	NA	NA
Halalaimus fletcheri	Mawson, 1958		x				2 - 20	1 Female	Western end of Long Island, Kerguelen Island	Antarctica	NA	Dredge full of kelp and red and green algae, bottom of grey-green sand. Ophiuroids, echinoids, and asteroids common; polychaetes and crustacea numerous
			x				NA	1 Male; 1 Female	Macquarie Island	Antarctica	NA	Shore collection
		Wieser & Hopper, 1967	x				0,2	1 Male+1 female	Key Biscayne, Bear Cut area	USA	NA	close to submerged patch of Thalassia and Syringodium; ffine sand and debris
		Coull, 1968	x			X	NA	NA	Bermuda	United Kingdom	NA	NA
		Heip, Herman & Vincx 1983	x			X	NA	NA	North Sea	Multiple	NA	checklist
		Greenslade, 1989	x			X	NA	NA	Macquarie Island	Australia	NA	NA
		Ingels et al., 2014	x				NA	NA	(sub-)Antarctic, Southern Ocean	Antarctica	NA	Checklist
Halalaimus florescens	Gerlach, 1967		x				0,8	1 Male	Sarso Island (Southern Redf Sea)	Saudi Arabia	NA	intertidal, coral limestone
Halalaimus floridanus	Keppner, 1992		x				1	4 Males; 1 Female	St. Andrew Bay, Bay County, Florida	USA	30°07’30" N, 85°39'00" W	NA
		Hope, 2009	x				0-2	NA	Gulf of Mexico	USA	NA	Sediments
		Armenteros et al., 2010	x				NA	NA	Cienfuegos bay, Caribean sea	Cuba	22°07.970' N; 80°29.824' W	muddy sediments (87% silt/clay)
		Armenteros, 2010	x				3,3 - 14,3	NA	Cienfuegos bay, Caribean sea	Cuba	22º10 N, 80º20 W	muddy
		Ruiz Abierno, 2013	x				0,5 - 3	NA	Punta Francés	Cuba	21° 36' N - 83°03' W	Thalassia testudum - Seibadal
			x				4 - 12	NA	Punta Francés	Cuba	21° 36' N - 83°03' W	Sand
			x				1 - 3	NA	Punta Francés	Cuba	21° 36' N - 83°03' W	Dead Coral
			x				0,5 - 4	NA	Punta Francés	Cuba	21° 36' N - 83°03' W	Hard substrate
			x				0,5 - 3	NA	Cabezo de Moya	Cuba	21° 36' N - 83°10' W	Thalassia testudum - Seibadal
			x				4 - 12	NA	Cabezo de Moya	Cuba	21° 36' N - 83°10' W	Sand
			x				1 - 3	NA	Cabezo de Moya	Cuba	21° 36' N - 83°10' W	Dead Coral
			x				0,5 - 4	NA	Cabezo de Moya	Cuba	21° 36' N - 83°10' W	Hard substrate
		Pastor de Ward et al., 2015	x				0	NA	San Julián Bay, Santa Cruz Province	Argentina	9°16'15.24" S; 67°42'40.68" W to 49°21'18" S; 67°41'51" W	sub-Antarctic salt marsh
		Perez Garcia, 2019	x				NA	NA	Archipelago Cubano	Cuba	NA	NA
Halalaimus gerlachi	Keppner, 1992		x				0,8	1 Male; 1 Female; 1 Juvenile	Sarso Island (Southern Redf Sea)	Saudi Arabia	NA	intertidal, coral limestone	The juvenile was a imature female. The Holotype of the species is the specimen on which Gerlach (1967) based his description (in Keppenr 1992)
Halalaimus gidanensis	Nasira & Turpeenniemi, 2002		x				0,1 - 0,5	1 Male; 1 Female	Gidani and Sonmiani, beaches of the Arabian Sea (Balochistan)	Pakistan	25.5° N , 66.5° E	Silty sand and mud bottoms
		Nasira & Shahina, 2007	x				NA	NA	Gidani and Sonmiani, beaches of the Arabian Sea (Balochistan)	Pakistan	NA	Checklist	Just mentions the description work
		Kazi & Ali, 2007	x				NA	NA	Gidani beach	Pakistan	NA	NA	NA
		Kazmi & Naushaba, 2013	x				NA	NA	NA	Pakistan	NA	Checlist
		Nasira, Shamim & Shahina, 2016			x		NA	NA	Sindh	Pakistan	Not specified	NA
		Nasira & Shamim, 2018			x		NA	NA	Sindh	Pakistan	NA	NA	Is it a freshwater nematode? In the article with the description of the species samples come from beach
		Shahina et al, 2019	NA	NA	NA		NA	NA	NA	Pakistan	NA	Checklist
		Soomro, Iqbal & Kasi, 2022	NA	NA	NA		NA	NA	NA	Pakistan	NA	Checklist	Nematode book with a checklist of nematodes in the country, without habitat especification
Halalaimus gracilis	de Man, 1888		x	x			NA	1 Male; 1 Female	North Sea and the Channel, Walcheren	The Netherlands	NA	NA
		de Man, 1907	x				NA	3 Male; 2 Females	Zeeland	The Netherlands	NA	NA
		de Man, 1922	x				NA	1 Male; 1 Female	Zuider Sea	The Netherlands	NA	NA
		Micoletzky, 1923	x				NA	NA	Tyrrhenic Sea: Naples	Italy	NA	NA
		Micoletzky, 1923	x				NA	NA	Adria: Rovigno and Catarro Bay	Italy	NA	NA
		Micoletzky, 1923	x				NA	NA	Marmara Sea	Turkey	NA	NA
		Micoletzky, 1923	x				NA	NA	North Africa: Suez	Egypt	NA	NA
		Schodduyn, 1927	x				NA	NA	English Channel	United Kingdom	NA	NA
		Allgén, 1931	x				NA	NA	Oslofiord	Norway	NA	NA
		Allgén, 1933	x				NA	NA	Trondheimsfiord	Norway	NA	NA
		Allgén, 1934	x				NA	1 Female	Southern Kattegatt	Sweden	NA	NA
		Allgén, 1935	x				NA	NA	The Sound	Sweden	NA	NA
		Allgén, 1940	x				NA	NA	Rodöy	Norway	NA	NA
		Bresslau and Schuurmans Stekhoven, 1940	x				NA	1 Male; 2 Females	Helgoland, North Sea	Germany	NA	Rhodochorton and Cladostephus in Phascolosomen ground
		De Vos & Redeke, 1941	x				NA	NA	North Sea, northern coast of the Netherlands	The Nederlands	NA
		Allgén, 1942	x			X	1 - 10	NA	Banyuls sur mer, Mediterranean	France	NA	Not specified
		Allgén, 1943	x				NA	1 Female	Rodöy	Norway	66°40' N ; 12°4' W	NA
		Schuurmans Stekhoven 1946	x			X	300 - 350	3 Males; 13 Females; 4 Juveniles	Skagerrak; Stockholm	Sweden	58°49' N ; 9°52' W	mud
sp.inq.		Allgén, 1947	x				14,6 - 18	1 Male; 1 Female; 2 Juveniles	Contadora Islands, Panama Bay	Panama	NA	sand, stone
sp.inq.		Allgén, 1949		x			NA	1 Male	Balestrand	Norway	NA	shallow beach zone, mud	The author gives the measurements but doesn't mention the gender. I assumed it's a male since there's no mention to V%
		Schuurmans Stekhoven, 1950	x			X	5m	1 Female	Bay of Villefranche	France	NA	coarse sand, with shells
sp. inq.		Allgén, 1951	x			X	about 18	1 Juvenile	Hawaii: Hilo	Hawaii	NA	washings from Sargassum, Furcellaria and Lithothamnion from Colobocentrotus
		Wieser, 1951	x			X	5 - 6	NA	Plymouth	UK	NA	on Gelidium
		Wieser, 1952	x			X	NA	NA	Just below the Plymouth Marine Biological, Tinside	UK	NA	on seaweeds, rocky substratum
		Gerlach, 1953 and 1958	x			X	NA	NA	Kiel Bay, North Sea	Germany	NA	sand and silt
		Gerlach, 1954	x				NA		Schleswig-Holstein, Holstein coast	Germany	NA	sandflats
		Schuurmans Stekhoven, 1954	x				NA	NA	Wadden Sea - North Sea at the coast of Groeningen	The Nederlands	NA	intertidal
		Timm, R. W. 1952 and 1954	x			X	over 0,3	1 Male; 1 Juvenile (imm female)	Chesapeake Bay, Maryland	USA	NA	off-shore mud
		Gerlach, 1958	x				NA	NA	Bay of Kiel	Germany	NA	sublittoral region - Checklist
sp. inq.		Allgén, 1959	x				8	1 Male; 1 Female; 1 Juvenile	Port Louis, Falkland Islands	Argentina/UK	51°33' S ; 58°9' W	soft deposit and shells
			x				NA	1 Female	Port Louis, Falkland Islands	Argentina/UK	51°33' S ; 58°9' W	greenpatch, material shaked up from algae and kelp-rhizoids, cast up on shore by storm
			x				3 - 4	1 Female	Port Louis, Mouth of the Carenage Creek, Falkland Islands	Argentina/UK	51°32' S ; 58°7' W	shells and stones
			x				22	1 Female	Port William, Falkland Islands	Argentina/UK	51°40 S ; 57°42' W	sand
			x				200	1 Female	Mouth of the Possession-Bay, South Georgia	Antarctica	54°8' S ; 37°3' W	clay
			x				64 - 74	1 Female	Off the mouth of the Moraine-Bay, South Georgia	Antarctica	54°23' S ; 36°26' W	Grey clay with gravel and stones
			x				14	1 Female	Moraine-Fiord, South Georgia	Antarctica	NA	NA
			x				125	1 Male; 2 Females	The Moraine-Fiord, South Georgia	Antarctica	54°24' S ;36°26' W	Clay with sparse stones.
			x				250 - 310	1 Male; 2 Females	Off the mouth of the Cumberland-Bay, South Georgia	Antarctica	54°11' S ; 36°18' W	Grey clay with a few stones
			x				125	1 Female	Graham Island	Antarctica	64°36' S ; 57°42' W	Stones and gravel. Mud sample
		Capstick, 1959		x			NA	NA	Middle and upper reaches of the River Blyth estuary, North Sea	UK	NA	mud
		Gadea, 1960	x				1	5 Females	Arenys de Mar (prov. de Barcelona), Mediterranean	Spain	NA	sand, algae
		Schütz, 1966	x				NA	NA	Kiel Bay	Germany	NA	NA
		Gerlach, 1967	x				0,8	1 male+1 female+1 juv	Red Sea, Sarso island	Saudi Arabia	16°50' N- 41°30' E	sandy beach and the littoral subsoil water
		Wieser & Hopper, 1967	x				NA	NA	East coast of North America, Florida	USA	NA	NA
		Lorenzen, S. 1969	x	x			NA	NA	North Sea coast, Schleswig-holstein and saltmarsh creeks	Germany	NA	mudflats and saltmarshes
		Heip, Herman & Vincx 1983	x				NA	NA	North Sea	Multiple	NA	checklist
		Bouwman et al. 1984		x			NA	NA	EMS Estuary, mudflat	The Netherlands	NA	mud
		Warwick and Gee, 1984		x			NA	NA	Tamar estuary, South-West England	UK	NA	tidal flats and mud banks
		Pastor de Ward, 1986	x			X	NA	1 Male; 2 Females	Punta Cavendish, Ria Deseado, Provincia de Santa Cruz	Argentina	NA	Found on Chondria and Ceramium rubrum
		Romeyn, 1988		x			NA	NA	EMS Dollard, Wadden Sea	The Netherlands	NA	NA
		Austen & Warwick, 1989		x			NA	NA	Tamar estuary, South-West England	UK	NA	Medium sand
		Novak, 1989	x				5	NA	northern coast of the island Ischia in the Gulf of Naples	Italy	NA	leaves and slems of Possidonia
		Castel, 1992		x			Shallow, depth not specified	NA	Arcachon lagoon	France	NA	Muddy organic-rich sediments
		Alkemade et al, 1993		x			NA		Stroodorpepolder, Easternscheldt	The Netherlands	NA	decomposition of Spartina anglica leaves
		Austen et al, 1994		x			0 - 5		Lynher & Exe estuary	UK	NA	microcosmos experiment heavy metals
		Kennedy, 1994		x			NA	NA	Exe estuary	UK	NA	Carbon partitioning, mud
		Soetaert et al, 1994		x			NA	NA	Westerschelde estuary	The Netherlands	NA	intertidal, subtidal and channels, sediments from mud to very coarse grains
		Soetaert et al, 1995		x			NA		EMS Estuary	The Netherlands, Germany	NA	silt
				x			NA		Westerschelde estuary	The Netherlands	NA	meduim sand
				x			NA		Somme estuary, North of France	France	NA	medium sand
				x			NA		Gironde estuary, South of France	France	NA	silt
				x			NA		Tagus	Portugal, Spain	NA	silt and medium sand
		Austen & Somerfield, 1997		x			NA		Lynher & Fal estuary	UK	NA	sediment from creeks; mud; heavy metal experiment
		Li, Vincx & Herman, 1997		x			NA		Westerschelde Estuary	The Netherlands	NA	model to estimate carbon flows
		Moens & Vincx, 1997		x			NA		Westerschelde estuary	The Netherlands	NA	intertidal mudflat
		Platt & Ball, 1997		x			NA		Exe estuary	United Kingdom		Fine sand	authors of the chapter
		Platt & Ball, 1997	x				NA		Plymouth	United Kingdom		on red seaweed	authors of the chapter
		Platt & Ball, 1997		x			NA		Blyth estuary	United Kingdom		Intertidal mud	authors of the chapter
		Travizi & Vidakovic, 1997	x				NA	NA	Rovinj area, Kvarner area, Adriatic sea	Croatia	NA	NA
		Essink & Keidel, 1998		x			NA	NA	Dollard, Ems estuary	The Netherlands	NA	intertidal mudflats
sp. inq.		Pastor de Ward, 1998	x			X		1 Male; 1 Female; 1 Juvenile	Punta Cavendish	Argentina	NA	on red seaweeds Condria sp. and Ceramium rubrum
sp. inq.		Pastor de Ward, 1998	x			X	NA	NA	Punta Cavendish and Restinga Chafers, Ria Deseado	Argentina	47°45' S ; 65°55' W	on algae
		Schratzberger & Warwick, 1998		x			NA	NA	Exe & Lynher estuary	UK	NA	intertidal, medium sand (Exe estuary) and silt clay (Lynher estuary) - experiment
		Beyrem, 1999							Bizerte bay & Ichkeal lake	Tunisia			Thesis - not found
		Reynolds & Finney-Crawley, 1999	x				0 - 15	NA	Avalon Peninsula of Newfoundland	Canada	NA	on marine calcareous algae
		Neilson & Boag, 2002		x			0	NA	Invergowrie Bay, Tay estuary	Scotland	56°27’ N ; 03°03’ W	intertidal, sand
		Van Laere, 2003	x				0	2 Males; 7 Females	De Panne	Belgium		Intertidal
		Thu & Thanh 2005		x			0,5	NA	Cau, Day and Cam rivers	Vietnam	NA	Checklist
		Huang, Zhang & Liu, 2005	x				70		Southern Yellow Sea	China	36°00.31' N - 123°00.53 E	NA
			x				73		Southern Yellow Sea	China	35°00.01 N - 123°29.10' E	Na
			x				80		Southern Yellow Sea	China	34°59.77 N - 124°00.61' E	NA
			x				78		Southern Yellow Sea	China	34°29.86' N - 123°29.10 E	NA
		Jensen 1989 in Böstrom & Sohhenius, 2005	x				NA	NA	Sweden	Sweden	NA	checklist
		Pavlyuk & Trebukhova, 2005	x	x			6,4 - 35	NA	Amursky Bay (Peter the great Bay, the East Sea)	Russia	NA	Pelites
		Liu, Zhang & Huang, 2007	x				NA	NA	Southern Yellow Sea	China	NA	not specified
		Liu et al, 2007	x				14 - 80	NA	Southern Yellow Sea	China	NA	Silt, clay and sand
		Schratzberger et al, 2007	x				16 - 78	NA	Southwestern North Sea	UK	NA	Sand, silt. Soft bottoms/Functional diversity
		Schratzberger et al, 2008	x				NA	NA	offshore areas in the Celtic Deep and the NW Irish Sea	UK and Ireland	NA	mud
		Sajan & Damodaran, 2007	x				30 - 200	NA	shelf regions off the west coast	India	8°03’96" N and 77°21’96" E to 21°56’99" N and 67°57’69" E	fine sand (shallow) to mud
		Gagarin & NT Thu, 2008		x			1 - 2,5	4 Males; 7 Females; 7 Juveniles	Red river delta	Vietnam	NA	silty bottom
		Nasira & Shahina, 2007	x				Description data	NA	Gidani and Sonmiani, beaches of the Arabian Sea (Balochistan)	Pakistan	NA	Checklist	Just mentions the description work
		Liu, J.Y. [Ruiyu] (ed.). (2008). Checklist of marine biota of China seas. China Science Press. 1267 pp.	x				NA	NA	Yellow Sea	China	NA	checklist
		Liu et al. 2008	x				23	NA	Victoria Harbour, Hong Kong	China	22°20' N; 114°21' E	silt and fine sand
		Semprucci et al, 2008	x				NA	NA	Sovereto and Scifo, Isola di Capo Rizzuto	Italy	NA	NA
		Armenteros, 2010	x				NA	NA	Cienfuegos bay, Caribean sea	Cuba	NA	NA
		Boufahja, 2010					NA	NA	Bizerte bay	Tunesia	NA	Mudflat and beach
		Venekey, et al., 2007 and 2010	x				NA	NA	Brazilian Coast	Brazil	NA	Checklist
		Ahmed et al, 2011	x				0	NA	Northern Red Sea, Egypt coast	Egypt	NA	sandy beach
		Ellis et al. 2011	x				14 - 40	NA	North Norfolk sandbanks, Broken and Swarte Banks (bank and off-bank habitats)	UK	NA	sand
		Hanafy et al. 2011	x				0	NA	Northern Egyptian Red Sea, Red Sea Governorate	Egypt	NA	sandy beach, silt and clay
		Ansari et al, 2012	x				30 - 175	NA	Southeast continental shelf	India	10°34.03’ to 15°14.48' N ; 79°52.13’ to 80°53.87’ E
		Asimiea & Gobo, 2012						NA	Calabar and Bonny Riversystems, Niger delta	Nigeria		oligohaline	Article requested on 11/09/2024 using Researchgate
		Gagarin & Vu Thanh, 2012		x			0,5	6 Juveniles	Tra Ly River in the Red River delta, Thai Binh Province, Northern Vietnam.	Vietnam	NA	sand
		Ruiz Abierno, 2013	x				0,5 - 3	NA	Punta Francés	Cuba	21° 36' N - 83°03' W	Thalassia testudum - Seibadal
			x				4 - 12	NA	Punta Francés	Cuba	21° 36' N - 83°03' W	Sand
			x				1 - 3	NA	Punta Francés	Cuba	21° 36' N - 83°03' W	Dead Coral
			x				0,5 - 4	NA	Punta Francés	Cuba	21° 36' N - 83°03' W	Hard substrate
			x				0,5 - 3	NA	Cabezo de Moya	Cuba	21° 36' N - 83°10' W	Thalassia testudum - Seibadal
			x				4 - 12	NA	Cabezo de Moya	Cuba	21° 36' N - 83°10' W	Sand
			x				1 - 3	NA	Cabezo de Moya	Cuba	21° 36' N - 83°10' W	Dead Coral
			x				0,5 - 4	NA	Cabezo de Moya	Cuba	21° 36' N - 83°10' W	Hard substrate
		Sivaleela & Venkataraman, 2013	x				0	NA	Chennai, Karaikal Thondi and Rameswaram, Tamil Nadu coast	India	NA	sand, mud and mud with seagrass
		Urban-Malinga et al. 2013		x			1,7	NA	Vistula Lagoon, southern Baltic Sea	Poland	54°22′ N ; 19°27′ E	medium and fine sand	Experiment. H. gracilis wasn't present after the treatment
		Ingels et al., 2014	x				NA	NA	(sub-)Antarctic, Southern Ocean	Antarctica	NA	Checklist
		Boufahja et al, 2014	x				NA	NA	Bizerte Bay and Ichkeul Lake	Tunisia	NA	Mudflat and sandy beach, Checklist
		Bhadury et al., 2015	x				NA	NA	central west coast of India	India	NA	sandy beaches, intertidal. Checklist
		Sivaleela, 2016		x				NA	Andhra Pradesh Coast	India	4°38'46.51"N; 80° 9'28.61"E to 17°53'13.70"N, 83°27'18.90"E	intertidal
		Singh & Ingole, 2015	x				34 and 48	NA	Western Indian continental margin, Arabian Sea	India	14° N	Sandy facies
			x			X	2001 and 2546	NA	Western Indian continental margin, Arabian Sea	India	14° N	Clayey silts
		Singh & Ingole, 2016	x					NA	West Indian continental shelf, Eastern Arabian sea	India	NA	continental shelf (silty) and Basin (clayish silts)
		Annapurna et al. 2017	x				10 - 40	NA	off Pudimadaka in Visakhapatnam, Bay of Bengal, east coast of India	India	17º29´12˝ N ; 83º00´09˝ E	sediment silty in nature with varying fractions of clay and sand content
		Saidi et al, 2017		x			1,3	NA	Ghar El Melh lagoon	Tunisia	37°09.10’ N ; 10°13.01’ E	paper industry microcosmos experiment. Salinity 29 ppt - polyhaline (18.0-30.0 ppt)
		Ansari & Bhadury, 2017					NA	NA	Western- and eastern-most parts of the Sundarban	India	21°63'–22°40' N and 088°01'–091°34' E	Checklist
		Bhanu et al. 2017	x				10 - 30	NA	Nizampatnam Bay, Bay of Bengal	India	15°25’ to 15°55’ N and 80° 01’ to 80° 50’ E	sand, silt, and clay
		Dinh Tu & Gagarin 2017	x				1,0–1,5	2 Males; 2 Females; 1 Juvenile	Yên River estuary (Donghg Rhi, Song Yen), Quang Ninh Province, northern Vietnam	Vietnam	21°11,019' - 21°15,901'N; 107° 22,269' - 107°25,981E	Mangrove forest, silty sands
		Portnova, et al., 2017	x				39	NA	from Yenisei Bay to adjacent parts of the Kara Sea shelf	Russia	74 57′ N ; 77 53′ E	Fine- and medium-grained sand with admixed aleurite
			x				27	NA	from Yenisei Bay to adjacent parts of the Kara Sea shelf	Russia	74 01′ N ; 78 53′ E	Silt-rich sand
			x				25,5	NA	from Yenisei Bay to adjacent parts of the Kara Sea shelf	Russia	73 10′ N ; 79 51′E	Brown watered pelitic silt
			x				20	NA	from Yenisei Bay to adjacent parts of the Kara Sea shelf	Russia	72 48′ N ; 79 59′ E	Pelitic silt with admixed sand and silt material
			x				32	NA	from Yenisei Bay to adjacent parts of the Kara Sea shelf	Russia	71 49′ N ; 82 59′ E	Fine- and medium-grained sand with admixed pelitic material, vegetative detritus, and shell fragments; faint smell of hydrogen sulfide
		Steel, H. PhD thesis	x	x		X	NA	NA	Belgium	Belgium	NA	experiments Compost, Checklist
		Ansari et al. 2018	x				30 to > 175	NA	Southeast Continental Shelf	India	10°34.03’ to 15°14.48’N ; 79°52.13’ to 80°53.87’ E	NA
		Gosh, Mandal & Chatterjee, 2018		x			NA	NA	Sundarban estuary	India	Not specified	sand, silt and clay
		Perez Garcia, 2019	x				NA	NA	Archipelago Cubano	Cuba	NA	NA
		Gosh & Mandal, 2019		x				NA	Sundarban estuary, Bali Island	India	21°05’12.7′ N ; 88°45’12.1′′ E	Mangrove bushes
		Allouche et al., 2020	x				0,6	NA	Bizerte Bay	Tunisia	37°16' 6.24" N ; 9°52'59.24" E	Coarse and fine sediment particles mixed
		Essid, et al. 2020	x				0,4	NA	Ghar El Melh lagoon	Tunisia	37°0910′ N; 10°1301′ E	silt-clay
		Ali et al. 2021	x				0,1	NA	Bizerte bay	Tunisia	37°15′07.34” N ; 9°56′26.75′ ′E	Sand, silt/clay. Experiment
		Ghosh & Mandal, 2021	x				NA	NA	Coastal Bay of Bengal, East India	India	NA	benthocosm, intertidal sandflat
		Hedfi et al. 2022	x				0	NA	Bizerte bay	Tunisia	37°16′05.8′′ N ; 9°53′00.7′ ′E	upper sublittoral. Experiment, microcosm
		Allouche et al. 2022	x				0,5	NA	Bizerte Bay	Tunisia	37°15′07.34” N, 9°56′26.75” E	subtidal pristine beach, Experiment contamination
		Huang, Guo & Zhai, 2022	x				NA	NA	East Sea China	China	NA	intertidal and sublittoral
		Badraoui, et al. 2023	x				0,5	NA	Bizerte Bay	Tunisia	37°15′07.34′′ N ; 9°56′26.75′′ E	subtidal site; sand and silt-clay
		Baishnab et al. 2023	x			X	290 - 3000	NA	Continental shelves of the Prydz Bay	Antarctica	Between 67°45′ - 69°30′ S and 66° - 79° E	Sand and silt (sandy silt and silty sand)
		Bellakhal et al, 2023	x				0,5	NA	Bizerte Bay	Tunisia	37°15′07.34” N, 9°56′26.75″ E	upper infralittoral, sand and silt-clay
		Hedfi et al. 2023	x				0	NA	Bizerte bay	Tunisia	37°15′07.34′′ N ; 9°56′26.75′′ E	upper infralittoral. Experiment, mesocosms
		Datta et al., 2024	x				NA	NA	From 12 different States of India	India	NA	checklist, Present in sandy beaches, rocky shores, estuaries, mudflats
		Aldraiwish, et al. 2024	x				NA	NA	Upper infralittoral domain of Bizerte Bay	Tunisia	37°15’07.34” N ; 9°56’26.75” E	sand - contamination experiment
		Ishak et al., 2024	x				0,5	NA	Upper infralittoral zone of Bizerte Ba	Tunisia	37°15′07.34″ N ; 9°56′26.75″ E	sand - Experiment
		Long, 1990		x			NA	NA	Kinneil mudflat, Forth estuary	Scotland	NA	upper shore mudflat
Halalaimus horridus	Gerlach, 1956		x				10 -16	1 Male; 1 Female	Bay of Kiel	Germany	NA	medium sand and gravel
		Gerlach, 1958	x				NA	NA	Bay of Kiel	Germany	NA	sublittoral region - Checklist
		Gerlach, 1958	x				6 - 16	NA	Northern part of Kiel Bay	Germany	NA	sandy
		Jensen 1989 in Böstrom & Sohhenius, 2005	x				NA	NA	Sweden	Sweden	NA	checklist
Halalaimus isaitshikovi	(Filipjev, 1927) Schuurmans Stekhoven, 1935		x				NA	1 Male; 1 Female	Alexandrovsk, Pala-guba, Sint-Petersburg - Filipjev	Russia	NA	NA
sp. inq.		Schuurmans Stekhoven, 1935 (new combination)	x				10	2 Males; 2 Females	Herdlasund near Bergen	Norway	NA	NA
sp. inq.		Schuurmans Stekhoven and Bresslau, 1940	x				NA	2 Males	Helgoland	The Netherlands	NA	NA
sp. inq.		Allgén, 1932	x				NA	1 Male	Island of Herdla	Norway	NA	NA
sp. inq.		Allgén, 1946	x				NA	1 Male; 2 Females	Coast of the island of coast of the island of Fröya west of the mouth of the Trondheimsfjord	Norway	63° 45.8' N ; 8°, 30.8' E	NA
		Allgén, 1957	x				NA	NA	Novaya Zemlya	Russia	NA	NA
		Warwick and Buchanan, 1970	x				54	7 specimens	Mouth of the River Wansbeck, Northumberland	UK	NA	fine sand
		Heip, Herman & Vincx 1983	x				NA	NA	North Sea	Multiple	NA	checklist
		Platt & Ball, 1997	x				NA	NA	Northumberland	UK		Fine sublittoral sand	authors of the chapter
		Dando et al, 1991	x				162	NA	North Sea pockmark with an active methaneseep	Scotland	58'16.95 'N ; 00°59.20 E	Sulphide-rich sediment
		Austen, M. C.; Widdicombe, S. 1998	x				30	NA	Oslofjord	Norway	59° 842.89'N 10° 832.29' W	sandy mud sediment/ predatory / disturbance activities of the heart urchin Brissopsis lyrifera
sp.inq.		Zhang & Huang, 2005	x				50 and 85	2 Males; 1 Female	Huanghai Sea	China	35°0,46' N and 33°57,12' N ; 122°0,37' E and 124°24,57' E	subtidal bottom mud
		Sajan & Damodaran, 2007	x				30 - 200	NA	shelf regions off the west coast	India	08°03’96 N and 77°21’96 E ; 21°56’99 N and 67°57’69 E	NA
		Liu, J.Y. [Ruiyu] (ed.). (2008). Checklist of marine biota of China seas. China Science Press. 1267 pp.	x				NA	NA	Yellow Sea	China	NA	Checklist
		Nanajkar, 2010	x				7 - 500	NA	Central West coast	India	17°30'00" N and 71°12'00" E ; 13°00'11" N and 74°03'00" E	Subtidal
		Nanajkar & Ingole, 2010	x				7 - 500	NA	Central West coast	India	17°30'00" N and 71°12'00" E ; 13°00'11" N and 74°03'00" E	Subtidal
		Nanajkar, Ingole & Chatterjee, 2010	x				7 - 500	NA	Central West coast	India	17°30'00" N and 71°12'00" E ; 13°00'11" N and 74°03'00" E	Subtidal
		Ahmed et al, 2011	x				0	NA	Northern Red Sea, Egypt coast	Egypt	NA	sandy beach
		Hanafy et al. 2011	x				0	NA	Northern Egyptian Red Sea, Red Sea Governorate	Egypt	NA	sandy beach, silt and clay
		Jima et al. 2021	x				23 - 261	NA	Arctic Kongsfjord, Ny–Ålesund, western coast of Svalbard	Norway	78°50′-79°30′ N ; 11°-13° E	Fine-grained sediments
		Krishnapriya, et al. 2021	x				149	NA	Arctic Kongsfjord, west coast of Spitsbergen Island, Svalbard archipelago	Norway	78°57.216' N ; 12°10.527' E	silt
		Huang, Guo & Zhai, 2022	x				NA	NA	East Sea China	China	NA	intertidal and sublittoral
		Datta et al., 2024	x				NA	NA	From 12 different States of India	India	NA	checklist, Present in sandy beaches, rocky shores, estuaries, mudflats
Halalaimus jaltensis	Sergeeva, 1973		x	x			90	1 Male	Black Sea - southern coast of Crimea (Yalta area)	Ukraine	NA	Phaseolin silt sediment
Halalaimus leptoderma	Platonova, 1971		x				3-15	1 male+5 females	Bay of Pos'et, Sea of Japan	Russia	NA	silty sand, silt+pebbles, shells
		Pavlyuk, 2004	x				5 - 25	NA	Starka Strait, Peter the Great Bay, Japanese Sea	Russia	NA	silty sand of varying grain size and silt
		Trebukhova & Pavlyuk, 2006	x				1 - 27	NA	Vostok Bay, Sea of Japan	Russia	NA	Subtidal silted fine and medium sand to very fine sand
		Pavlyuk & Trebukhova, 2007	x				10	NA	Starka Strait, Peter the Great Bay, Japanese Sea	Russia	NA	Field of Agar-Producing red alga Ahnfeltia Tobuchiensis, silted fine sand
		Pavlyuk et al, 2008	x				10	NA	Starka Strait, Peter the Great Bay, Japanese Sea	Russia	NA	Field of Agar-Producing red alga Ahnfeltia Tobuchiensis
		Fadeeva & Maslennikov, 2009	x				23 - 33	NA	northeast Sakhalin, the Sea of Okhotsk, Pacific Ocean	Russia	52°40'15.57" N to 52°45'42.l l " N and 143°31'15.67" E and 143°36'40.44" E	Sand. Platform area at the MOLIKPAQ (Piltun-Astokhskoye oil and gas field, northeast shelf of Sakhalin Island)
		Vladimir & Fadeeva, 2010					NA	NA	Amur river estuary	Russia	NA	NA	Abstract, little information
Halalaimus leptosoma	(Southern, 1914) Schuurmans Stekhoven, 1935		x				24	NA	Clare Island, Clew Bay	Ireland		Bottom of sand and shells
		Platt & Ball, 1997	x				0	NA	Loch Ewe	Scotland	NA	Intertidal sand	authors of the chapter
		Flipjev, 1927	x				NA	NA	Barents Sea	Russia
Halalaimus lineatoides	Timm, 1961		x				NA	1 male	Bay of Bengal	Pakistan		Siphonocladus
		Gagarin & Thanh, 2004					1-1,5	10males+10 females	Mekong River Delta, Ba Ria Province	Vietnam		shore line, mangrove, silt
		Gusakov et al, 2011		+			NA	NA	Zau river	Vietnam
		Ansari & Bhadury, 2017					NA	NA	Western- and eastern-most parts of the Sundarban	India	21°63'–22°40' N and 088°01'–091°34' E	Checklist
Halalaimus lineatus	Timm, 1961	Timm, 1961		x			NA	1 male	Bay of Bengal	Pakistan		Siphonocladus
		Travizi & Vidakovic, 1997	x			X	NA	NA	Offshore area (Rovinj-Po river mouth transect - Poreć-Venezia transect), Adriatic sea	Croatia		all types of sediment
		Semprucci et al, 2008	x			X	NA	NA	Scifo, Isola di Capo Rizzuto	Italy	NA	NA
		Ansari & Bhadury, 2017					NA	NA	Western- and eastern-most parts of the Sundarban	India	21°63'–22°40' N and 088°01'–091°34' E	Checklist
Halalaimus longamphidus	Huang & Zhang, 2005		x				50	3 males + 2 females	Yellow Sea	China	35° 00 46 N - 122° 00 37 E	bottom mud
		Liu, J.Y. [Ruiyu] (ed.). (2008). Checklist of marine biota of China seas. China Science Press. 1267 pp.	x				NA	NA	Yellow Sea	China	NA	Checklist
		Huang, Guo & Zhai, 2022	x				NA	NA	East Sea China	China	NA	intertidal and sublittoral
		Datta et al., 2024	x				NA	NA	From 12 different States of India	India	NA	checklist, Present in sandy beaches, rocky shores, estuaries, mudflats
Halalaimus longicaudatus	(Filipjev, 1927) Schneider, 1939		x				34	2 males + 2 females	Artic, Kara Sea, Mourman, Cap Letninskij	Russia	73° 6' N - 78° 6' E	vase & yellow sand with Ophiura nodosa; with stones in trawls; muddy sand
		Allgén, 1934, Allgen, 1936	x			X	NA	1 juv	Tarva	Norway		beach, gravel, shells and remains of shells and algae
		Platt & Ball, 1997	x				NA	NA	Northumberland	UK		Fine sublittoral sand	authors of the chapter
		Gerlach, 1958	x				NA	NA	Bay of Kiel	Germany	NA	sublittoral region - Checklist
		Heip, Herman & Vincx 1983	x				NA	NA	North Sea	Multiple	NA	checklist
		Allgén, 1935	x				NA	NA	Öresund	Denmark
		Dando et al, 1991	x			X	153 - 162	NA	North Sea pockmark with an active methaneseep	Scotland	58'16.95 'N ; 00°59.20 E	Sulphide-rich sediment
		Alkemade et al, 1993				X	NA	NA	Stroodorpepolder, Easternscheldt	The Nederlands		decomposition of Spartina anglica leaves
		Mahmoudi et al, 2002				X	NA	NA	Ghar El Melh lagoon	Tunesia
		Mahmoud, 2003				X	NA	NA	Bou Ghrara lagoon	Tunesia
		Venekey, 2007				X	NA	NA	NA	Brazil
		Jensen 1989 in Böstrom & Sohhenius, 2005	x			X	NA	NA	Sweden	Sweden	NA	checklist
sp. inq.		Zhang & Huang, 2005	x				80 and 64	2 Males; 1 Female	Huanghai Sea	China	34°59,77 N and 33°0,37' N ; 124°0,61' E and 124°29,22' E	subtidal bottom mud
		Sajan & Damodaran, 2007	x			X	NA	NA	shelf regions off the west coast	India
		Schratzberger et al, 2007	x			X	16 - 78	NA	Southwestern North Sea	UK	NA	Sand, silt. Soft bottoms/Functional diversity
		Liu et al, 2008				X	NA	NA	Victoria Harbour, Hong Kong	China
		Liu, J.Y. [Ruiyu] (ed.). (2008). Checklist of marine biota of China seas. China Science Press. 1267 pp.	x			X	NA	NA	Yellow Sea	China	NA	Checklist
		Venekey, et al., 2010	x			X	NA	NA	Brazilian Coast	Brazil	NA	Checklist	H. longicaudata in the article
		Ahmed et al, 2011	x			X	0	NA	Northern Red Sea, Egypt coast	Egypt	NA	sandy beach
		Hanafy et al. 2011	x			X	0	NA	Northern Egyptian Red Sea, Red Sea Governorate	Egypt	NA	sandy beach, silt and clay
		Ansari et al, 2012				X	NA	NA	Southeast continental shelf	India
		Boufahja et al, 2014	x			X	NA	NA	Bou Ghrara Lagoon	Tunesia	NA	Lagoons, Checklist
		Bhadury et al., 2015	x			X	NA	NA	central west coast of India	India	NA	muddy mangrove sediment, intertidal. Checklist
		Ansari & Bhadury, 2017				X	NA	NA	Western- and eastern-most parts of the Sundarban	Between Hooghly estuary (India) and Cox’s Bazar	21°63'–22°40' N and 088°01'–091°34' E	Checklist
		Bhanu et al. 2017	x			X	10 - 30	NA	Nizampatnam Bay, Bay of Bengal	India	15°25’ to 15°55’ N and 80° 01’ to 80° 50’ E	sand, silt, and clay
		Ansari et al. 2018	x			X	30 to > 175	NA	Southeast Continental Shelf	India	10°34.03’ to 15°14.48’N ; 79°52.13’ to 80°53.87’ E	NA
		Krishnapriya, et al. 2019	x			X	40 - 303	NA	Kongsfjord glacial fjord Arctic (Svalbard) region	Norway	79° N ; 12° E	Silt, clay and sand
		Pandiya et al, 2020	x			X	NA	NA	Pulicat Lake = hypersaline lake	India
		Bhadury, P.; Mondal, N.; Ansari, K. G. M. T.; Philip, P.; Pitale, R.; Prasade, A.; Nagale, P.; Apte, D. (2015)	x			X	NA	NA	West coast of India	India		sandy bach sediment
		Ghosh & Mandal, 2021				X	NA	NA	Coastal Bay of Bengal, East India	India		benthocosm, intertidal sandflat
		Rajan et al 2022				X	NA	NA	Pulicat lake, Southeast coast India	India		hypersaline lake
		Datta et al., 2024	x			X	NA	NA	From 12 different States of India	India	NA	checklist, Present in sandy beaches, rocky shores, estuaries, mudflats	Datta et al 2024 instead of 2023 - I changed all of them
Halalaimus longicollis	Allgén, 1932		x				10	1 male	Herdlasund	Norway
		Allgen, 1933	x				8-10; 18	1 male, 1 female	Trondheimsfjord	Norway
		Gerlach, 1958	x				NA	NA	Bay of Kiel	Germany	NA	sublittoral region - Checklist
		Gerlach, 1958					16 - 21	NA	Northern Kiel Bight	Germany	NA	deep sandy silt areas
		Gerlach, 1958		x			NA	NA	Brazilian mangrove - Cananéia	Brazil
		Allgen, 1947	x				NA	1 male, 1female	California, La Jolla	USA
		Allgen, 1951					NA	NA	California	USA
		Gerlach, 1958					NA	NA	Kiel Bay	Germany
		Allgen, 1959	x				NA	1 male+2 females	Antarctica	Falkland Isl, South Georgia
		Rao & Ganapati, 1968				X	NA	NA	Bay of Bengal	India
		Moore, 1971					NA	NA	North Sea	UK
		Tietjen, 1977	x				From 4,6 to 38,7	NA	Long Island Sound	USA	Not specified	Mud, muddy sands and medium-coarse sands	Coordinates are given to the station but the nematodes are just linked to type of sediment, including different stations
		Heip, Herman & Vincx 1983	x				NA	NA	North Sea	Multiple	NA	checklist
		Alongi, 1987		x		X	NA	NA	Mangrove systems in northeastern Australia	Australia	NA	Mangrove sediments and seagrass flat
		Jensen 1989 in Böstrom & Sohhenius, 2005	x				NA	NA	Sweden	Sweden	NA	checklist
		Venekey, 2007; Venekey et al 2010				X	NA	NA	Brazil	Brazil
		Venekey, et al., 2010	x			X	NA	NA	Brazilian Coast	Brazil	NA	Checklist
		Ingels et al., 2014	x			X	NA	NA	(sub-)Antarctic, Southern Ocean	Antarctica	NA	Checklist
		Datta et al., 2024	x			X	NA	NA	From 12 different States of India	India	NA	checklist, Present in sandy beaches, rocky shores, estuaries, mudflats
Halalaimus longinquus	Bussau, 1993		x				4157; 4154	2 females , 1juv	Peru Basin	International waters	07° 04' 39" S - 88° 27' 45" W; 07°04'69"S-88°27'63"W	manganese nodule field
		Pape et al, 2017	x				4315	1 Juvenile	Clarion Clipperton Fracture Zone -CCFZ, Pacific Ocean	International waters	13,8467 and -123,2443	Manganese nodule field	total numbers obtained from the Excel file of the authors
		Hauquier et al, 2019	x				4839,1	1 Female; 5 Juveniles	CCFZ - APEI - 3	International waters	18°47.35' N - 128°21.26' W	Manganese nodule field
			x				4964,6	1 Female	CCFZ - IFREMER	International waters	14°02,60' N - 130°07,82' W	Manganese nodule field
			x				4511,8	1 Juvenile	CCFZ - GSR	International waters	13°51,28' N - 123°14,69' W	Manganese nodule field
			x				4434,5	2 Females; 3 Juveniles	CCFZ - IOM	International waters	11°04,63' N - 119°39,60 W	Manganese nodule field
			x				4342,2	2 Females; 2 Juveniles	CCFZ - BGR_RA	International waters	11°47,88 N - 117°30,62 W	Manganese nodule field
			x				4123,9	1 Female; 2 Juveniles	CCFZ - BGR_PA	International waters	11°51,06 N - 117°03,46' W	Manganese nodule field
Halalaimus longipharynx	Gagarin & Nguyen Vu Thanh, 2018			0.06	1		1,1	8 males+5 females	province Hai Phong, Vietnam, Estuary of Van Uc River	Vietnam	20º40ʹ28ʹʹ N - 106º41ʹ41ʹʹE	mangrove thick, slibby sand
Halalaimus longisetosus	Hopper, 1963		x	26.9			0,9	1 female	Gulf of Mexico, Coastal beaches of Alabama	USA		Beyond low tide mark; habitat exposed.
		Wieser & Hopper, 1967					NA	NA	South Carolina	USA
		Hopper & Meyers, 1967					NA	NA	Florida	USA
		Tietjen, 1971					NA	NA	Nort Carolina	USA
		Tietjen, 1976	x				50 - 750	NA	off North Carolina	USA	NA	deep-sea, restricted to sands
		Hope, 2009	x				Beach and shoreline; 0-2	NA	Coastal North Carolina to Gulf of Mexico	USA	NA	Sand
Halalaimus longistriatus	Timm, 1961		x					? Females	Bay of Bengal	India
		Ansari & Bhadury, 2017					NA	NA	Western- and eastern-most parts of the Sundarban	Between Hooghly estuary (India) and Cox’s Bazar	21°63'–22°40' N and 088°01'–091°34' E	Checklist
		Rizvi, Sen, Bhadury, 2019		x			NA	NA	West Bengal	India	NA	checklist
		Datta et al., 2024	x				NA	NA	From 12 different States of India	India	NA	checklist, Present in sandy beaches, rocky shores, estuaries, mudflats
Halalaimus lutarus	Vitiello, 1970		x				580	2 males	Golfe du Lion near Marseille, Canyon du Planier	France	43° 03' 20" N - 5° 13' E
		Yong & Zhang, 2006					NA	4 males	Yellow sea	China	32.5°-37° N; 122°-125° E	Sublittoral bottom mud
		Liu, J.Y. [Ruiyu] (ed.). (2008). Checklist of marine biota of China seas. China Science Press. 1267 pp.	x				NA		Yellow Sea	China	NA	Checklist
		Huang, Guo & Zhai, 2022	x				NA	NA	East Sea China	China	NA	intertidal and sublittoral
Halalaimus luticolus	Timm, 1961							1 female	Bay of Bengal	Pakistan		Siphonocladus
		Gagarin & Thanh, 2004		x			NA	2 males + 3 females + 2 juv.	Mekong River Delta, Ba Ria Province	Vietnam		shore line, mangrove, silt
		Gagarin & NT Thu, 2008		x			1 - 2,5	2 Males; 2 Females; 3 Juveniles	Red river delta	Vietnam	NA	silty bottom
		Ansari & Bhadury, 2017					NA	NA	Western- and eastern-most parts of the Sundarban	India	21°63'–22°40' N and 088°01'–091°34' E	Checklist
		Pavljuk et al, 2020	x	x			NA	NA	Tien Yen estuary	Vietnam
Halalaimus macquariensis	Mawson, 1958		x				NA	1 male + 3 female + 1 juv	Macquarie Island - Antarctic	Antarctica		litoral
		Greenslade, 1989	x				NA	NA	Heard Island	Australia	NA	NA
		Ingels et al., 2014	x				NA	NA	(sub-)Antarctic, Southern Ocean	Antarctica	NA	Checklist
Halalaimus marcosi n.sp.			x				4575	2 Males; 3 Females	Clarion-Clipperton Fracture Zone (CCFZ), North Pacific	International waters	14°03'75" N - 125°55'15" W	Manganese nodule field
Halalaimus marri	Mawson, 1958		x				10 -150	3 males+5 females	Kerguelen Islands - Antarctic	Antarctica	49° 50' S - 69° 33' E	sublitoral
		Travizi & Vidakovic, 1997	x			X	NA	NA	Lim Channel, Makarska harbour area, Adriatic sea	Croatia
		Ingels et al., 2014	x				NA	NA	(sub-)Antarctic, Southern Ocean	Antarctica	NA	Checklist
Halalaimus meyersi	Wieser & Hopper, 1967		x				20cm at low tide	? 1 male	Key Biscayne Bay, Bear Cut area, - Florida	USA		Patch of Thalassi
		Tietjen, 1971					NA	NA	North Carolina, Atlantic, deep sea	USA
		Tietjen, 1976	x				100 - 2500	NA	off North Carolina	USA	NA	deep-sea
		Montagna & Harper, 1996 (H. meyeri)					NA	NA	Gulf of Mexico	USA
		Vermeeren, 2002	x			X	Deep-sea	NA	Atlantic Ocean	Antarctica	NA	checklist of deep-sea species
		López Cánovas & Pastor de Ward, 2006					NA	NA	Archipel of Sabana-Camagüey	Cuba		seagrasses
		Sajan & Damodaran, 2007	x			X	NA	NA	shelf regions off the west coast	India
		Perez Garcia, 2019	x				NA	NA	Archipelago Cubano	Cuba	NA	NA
		Datta et al., 2024	x			X	NA	NA	From 12 different States of India	India	NA	checklist, Present in sandy beaches, rocky shores, estuaries, mudflats
Halalaimus minimus	Gagarin, 2016			4.2 ‰			1	5 males+5 females	Mangrove forest of Vietnam	Vietnam	21º15ʹ62ʹʹ N, 107º23ʹ51ʹʹ E	silty sand
Halalaimus minor	Gagarin & Thanh, 2004			1			1-3	3 males+1 female	Mekong River Delta, Ba Ria Province	Vietnam		mud-flat: silt, shore line, mangrove
		Gagarin & NT Thu, 2008		x			1 - 2,5	6 Males; 3 Females; 3 Juveniles	Red river delta	Vietnam	NA	silty bottom
Halalaimus minusculus	Tchesunov, 1978		1				50	4 males+3 females	South Caspian	Russia	39° 38' N - 49° 46' E	heavily silted sand
		De Mesel, 2004				X	NA	NA	Westerschelde	The Nederlands	NA	Paulina Salt Marsh	PhD thesis
Halalaimus monstrocaudatus	Vitiello, 1970		1				370	1 male + 1 female	Golfe du Lion, near Marseille, Cañon de la Cassidaigne	France	43°07'27''N - 5°27'20''E
		Travizi & Vidakovic, 1997	x				NA	NA	Lim channel, Rovinj area, Raŝa bay, South Adriatic, Offshore area (Rovinj-Po river mouth transect - Poreć-Venezia transect); Adriatic sea	Croatia
		Vidakovic, 1988					NA	NA	Rasa Bay ; North Adriatic sea	Croatia
		Semprucci et al, 2008	x				NA	NA	Scifo, Isola di Capo Rizzuto	Italy	NA	NA
		Armenteros, 2010	x				3,3 - 14,3	NA	Cienfuegos bay, Caribean sea	Cuba	22º10 N, 80º20 W	muddy	PhD Thesis - checklist
		Hernandez Abreu, 2019	x			X	1000-1700	NA	N-E Cuba	Cuba
		Ruiz Abierno, 2013	x				0,5 - 3	NA	Punta Francés	Cuba	21° 36' N - 83°03' W	Thalassia testudum - Seibadal
			x				4 - 12	NA	Punta Francés	Cuba	21° 36' N - 83°03' W	Sand
			x				1 - 3	NA	Punta Francés	Cuba	21° 36' N - 83°03' W	Dead Coral
			x				0,5 - 4	NA	Punta Francés	Cuba	21° 36' N - 83°03' W	Hard substrate
			x				0,5 - 3	NA	Cabezo de Moya	Cuba	21° 36' N - 83°10' W	Thalassia testudum - Seibadal
			x				4 - 12	NA	Cabezo de Moya	Cuba	21° 36' N - 83°10' W	Sand
			x				1 - 3	NA	Cabezo de Moya	Cuba	21° 36' N - 83°10' W	Dead Coral
			x				0,5 - 4	NA	Cabezo de Moya	Cuba	21° 36' N - 83°10' W	Hard substrate
		Perez Garcia, 2019	x				NA	NA	Archipelago Cubano	Cuba	NA	NA
Halalaimus nigrilapidarius	Boucher, 1977		1					5 males+4 females+3juv	Off Roscoff - West Channel	France		infralittoral fine sand
Halalaimus oblongus	Bussau, 1993		1				4159	1 male	Peru Basin	International waters	07° 03' 62" S - 88° 27' 80" W	sediment in between manganese nodules, 0-1cm
		Pape et al, 2017	x				4315	5 Males; 16 Females; 15 Juveniles	Clarion Clipperton Fracture Zone -CCFZ, Pacific Ocean	International waters	different coordinates in the CCFZ	Manganese nodule field	total numbers obtained from the Excel file of the authors
		Hauquier et al, 2019	x				4839,1	4 Juveniles	CCFZ - APEI - 3	International waters	18°47.35' N - 128°21.26' W	Manganese nodule field
			x				4964,6	2 Juveniles	CCFZ - IFREMER	International waters	14°02,60' N - 130°07,82' W	Manganese nodule field
			x				4511,8	1 Female	CCFZ - GSR	International waters	13°51,28' N - 123°14,69' W	Manganese nodule field
			x				4434,5	1 Female	CCFZ - IOM	International waters	11°04,63' N - 119°39,60 W	Manganese nodule field
			x				4342,2	1 Male; 3 Females; 1 Juvenile	CCFZ - BGR_RA	International waters	11°47,88 N - 117°30,62 W	Manganese nodule field
			x				4123,9	4 Females	CCFZ - BGR_PA	International waters	11°51,06 N - 117°03,46' W	Manganese nodule field
Halalaimus orientalis	Gagarin, 2016			4,2-5.1 ‰				2 males+2 females	Mangrove forest	Vietnam	21º14ʹ24ʹʹ N, 107º25ʹ85ʹʹ–107º25ʹ98ʹʹE	silty sand
Halalaimus pachyderma	(Filipjev, 1927) Schuurmans Stekhoven, 1935		1					1 male	Murman - Barents sea	Russia		silt with stones
Halalaimus pachydermatus	(Cobb, 1920) Schneider, 1939		1				NA	1 female	Key West, Florida	USA		seagrass, shoal
		Wieser & Kanwisher, 1961					NA	NA	Massachusetts	USA
		Travizi & Vidaković, 1997	x			X	NA	NA	Offshore area (Rovinj-Po river mouth transect - Poreć-Venezia transect), Lim Channel, Rovinj area, Raŝa bay; Adriatic sea	Croatia
		Semprucci et al, 2008	x			X	NA	NA	Scifo, Isola di Capo Rizzuto	Italy	NA	NA
		Hope, 2009	x				2 - 50	NA	Coastal Massachusetts; Gulf of Mexico	USA	NA	Submergent vegetation; sand and mud
Halalaimus pachyodoroides	Vitiello, 1970		1				370 - 410	2 males + 2 females + 2 juv.	Gulf du Lion near Marseille, Cassidaigne Canyon,	France	43° 06' 05" N; 5° 32' 05" E; 43°07'27''E - 5°27'20''E	silt
		Travizi & Vidaković, 1997	x				NA	NA	South Adriatic; Adriatic sea	Croatia
		Semprucci et al, 2008	x				NA	NA	Scifo, Isola di Capo Rizzuto	Italy	NA	NA
Halalaimus papillifer	Gerlach, 1956		1				19	1 male + 1 female	Kieler Bucht (Ausgang der Eckemforder Bucht)	Germany		silty sand
		Gerlach, 1958	x				NA	NA	Bay of Kiel	Germany	NA	sublittoral region - Checklist
		Gerlach, 1958	x				19 - 20	NA	Eckernförde Bay and at the Gulstav Flat	Germany	NA	silty sand
		Heip, Herman & Vincx 1983	x			X	NA	NA	North Sea	Multiple	NA	checklist
		Jensen 1989 in Böstrom & Sohhenius, 2005	x			X	NA	NA	Sweden	Sweden	NA	checklist
Halalaimus cf. papillifer		Gerlach, 1964					NA	NA	Red Sea, Al Ghardaqa (Hurdaga)	Egypt	NA
Halalaimus parapillifer nom. nud.	Pastor de Ward, 1986					X	NA	1 Female	Roca Foca, Ria Deseado, Provincia de Santa Cruz	Argentina	NA	On Macrocystis pyrifera	Description found in a PhD Theses but never published in a journal
						X	15		Punta Cavendish, Ria Deseado, Provincia de Santa Cruz	Argentina	NA	On Chondria sp. Sampled during low tide
Halalaimus paracomatus	Keppner, 1992		1				7 -11,1	2 males+1 female	St.Andrew Bay,Bay County,Florida	USA	85°40'59"W-30°08'23"N; 85°38'52"W-30°07'38"N
		Hope, 2009	x				0 - 2	NA	Gulf of Mexico	USA	NA	Sediments
Halalaimus parafletcheri	Keppner, 1992		1				1, 2; 0,3	3 males+2 females	Freshwater Bayou off St.Andrew Bay, Bay County, Florida	USA	85°39'00"W, 30°07'33"N; 85°42'43"W, 30°08'33"N
		Hope, 2009	x				0 - 2	NA	Gulf of Mexico	USA	NA	Sediments
Halalaimus parasetosus nom. nud.	Pastor de Ward, 1986		x			X	NA	2 Females	Isla Quinta-Isla Larga, Ria Deseado, Provincia de Santa Cruz	Argentina	NA	Sand, infralittoral	Description found in a PhD Theses but never published in a journal
Halalaimus parvulus	Gagarin & Nguyen Vu Thanh, 2018			0.21	1		0,5	10 males + 7 females	province Quang Ninh, Artificial- ny reservoir for growing shrimp, deep bin 0.5 m, soil - silty sand	Vietnam	21º16ʹ773ʹʹ N, 107º23ʹ915ʹʹ E	artificial reservoir for shrimp cultivation
Halalaimus parvus	Chitwood, 1936		1				4,57	1 male+1 female	Cape Lookout, North Carolina	USA		near breakwater
Halalaimus pierri n.sp.			x				4518	1 Male ; 2 Females	Clarion-Clipperton Fracture Zone (CCFZ), North Pacific	International waters	13°50'43,6" N - 123°15'08" W	Manganese nodule field
Halalaimus ponticus	Filipjev, 1922		1					1 female +1 juv male	Black sea	Russia		Mud with faseoli, sand with Eugyra
		Chitwood, 1951	x			X	NA	NA	Coast of North Carolina	USA	NA	Checklist
		M. Muresan and M.-T. Gomoiu, 2012				X			Black sea	Romania
		Vorobyova et al 2019							Northwestern shelf Black Sea	Ukrania
		Kulakova, 2020	x				8-13		Donau estuary, NW of Black Sea	Ukrania
		Kulakova 2022	x						Donau estuary, NW of Black Sea	Ukrania
		Yanko et al. 2024	x				16–35		northwestern part of the Black Sea, underwater extension of a vast alluvial plain with deep-lying bedrock	Ukrania	From 45.923582 N - 31.070187 to 45.825305 N - 1.152796 E	pebbles and granules composed largely by molluscan shells and their fragments embedded by mud, no gas seeps were observed
			x				17.5–45		northwestern part of the Black Sea, at the mouth of the modern Karkinitskiy Bay	Ukrania	From 45.9873 N - 32.5207 E to 45.4893 N - 32.2040 E	clay dominate, no gas seeps have been observed so far within this study area
			x				71–905		northwestern part of the Black Sea, within the Dnieper paleovalley and canyon	Ukrania	From 45.03083 N - 32.49639 E to 44.67119 N - 31.29172 E	silt and clay dominate, a large number of gas seeps have been observed
Halalaimus praestans	Bussau, 1993		1				4174; 4154	2 females	Peru Basin	International waters	07°05' 04"S-88°26' 66"W; 07°04' 47"S-88°26' 75"W	in manganese nodule, 30-40 cm deep in sediment
		Pape et al, 2017	x				4315	7 Males; 1 Female; 11 Juveniles	Clarion Clipperton Fracture Zone -CCFZ, Pacific Ocean	International waters	different coordinates in the CCFZ	Manganese nodule field	total numbers obtained from the Excel file of the authors
		Hauquier et al, 2019	x				4839,1	2 Juveniles	CCFZ - APEI - 3	International waters	18°47.35' N - 128°21.26' W	Manganese nodule field
			x				4964,6	1 Male; 1 Juvenile	CCFZ - IFREMER	International waters	14°02,60' N - 130°07,82' W	Manganese nodule field
			x				4511,8	1 Female	CCFZ - GSR	International waters	13°51,28' N - 123°14,69' W	Manganese nodule field
			x				4434,5	2 Females; 1 Juvenile	CCFZ - IOM	International waters	11°04,63' N - 119°39,60 W	Manganese nodule field
			x				4342,2	1 Male; 3 Females; 1 Juvenile	CCFZ - BGR_RA	International waters	11°47,88 N - 117°30,62 W	Manganese nodule field
			x				4123,9	2 Juveniles	CCFZ - BGR_PA	International waters	11°51,06 N - 117°03,46' W	Manganese nodule field
Halalaimus rectispiculatus	(Platonova, 1971) Gerlach & Riemann, 1974		1				3-20	1 male+5 females	Possjet Bay, Sea of Japan	Russia		too extensive
		Mordochovich, 2007							Amur estuary	Russia
Halalaimus relatus	Gerlach, 1967		1				0,8	2 males	sandy beach and the littoral subsoil water of Sarso Island (Southern Red Sea)	Saudi Arabia	16°50' N- 41°30' E	solid coral calcareous limestone
hier gestopt in google scholar24/6/24		Travizi & Vidakovic, 1997	x				NA	NA	Makarska, Adriatic sea	Croatia		Sand
		Travizi & Vidakovic, 1998	x				NA	NA	Makarska harbour, Adriatic sea	Croatia		sandy sediment
		Travizi & Vidakovic, 2002					NA	NA	Makarska, Adriatic sea	Croatia		list
Halalaimus sagarensis	Sinha, Choudhury & Baqri, 1986			x			NA	3 Females; 1 Male	Deltaic Sundarbans, West Bengal	India	NA	Mangrove litter soil, Midlittoral region, habitat exposed	I uploaded it to Nemys, but let it as accepted. What shall we do with it? Female was used as Holotype
Halalaimus sarsi	Gerlach, 1967		1					1 male+1 female	sandy beach and the littoral subsoil water of Sarso Island (Southern Red Sea)	Saudi Arabia	16°50' N- 41°30' E
Halalaimus scleratus	Timm, 1952		1	1			NA	1 female	Chesapeake Bay, Maryland	USA		Bottom mud, Solomons Island, Md
		Tietjen, 1977	x				From 4,6 to 38,7	NA	Long Island Sound	USA	Not specified	Mud, muddy sands and medium-coarse sands	Coordinates are given to the station but the nematodes are just linked to type of sediment, including different stations
Halalaimus setosus sp. inq.	Timm, 1961		1					1 male +? Females	Bay of Bengal	Pakistan		Siphonocladus & bottom mud
		Rao & Ganapati, 1968					NA	NA	Bay of Bengal	India
		Pastor de Ward, 1998	x			X	NA	2 Females	Isla Quinta-Isla Larga	Argentina	NA	coarse sand infralittoral
		Pastor de Ward, 1998	x			X	NA	NA	Embarcadero, La Trampa and Cañadón del Puerto, Ria Deseado	Argentina	47°45' S ; 65°55' W	Fine sand with lot of interstitial water and infralittoral
		Chandrasekhara Rao (1989)					NA	NA	Odisha coast; Chilika Lake (Rambha Bay), Bahuda Estuary	India
		Mohan & Dhivya, 2010	x				NA	NA	Andaman and Nicobar Islands	India	NA	NA
		Varadharajan & Soundarapandian, 2013	x				0	NA	Arukkattuthurai, South East Coast of India	India	From 10°23'30,51" N and 79°52'07,14" E to 09°57'27" N and 79°11'02" E	NA
		Ansari & Bhadury, 2017					NA	NA	Western- and eastern-most parts of the Sundarban	India	21°63'–22°40' N and 088°01'–091°34' E	Checklist
		Pati et al, 2018					NA	NA	Odisha coastt	India
		Rizvi, Sen, Bhadury, 2019		x			NA	NA	Adaman and Nicobar	India	NA	checklist
		Datta et al., 2024	x				NA	NA	From 12 different States of India	India	NA	checklist, Present in sandy beaches, rocky shores, estuaries, mudflats
Halalaimus shinkai	Shimada, Takeda, Tsune & Murakami, 2020		1				5321	1 male	Clarion-Clipperton Fracture Zone (CCFZ), North Pacific	International waters	10°25.9376′N - 147°50.0029′W
Halalaimus similis sp. inq.	Allgén, 1930		1				NA	1 juv	Öresund	Sweden		litoral, Zostera roots. Accepted as Halalaimus borealis
		Bresslau & Schuurmans Stekhoven, 1940	1				NA	1 female	Nordsee, Helgoland	Germany		Polygordius bottom
		Schuurmans Stekhoven, 1946					NA	3 fem, 3juv	Skagerrak, Langesundsfjord	Norway
		Heip, Herman & Vincx 1983	x				NA	NA	North Sea	Multiple	NA	checklist
		Allgen 1929 in Böstrom & Sohlenius, 2005	x				NA	NA	Sweden	Sweden	NA	NA
Halalaimus sobakini	Sergeeva, 1973		1				70	1 male	Black Sea, Bosphorus region	Turkey		silt
		Sergeeva, Ürkmez & Revkova, 2021	x				88 - 160	NA	Istanbul Strait’s (Bosphorus) outlet area of the Black Sea	Turkey	41° 23.29′ to 41° 28.99′ - 29° 12.24 to 29° 15.14	Silt
Halalaimus southerni sp. inq.	Allgén, 1953		1				64 - 74	1 male	South Georgia, Moraine Bay Fjord	Antarctica	54° 23' S - 36° 26' W	Outside the mouth of Moränefjord	Macrofauna
	Allgén, 1959	Allgén, 1959						1 male+1 female	Antarctic: South Georgia	Antarctica
Halalaimus stammeri	Schneider, 1940				1			3 females , 1juv	Ljubljana - cave - Fresh	Slovenia
		J Bole et al, 1993							Krška jama	Slovenia
Halalaimus strandi sp. inq.	Allgén, 1934		1			X		1 juv	Kattegat, Hallands Vädeö & Küste Schomers	Sweden			Description based on a juvenile specimen
Halalaimus striatus	Gerlach, 1956		1				8	1 male	Kiel Bay	Germany		gritty coarse sand
		Gerlach, 1958	x				NA	NA	Bay of Kiel	Germany	NA	sublittoral region - Checklist
		Gerlach, 1958	x				9	NA	Vejsnäs Flat	Germany	NA	sand with stones
		Gerlach, 1958	x				8	NA	Exit of Eckernförde Bay	Germany	NA	gravelly coarse sand
		Gerlach, 1958	x				8	NA	Falshöft	Germany	NA	mixed sand with stones
		Heip, Herman & Vincx 1983	x				NA	NA	North Sea	Multiple	NA	checklist
		Jensen 1989 in Böstrom & Sohhenius, 2005	x				NA	NA	Sweden	Sweden	NA	checklist
Halalaimus supercirrhatus	Gerlach, 1955		1				13	1 male+1 female	San Salvador	El Salvador		coastal groundwater, Libertad
		Gerlach, 1962	1				7	2 male+1 female	Malediven	Republic of Maldives		rippelmarks
		Rao & Ganapati, 1968							Bay of Bengal	India
		Datta et al., 2024	x				NA	NA	From 12 different States of India	India	NA	checklist, Present in sandy beaches, rocky shores, estuaries, mudflats
		Rizvi et al., 2024	x				NA	NA	Lakshadweep Archipelago, Minicoy, Kavaratti and Kiltan Islands	India	NA	NA
Halalaimus talaurinus		Leduc, 2023					1,230–1,245 m	2 males and three females	Hikurangi Margin off east coast of New Zealand’s North Island, Uruti South	New Zealand	41.4279S, 176.3485W	seep site
Halalaimus tarjani	Keppner, 1992		1				13; 7,5; 12,2	4 males+2 females	St Andrew Bay, Bay County, florida	USA	85°39'46"W-30°08'34"N; 85°38'52"W-30°07'38"N; 85°39'46"W-30°08'40"N
		Hope, 2009	x				0 - 2	NA	Gulf of Mexico	USA	NA	Sediments
Halalaimus tenuicapitatus	Filipjev, 1946		1					1 female	Arctic Ocean	Arctic and sub-Arctic
Halalaimus terrestris	Gerlach, 1959		1	1				2 males+1 female	German part of North Sea	Germany		salt marshes (Puccinellia maritima)
		Bilio, 1966							German part of North Sea	Germany
		Lorenzen, 1969						2 males = 1 female	German part of North Sea	Germany		salt marshes : Spartina & Andelrasen; mud flatt and salt marshes North Sea
		Heip, Herman & Vincx 1983	x				NA	NA	North Sea	Multiple	NA	checklist
Halalaimus thalassinus	Keppner, 1992		1				1	1 males+1 females	St Andrew Bay, Bay County, florida	USA	85°42'43"W-30°08'33"N	seagrass bed Thalassia testudinium
		Montagna & Harper, 1996							Gulf of Mexico	USA
		Hope, 2009	x				0 - 2	NA	Gulf of Mexico	USA	NA	Sediments
		Portnova, et al., 2017	x				27	NA	from Yenisei Bay to adjacent parts of the Kara Sea shelf	Russia	74 01′ N ; 78 53′ E	Silt-rich sand
Halalaimus turbidus	Vitiello, 1970		1				310-320	1 male + 1 female	Golfe du Lion, near Marseille, Canyon de la Cassidaigne,	France	43°07'58''N - 5°27'30''E; 43°07'58''N - 5°28'47''	mud
		Liu, J.Y. [Ruiyu] (ed.). (2008). Checklist of marine biota of China seas. China Science Press. 1267 pp.	x				NA		Yellow Sea	China	NA	Checklist
		Portnova, et al., 2017	x				31	NA	from Yenisei Bay to adjacent parts of the Kara Sea shelf	Russia	74 17′ N ; 78 37′ E	Sandy aleuropelite, with large amount of vegetation remains
Halalaimus variabilis	Keppner, 1992		1				2,1	2 males+2 females	Mouth of Freshwater Bayou off St. Andrew Bay, Bay County, Florida	USA	85°39'00"W-30°07'30"N
		Hope, 2009	x				0 - 2	NA	Gulf of Mexico	USA	NA	Sediments
		Portnova, et al., 2017	x				27	NA	from Yenisei Bay to adjacent parts of the Kara Sea shelf	Russia	74 01′ N ; 78 53′ E	Silt-rich sand
Halalaimus vietnamicus	Gagarin, 2016			5.6 ‰,			1.2	4 males & 5 femlales	Mangrove forest of Vietnam	Vietnam	21º14ʹ24ʹʹ N, 107º25ʹ98ʹʹ E	silty sand
Halalaimus wodjanizkii	Sergeeva, 1972		1				60	1 male+1 female	Black Sea, off the southern coast of Crimea, Jalta region	Ukraine (Russia)		sandy silt
		Воробьева, ИИ Кулакова , 1983							Sea of Azov	Ukraine (Russia)
		Vorobyeva & Kulakova, 1990							Sea of Azov	Ukraine (Russia)			IN RUSSIAN
		Kulakova, 1989							Western shelf of Black Sea	Ukraine (Russia)
		Huang & Zhang, 2006						3 males + 2 females	Yellow sea	China	32.5°-37° N; 122°-125° E	Sublittoral bottom mud
		Liu, J.Y. [Ruiyu] (ed.). (2008). Checklist of marine biota of China seas. China Science Press. 1267 pp.	x				NA		Yellow Sea	China	NA	Checklist
		Kulakova & Vorobyova, 2019								Ukraine (Russia)
		Vorobyova et al 2019							Northwestern shelf Black Sea	Ukraine (Russia)
		Sergeeva, Ürkmez & Revkova, 2021	x				88 - 160	NA	Istanbul Strait’s (Bosphorus) outlet area of the Black Sea	Turkey	41° 23.29′ to 41° 28.99′ - 29° 12.24 to 29° 15.14	Silt
		Huang, Guo & Zhai, 2022	x				NA	NA	East Sea China	China	NA	intertidal and sublittoral
Halalaimus zenkevitshi	Filipjev, 1927		1					3 males+1 juv female	Arctic : Alexandrovsk, Mourman, Kara Sea	Russia		yellow sand, mud, Lithothamme
		Allgén, C. A. 1957	x				NA	NA	The Kara Sea	Russia	NA	NA
		Kreis, 1963							Eyjafjörour	Iceland
		Platonova, 1976	1					4 males+1 female+1 juv	White Sea, Barents Sea & kara Sea	Russia		litoral+A292A2A293:L300
		Aminova & Galtsova, 1978							Chupa inlet, White sea, Arctic Ocean	Russia

## Sheet: Bezerra_et_al_2026_Dataset
ID	Old_ID	Species	Original_Description	Description_Article	Sighting_Reference	Link_to_Sighting_Reference	Marine	Brackish	Fresh	Identification_Inaccuracy	Depth_Meters	Depth_Numeric_Meters	Deep-Sea_Species	Gender	Location	Country	Coordinates_Original	Coordinates_Cleaned	Coordinates_EPSG4326_DMS	Coordinates_EPSG4326_DD	Plotting_Coordinates	Latitude_DD	Longitude_DD	Habitat_Topic	Remarks	Print_Label_Text	Print_World_Label_Check	Print_Zoom_Label_Check	Print_Label_Distance	Print_Label_Quadrant
1	630	Halalaimus shinkai	TRUE	Shimada et al., 2020	Shimada et al., 2020	https://doi.org/10.11646/zootaxa.4859.4.3	TRUE	FALSE	FALSE	FALSE	5321	5321	TRUE	1 male	Clarion-Clipperton Fracture Zone (CCFZ), North Pacific	International waters	10°25.9376′N - 147°50.0029′W	10°25.9376′N, 147°50.0029′W	10°25'57"N, 147°49'60"W	10.432504319296282, -147.8333173307245	10.432504319296282, -147.8333173307245	10.4325	-147.833	Manganese nodule field		1	true		1	0
2	655	Halalaimus talaurinus	TRUE	Leduc, 2023	Leduc, 2023	https://doi.org/10.7717/peerj.14867	TRUE	FALSE	FALSE	FALSE	1,230–1,245 m	1237.5	FALSE	2 males and three females	Hikurangi Margin off east coast of New Zealand’s North Island, Uruti South	New Zealand	41.4279S, 176.3485W	41.4279S, 176.3485W	41°25'40"S, 176°20'55"W	-41.42775517260568, -176.34847854522505	-41.42775517260568, -176.34847854522505	-41.4278	-176.348	seep site		2	true		1	2
3	91	Halalaimus ciliocaudatus	FALSE	Allgén, 1932	Allgén, 1959	https://nemys.ugent.be/aphia.php?p=sourcedetails&id=6719	TRUE	FALSE	FALSE	FALSE	NA		FALSE	NA	Campbell Island	New Zealand	52°33' S - 168°35' W	52°33'S, 168°35'W	52°33'00"S, 168°35'00"W	-52.549908637779275, -168.58331184471564	-52.549908637779275, -168.58331184471564	-52.5499	-168.583	NA		3	true		1	9
4	90	Halalaimus ciliocaudatus	FALSE	Allgén, 1932	Gerlach, 1957	https://nemys.ugent.be/aphia.php?p=sourcedetails&id=9580	TRUE	TRUE	FALSE	FALSE	NA		FALSE	1 Male	Brazilian Coast - Cananéia, São Paulo	Brazil	25° S	25°S	25°00'00"S, 47°55'35"W	-25.014392014564635, -47.92644834067209	-25.014392014564635, -47.92644834067209	-25.0144	-47.9264	Mangrove region		4	true		1	5
5	638	Halalaimus southerni	FALSE	Allgén, 1953	Allgén, 1953	https://nemys.ugent.be/aphia.php?p=sourcedetails&id=178111	TRUE	FALSE	FALSE	FALSE	64 - 74	69	FALSE	1 male	South Georgia, Moraine Bay Fjord	Antarctica	54° 23' S - 36° 26' W	54°23'S, 36°26'W	54°23'00"S, 36°26'00"W	-54.38321455969292, -36.433354759964175	-54.38321455969292, -36.433354759964175	-54.3832	-36.4334	Outside the mouth of Moränefjord	Macrofauna	5	true		1	2
6	231	Halalaimus floridanus	FALSE	Keppner, 1992	Pastor de Ward et al., 2015	https://doi.org/10.3897/zookeys.489.7311	TRUE	FALSE	FALSE	FALSE	0	0	FALSE	NA	San Julián Bay, Santa Cruz Province	Argentina	49°16'15.24" S. 67°42'40.68" W to 49°21'18" S. 67°41'51" W	9°16'15.24"S, 67°42'40.68"W to 49°21'18"S, 67°41'51"W	9°16'15.24"S, 67°42'40.68"W – 49°21'18"S, 67°41'51"W	-49.27073196181771, -67.7113214602162 to -49.35488116768619, -67.6975000025418	-67.704410731378999, -49.312806564751952	-67.7044	-49.3128	sub-Antarctic salt marsh		6	true		1	5
7	524	Halalaimus marri	TRUE	Mawson, 1958	Mawson, 1958	https://nemys.ugent.be/aphia.php?p=sourcedetails&id=3306	TRUE	FALSE	FALSE	FALSE	10 -150	80	FALSE	3 males+5 females	Kerguelen Islands - Antarctic	Antarctica	49° 50' S - 69° 33' E	49°50'S, 69°33'E	49°50'00"S, 69°33'00"E	-49.83318102593994, 69.55003218398679	-49.83318102593994, 69.55003218398679	-49.8332	69.55	sublitoral		7	true		1	0
8	107	Halalaimus comatus	FALSE	Wieser, 1953	Mawson, 1958	https://nemys.ugent.be/aphia.php?p=sourcedetails&id=3306	TRUE	FALSE	FALSE	FALSE	NA		FALSE	1 Male. 1 Female	Heard island, shore collection along beach of Atlas Cove	Antarctica	53°05'30" S - 73°24' E	53°05'30"S, 73°24'E	53°05'30"S, 73°24'00"E	-53.09155069701923, 73.40001072647614	-53.09155069701923, 73.40001072647614	-53.0916	73.4	From algae washed up on shore		8	true		1	5
9	127	Halalaimus diacros	TRUE	Mawson, 1958	Mawson, 1958	https://nemys.ugent.be/aphia.php?p=sourcedetails&id=3306	TRUE	FALSE	FALSE	FALSE	47,91 and 163	105.46	FALSE	1 male + 4 females	Kerguelen Islands, Antarctic	Antarctica	49°32' S - 70°33' E. 67°46' S - 67°03 E	49°32'S, 70°33'E – 67°46'S, 67°03E	49°32'00"S, 70°33'00"E – 67°46'00"S, 67°03'00"E	-49.53321489902963, 70.5499999974667. -67.76660172652196, 67.04994635426326	-58.6498935261903, 68.8000107267882	-58.6499	68.8	invertebrates including holoturians, ascidians, cidaroids, red ophiuroids and lamellibranchs		9	true		1	3
10	94	Halalaimus ciliocaudatus	FALSE	Allgén, 1932	Baishnab et al. 2023	https://www.sciencedirect.com/science/article/pii/S0967063723001486	TRUE	FALSE	FALSE	TRUE	290 - 3000	1645	FALSE	NA	Continental shelves of the Prydz Bay	Antarctica	Between 67°45′ - 69°30′ S and 66° - 79° E	Between 67°45′S, 66°E – 69°30′S, 79°E	Between 67°45'00"S, 66°00'00"E – 69°30'00"S, 79°00'00"E	Between -67.74990248050732, -69.499951135837 and 66.00003218494399, 78.9999999985405	-68.624922697886, 72.4999731764014	-68.6249	72.5	Sand and silt (sandy silt and silty sand)		10 - 11	true		1	5
11	383	Halalaimus gracilis	FALSE	de Man, 1888	Baishnab et al. 2023	https://www.sciencedirect.com/science/article/pii/S0967063723001486	TRUE	FALSE	FALSE	TRUE	290 - 3000	1645	TRUE	NA	Continental shelves of the Prydz Bay	Antarctica	Between 67°45′ - 69°30′ S and 66° - 79° E	Between 67°45′S, 66°E – 69°30′S, 79°E	Between 67°45'00"S, 66°00'00"E – 69°30'00"S, 79°00'00"E	Between -67.74990248050732, -69.499951135837 and 66.00003218494399, 78.9999999985405	-68.624922697886, 72.4999731764014	-68.6249	72.5	Sand and silt (sandy silt and silty sand)			false		1	2
12	57	Halalaimus brachyaulax	TRUE	Mawson, 1958	Mawson, 1958	https://nemys.ugent.be/aphia.php?p=sourcedetails&id=3306	TRUE	FALSE	FALSE	FALSE	288	288	FALSE	1 Female	Antarctic Ocean	Antartic	66° 32' 30" N - 97° 20' 0" E	66°32'S, 141°39'E	66°32'00"S, 141°39'00"E	-66.48740982065651, 141.65486874574898	-66.48740982065651, 141.65486874574898	-66.4874	141.655	Good haul over muddy bottom		12	true		1.5	1
13	89	Halalaimus ciliocaudatus	TRUE	Allgén, 1932	Allgén, 1932	https://nemys.ugent.be/aphia.php?p=sourcedetails&id=177985	TRUE	FALSE	FALSE	FALSE	0	0	FALSE	1 Female	New Zealand Exclusive Economic Zone (EEZ) - Perseverance harbour, Campbell island	New Zealand	52° 34' 0" S - 169° 12' 0" E	52°34'0"S, 169°12'0"E	52°34'00"S, 169°12'00"E	-52.55881427800359, 169.20454242020043	-52.55881427800359, 169.20454242020043	-52.5588	169.205	Beach		13	true		1.5	1
14	424	Halalaimus leptoderma	FALSE	Platonova, 1971	Fadeeva et Maslennikov, 2009		TRUE	FALSE	FALSE	FALSE	23 - 33	28	FALSE	NA	northeast Sakhalin, the Sea of Okhotsk, Pacific Ocean	Russia	52°40'15.57" N to 52°45'42.l l " N and 143°31'15.67" E and 143°36'40.44" E	52°40'15.57"N, 143°31'15.67"E – 52°45'42.11"N, 143°36'40.44"E	52°40'15.57"N, 143°31'15.67"E – 52°45'42.11"N, 143°36'40.44"E	52.67108926004489 to 52.7618464960619 and 143.52099793994958 to 143.61121183995405	52.716467878053400, 143.566104889951987	52.7165	143.566	Sand. Platform area at the MOLIKPAQ (Piltun-Astokhskoye oil and gas field, northeast shelf of Sakhalin Island)		14	true		1	0
15	258	Halalaimus gracilis	FALSE	de Man, 1888	Allgén, 1943		TRUE	FALSE	FALSE	FALSE	NA		FALSE	1 Female	Rodöy	Norway	66°40' N . 12°4' W	66°40'N, 12°4'W	66°40'00"N, 12°04'00"W	66.66675591776676, -12.066688159294731	66.66675591776676, -12.066688159294731	66.6668	-12.0667	NA		15	true		1	0
16	414	Halalaimus isaitshikovi	FALSE	Filipjev, 1927	Jima et al. 2021		TRUE	FALSE	FALSE	FALSE	23 - 261	142	FALSE	NA	Arctic Kongsfjord, Ny–Ålesund, western coast of Svalbard	Norway	78°50′-79°30′ N . 11°-13° E	78°50′N, 11°E – 79°30′N, 13°E	78°50'00"N, 11°00'00"E – 79°30'00"N, 13°00'00"E	78.83337900018927-79.50005082406189, 10.99996781259728-12.999999999143967	79.166714912125599, 11.999983905870650	79.1667	12	Fine-grained sediments		16 - 18	true	false	1	3
17	467	Halalaimus longicaudatus	FALSE	Filipjev, 1927	Krishnapriya, et al. 2019		TRUE	FALSE	FALSE	TRUE	40 - 303	171.5	FALSE	NA	Kongsfjord glacial fjord Arctic (Svalbard) region	Norway	79° N . 12° E	79°N, 12°E	79°00'00"N, 12°00'00"E	79.00005526230214, 11.999978541442724	79.00005526230214, 11.999978541442724	79.0001	12	Silt, clay and sand				false
18	415	Halalaimus isaitshikovi	FALSE	Filipjev, 1927	Krishnapriya, et al. 2021		TRUE	FALSE	FALSE	FALSE	149	149	FALSE	NA	Arctic Kongsfjord, west coast of Spitsbergen Island, Svalbard archipelago	Norway	78°57.216' N . 12°10.527' E	78°57.216'N, 12°10.527'E	78°57'13"N, 12°10'32"E	78.95364315845562, 12.17544999911027	78.95364315845562, 12.17544999911027	78.9536	12.1754	silt				false
19	4	Halalaimus absconditus	FALSE	Bussau, 1993	Hauquier et al, 2019	https://doi.org/10.5194/bg-16-3475-2019	TRUE	FALSE	FALSE	FALSE	4964,6	4964.6	TRUE	1 Juvenile	CCFZ - IFREMER	International waters	14°02,60' N - 130°07,82' W	14°02.60'N, 130°07.82'W	14°02'36"N, 130°07'49"W	14.043572674338563, -130.1303118460172	14.043572674338563, -130.1303118460172	14.0436	-130.13	Manganese nodule field		19 - 24		true	5	0
20	12	Halalaimus abyssus	FALSE	Bussau, 1993	Hauquier et al, 2019	https://doi.org/10.5194/bg-16-3475-2019	TRUE	FALSE	FALSE	FALSE	4964,6	4964.6	TRUE	1 Male	CCFZ - IFREMER	International waters	14°02,60' N - 130°07,82' W	14°02.60'N, 130°07.82'W	14°02'36"N, 130°07'49"W	14.043562266171644, -130.1302689306764	14.043562266171644, -130.1302689306764	14.0436	-130.13	Manganese nodule field				false
21	146	Halalaimus egregius	FALSE	Bussau, 1993	Hauquier et al, 2019	https://doi.org/10.5194/bg-16-3475-2019	TRUE	FALSE	FALSE	FALSE	4964,6	4964.6	TRUE	1 Female	CCFZ - IFREMER	International waters	14°02,60' N - 130°07,82' W	14°02.60'N, 130°07.82'W	14°02'36"N, 130°07'49"W	14.043499817160141, -130.1302903883468	14.043499817160141, -130.1302903883468	14.0435	-130.13	Manganese nodule field				false
22	495	Halalaimus longinquus	FALSE	Bussau, 1993	Hauquier et al, 2019	https://doi.org/10.5194/bg-16-3475-2019	TRUE	FALSE	FALSE	FALSE	4964,6	4964.6	TRUE	1 Female	CCFZ - IFREMER	International waters	14°02,60' N - 130°07,82' W	14°02.60'N, 130°07.82'W	14°02'36"N, 130°07'49"W	14.043551858004228, -130.1303118460172	14.043551858004228, -130.1303118460172	14.0436	-130.13	Manganese nodule field				false
23	560	Halalaimus oblongus	FALSE	Bussau, 1993	Hauquier et al, 2019	https://doi.org/10.5194/bg-16-3475-2019	TRUE	FALSE	FALSE	FALSE	4964,6	4964.6	TRUE	2 Juveniles	CCFZ - IFREMER	International waters	14°02,60' N - 130°07,82' W	14°02.60'N, 130°07.82'W	14°02'36"N, 130°07'49"W	14.04351022532991, -130.1303654901933	14.04351022532991, -130.1303654901933	14.0435	-130.13	Manganese nodule field				false
24	604	Halalaimus praestans	FALSE	Bussau, 1993	Hauquier et al, 2019	https://doi.org/10.5194/bg-16-3475-2019	TRUE	FALSE	FALSE	FALSE	4964,6	4964.6	TRUE	1 Male. 1 Juvenile	CCFZ - IFREMER	International waters	14°02,60' N - 130°07,82' W	14°02.60'N, 130°07.82'W	14°02'36"N, 130°07'49"W	14.043541449836356, -130.13034403252286	14.043541449836356, -130.13034403252286	14.0435	-130.13	Manganese nodule field				false
25	11	Halalaimus abyssus	FALSE	Bussau, 1993	Hauquier et al, 2019	https://doi.org/10.5194/bg-16-3475-2019	TRUE	FALSE	FALSE	FALSE	4839,1	4839.1	TRUE	1 Female. 3 Juveniles	CCFZ - APEI - 3	International waters	18°47.35' N - 128°21.26' W	18°47.35'N, 128°21.26'W	18°47'22"N, 128°21'15"W	18.789420609617867, -128.35435476127404	18.789420609617867, -128.35435476127404	18.7894	-128.354	Manganese nodule field		25 - 33		true	5	2
26	603	Halalaimus praestans	FALSE	Bussau, 1993	Hauquier et al, 2019	https://doi.org/10.5194/bg-16-3475-2019	TRUE	FALSE	FALSE	FALSE	4839,1	4839.1	TRUE	2 Juveniles	CCFZ - APEI - 3	International waters	18°47.35' N - 128°21.26' W	18°47.35'N, 128°21.26'W	18°47'22"N, 128°21'16"W	18.78939013836682, -128.3543333036036	18.78939013836682, -128.3543333036036	18.7894	-128.354	Manganese nodule field				false
27	193	Halalaimus filicorpus	FALSE	Vitiello, 1970	Hauquier et al, 2019	https://doi.org/10.5194/bg-16-3475-2019	TRUE	FALSE	FALSE	TRUE	4839,1	4839.1	TRUE	1 Male. 1 Juvenile	CCFZ - APEI - 3	International waters	18°47.35' N - 128°21.26' W	18°47.35'N, 128°21.26'W	18°47'22"N, 128°21'16"W	18.789379981281908, -128.3543225747684	18.789379981281908, -128.3543225747684	18.7894	-128.354	Manganese nodule field				false
28	145	Halalaimus egregius	FALSE	Bussau, 1993	Hauquier et al, 2019	https://doi.org/10.5194/bg-16-3475-2019	TRUE	FALSE	FALSE	FALSE	4839,1	4839.1	TRUE	2 Males	CCFZ - APEI - 3	International waters	18°47.35' N - 128°21.26' W	18°47.35'N, 128°21.26'W	18°47'22"N, 128°21'16"W	18.789369824196385, -128.35431184593318	18.789369824196385, -128.35431184593318	18.7894	-128.354	Manganese nodule field				false
29	3	Halalaimus absconditus	FALSE	Bussau, 1993	Hauquier et al, 2019	https://doi.org/10.5194/bg-16-3475-2019	TRUE	FALSE	FALSE	FALSE	4839,1	4839.1	TRUE	1 Female. 1 Juvenile	CCFZ - APEI - 3	International waters	18°47.35' N - 128°21.26' W	18°47.35'N, 128°21.26'W	18°47'22"N, 128°21'15"W	18.789349510023506, -128.35429038826274	18.789349510023506, -128.35429038826274	18.7893	-128.354	Manganese nodule field				false
30	494	Halalaimus longinquus	FALSE	Bussau, 1993	Hauquier et al, 2019	https://doi.org/10.5194/bg-16-3475-2019	TRUE	FALSE	FALSE	FALSE	4839,1	4839.1	TRUE	1 Female. 5 Juveniles	CCFZ - APEI - 3	International waters	18°47.35' N - 128°21.26' W	18°47.35'N, 128°21.26'W	18°47'22"N, 128°21'15"W	18.78939013836682, -128.35430111709798	18.78939013836682, -128.35430111709798	18.7894	-128.354	Manganese nodule field				false
31	21	Halalaimus aedificandistudiosus	FALSE	Bussau, 1993	Hauquier et al, 2019	https://doi.org/10.5194/bg-16-3475-2019	TRUE	FALSE	FALSE	FALSE	4839,1	4839.1	TRUE	1 Juvenile	CCFZ - APEI - 3	International waters	18°47.35' N - 128°21.26' W	18°47.35'N, 128°21.26'W	18°47'22"N, 128°21'15"W	18.789379981281908, -128.35429038826274	18.789379981281908, -128.35429038826274	18.7894	-128.354	Manganese nodule field				false
32	51	Halalaimus arundinaceus	FALSE	Bussau, 1993	Hauquier et al, 2019	https://doi.org/10.5194/bg-16-3475-2019	TRUE	FALSE	FALSE	FALSE	4839,1	4839.1	FALSE	1 Juvenile	CCFZ - APEI - 3	International waters	18°47.35' N - 128°21.26' W	18°47.35'N, 128°21.26'W	18°47'22"N, 128°21'15"W	18.78939013836682, -128.35426893059235	18.78939013836682, -128.35426893059235	18.7894	-128.354	Manganese nodule field				false
33	559	Halalaimus oblongus	FALSE	Bussau, 1993	Hauquier et al, 2019	https://doi.org/10.5194/bg-16-3475-2019	TRUE	FALSE	FALSE	FALSE	4839,1	4839.1	TRUE	4 Juveniles	CCFZ - APEI - 3	International waters	18°47.35' N - 128°21.26' W	18°47.35'N, 128°21.26'W	18°47'22"N, 128°21'15"W	18.789379981281908, -128.35426893059235	18.789379981281908, -128.35426893059235	18.7894	-128.354	Manganese nodule field				false
34	5	Halalaimus absconditus	FALSE	Bussau, 1993	Hauquier et al, 2019	https://doi.org/10.5194/bg-16-3475-2019	TRUE	FALSE	FALSE	FALSE	4511,8	4511.8	TRUE	1 Juvenile	CCFZ - GSR	International waters	13°51,28' N - 123°14,69' W	13°51.28'N, 123°14.69'W	13°51'18"N, 123°14'41"W	13.854875020330175, -123.24480111718483	13.854875020330175, -123.24480111718483	13.8549	-123.245	Manganese nodule field		33 - 42		true	5	2
35	13	Halalaimus abyssus	FALSE	Bussau, 1993	Hauquier et al, 2019	https://doi.org/10.5194/bg-16-3475-2019	TRUE	FALSE	FALSE	FALSE	4511,8	4511.8	TRUE	2 Juveniles	CCFZ - GSR	International waters	13°51,28' N - 123°14,69' W	13°51.28'N, 123°14.69'W	13°51'18"N, 123°14'42"W	13.854895853698123, -123.24494059204261	13.854895853698123, -123.24494059204261	13.8549	-123.245	Manganese nodule field				false
36	144	Halalaimus egregius	FALSE	Bussau, 1993	Pape et al, 2017	https://doi.org/10.3389/fmars.2017.00205	TRUE	FALSE	FALSE	FALSE	4315	4315	TRUE	1 Female	Clarion Clipperton Fracture Zone -CCFZ, Pacific Ocean	International waters	13,8467 and -123,2443	13.8467, -123.2443	13°50'49"N, 123°14'40"W	13.846929161562011, -123.2443321901964	13.846929161562011, -123.2443321901964	13.8469	-123.244	Manganese nodule field	total numbers obtained from the Excel file of the authors			false
37	147	Halalaimus egregius	FALSE	Bussau, 1993	Hauquier et al, 2019	https://doi.org/10.5194/bg-16-3475-2019	TRUE	FALSE	FALSE	FALSE	4511,8	4511.8	TRUE	1 Female	CCFZ - GSR	International waters	13°51,28' N - 123°14,69' W	13°51.28'N, 123°14.69'W	13°51'18"N, 123°14'42"W	13.8548646036455, -123.24487621903133	13.8548646036455, -123.24487621903133	13.8549	-123.245	Manganese nodule field			false	false
38	493	Halalaimus longinquus	FALSE	Bussau, 1993	Pape et al, 2017	https://doi.org/10.3389/fmars.2017.00205	TRUE	FALSE	FALSE	FALSE	4315	4315	TRUE	1 Juvenile	Clarion Clipperton Fracture Zone -CCFZ, Pacific Ocean	International waters	13,8467 and -123,2443	13.8467, -123.2443	13°50'49"N, 123°14'40"W	13.846845825221994, -123.24434291903162	13.846845825221994, -123.24434291903162	13.8468	-123.244	Manganese nodule field	total numbers obtained from the Excel file of the authors			false
39	496	Halalaimus longinquus	FALSE	Bussau, 1993	Hauquier et al, 2019	https://doi.org/10.5194/bg-16-3475-2019	TRUE	FALSE	FALSE	FALSE	4511,8	4511.8	TRUE	1 Juvenile	CCFZ - GSR	International waters	13°51,28' N - 123°14,69' W	13°51.28'N, 123°14.69'W	13°51'18"N, 123°14'41"W	13.854875020330175, -123.24480111718483	13.854875020330175, -123.24480111718483	13.8549	-123.245	Manganese nodule field				false
40	523	Halalaimus marcosi n.sp.	TRUE	Bezerra et al., 2026	Bezerra et al., 2026		TRUE	FALSE	FALSE	FALSE	4575	4575	TRUE	2 Males. 3 Females	Clarion-Clipperton Fracture Zone (CCFZ), North Pacific	International waters	14°03'75" N - 125°55'15" W	13°51’13.85”N, 123°15’18.46”W	13°51'13.85"N, 123°15'18.46"W	13.85407635450731, -123.25517071903138	13.85407635450731, -123.25517071903138	13.8541	-123.255	Manganese nodule field				false
41	561	Halalaimus oblongus	FALSE	Bussau, 1993	Hauquier et al, 2019	https://doi.org/10.5194/bg-16-3475-2019	TRUE	FALSE	FALSE	FALSE	4511,8	4511.8	TRUE	1 Female	CCFZ - GSR	International waters	13°51,28' N - 123°14,69' W	13°51.28'N, 123°14.69'W	13°51'17"N, 123°14'41"W	13.854822936902137, -123.24481184602004	13.854822936902137, -123.24481184602004	13.8548	-123.245	Manganese nodule field				false
42	590	Halalaimus pierri n.sp.	TRUE	Bezerra et al., 2026	Bezerra et al., 2026		TRUE	FALSE	FALSE	FALSE	4518	4518	TRUE	1 Male . 2 Females	Clarion-Clipperton Fracture Zone (CCFZ), North Pacific	International waters	13°50'43,6" N - 123°15'08" W	13°50'44.12"N, 123°15'9.32"W	13°50'45"N, 123°15'09"W	13.845786339286187, -123.25256815986137	13.845786339286187, -123.25256815986137	13.8458	-123.253	Manganese nodule field				false
43	605	Halalaimus praestans	FALSE	Bussau, 1993	Hauquier et al, 2019	https://doi.org/10.5194/bg-16-3475-2019	TRUE	FALSE	FALSE	FALSE	4511,8	4511.8	TRUE	1 Female	CCFZ - GSR	International waters	13°51,28' N - 123°14,69' W	13°51.28'N, 123°14.69'W	13°51'17"N, 123°14'41"W	13.854843770274755, -123.2448547613609	13.854843770274755, -123.2448547613609	13.8548	-123.245	Manganese nodule field				false
44	7	Halalaimus absconditus	FALSE	Bussau, 1993	Hauquier et al, 2019	https://doi.org/10.5194/bg-16-3475-2019	TRUE	FALSE	FALSE	FALSE	4342,2	4342.2	TRUE	3 Females. 2 Juveniles	CCFZ - BGR_RA	International waters	11°47,88 N - 117°30,62 W	11°47.88N, 117°30.62W	11°47'53"N, 117°30'37"W	11.798189027668707, -117.51036549022496	11.798189027668707, -117.51036549022496	11.7982	-117.51	Manganese nodule field				false
45	15	Halalaimus abyssus	FALSE	Bussau, 1993	Hauquier et al, 2019	https://doi.org/10.5194/bg-16-3475-2019	TRUE	FALSE	FALSE	FALSE	4342,2	4342.2	TRUE	4 Females. 2 Juveniles	CCFZ - BGR_RA	International waters	11°47,88 N - 117°30,62 W	11°47.88N, 117°30.62W	11°47'53"N, 117°30'37"W	11.798189027668707, -117.51038694789538	11.798189027668707, -117.51038694789538	11.7982	-117.51	Manganese nodule field				false
46	22	Halalaimus aedificandistudiosus	FALSE	Bussau, 1993	Hauquier et al, 2019	https://doi.org/10.5194/bg-16-3475-2019	TRUE	FALSE	FALSE	FALSE	4342,2	4342.2	TRUE	1 Juvenile	CCFZ - BGR_RA	International waters	11°47,88 N - 117°30,62 W	11°47.88N, 117°30.62W	11°47'54"N, 117°30'37"W	11.798210032021645, -117.51033330371932	11.798210032021645, -117.51033330371932	11.7982	-117.51	Manganese nodule field				false
47	149	Halalaimus egregius	FALSE	Bussau, 1993	Hauquier et al, 2019	https://doi.org/10.5194/bg-16-3475-2019	TRUE	FALSE	FALSE	FALSE	4342,2	4342.2	TRUE	1 Male. 2 Females. 2 Juveniles	CCFZ - BGR_RA	International waters	11°47,88 N - 117°30,62 W	11°47.88N, 117°30.62W	11°47'54"N, 117°30'37"W	11.798210032021645, -117.51027965954326	11.798210032021645, -117.51027965954326	11.7982	-117.51	Manganese nodule field				false
48	498	Halalaimus longinquus	FALSE	Bussau, 1993	Hauquier et al, 2019	https://doi.org/10.5194/bg-16-3475-2019	TRUE	FALSE	FALSE	FALSE	4342,2	4342.2	TRUE	2 Females. 2 Juveniles	CCFZ - BGR_RA	International waters	11°47,88 N - 117°30,62 W	11°47.88N, 117°30.62W	11°47'54"N, 117°30'37"W	11.798210032021645, -117.51033330371932	11.798210032021645, -117.51033330371932	11.7982	-117.51	Manganese nodule field				false
49	563	Halalaimus oblongus	FALSE	Bussau, 1993	Hauquier et al, 2019	https://doi.org/10.5194/bg-16-3475-2019	TRUE	FALSE	FALSE	FALSE	4342,2	4342.2	TRUE	1 Male. 3 Females. 1 Juvenile	CCFZ - BGR_RA	International waters	11°47,88 N - 117°30,62 W	11°47.88N, 117°30.62W	11°47'54"N, 117°30'38"W	11.798283547244313, -117.51041913440102	11.798283547244313, -117.51041913440102	11.7983	-117.51	Manganese nodule field				false
50	607	Halalaimus praestans	FALSE	Bussau, 1993	Hauquier et al, 2019	https://doi.org/10.5194/bg-16-3475-2019	TRUE	FALSE	FALSE	FALSE	4342,2	4342.2	TRUE	1 Male. 3 Females. 1 Juvenile	CCFZ - BGR_RA	International waters	11°47,88 N - 117°30,62 W	11°47.88N, 117°30.62W	11°47'54"N, 117°30'37"W	11.798210032021645, -117.51037621906018	11.798210032021645, -117.51037621906018	11.7982	-117.51	Manganese nodule field				false
51	2	Halalaimus absconditus	FALSE	Bussau, 1993	Pape et al, 2017	https://doi.org/10.3389/fmars.2017.00205	TRUE	FALSE	FALSE	FALSE	4315	4315	TRUE	3 Females. 3 Juveniles	Clarion Clipperton Fracture Zone -CCFZ, Pacific Ocean	International waters	11,8547 - -117,0563	11.8547, -117.0563	11°51'18"N, 117°03'23"W	11.854888988448538, -117.05627854604819	11.854888988448538, -117.05627854604819	11.8549	-117.056	Manganese nodule field	total numbers obtained from the Excel file of the authors	43 - 58		true	5	2
52	8	Halalaimus absconditus	FALSE	Bussau, 1993	Hauquier et al, 2019	https://doi.org/10.5194/bg-16-3475-2019	TRUE	FALSE	FALSE	FALSE	4123,9	4123.9	TRUE	2 Juveniles	CCFZ - BGR_PA	International waters	11°51,06 N - 117°03,46' W	11°51.06N, 117°03.46'W	11°51'04"N, 117°03'28"W	11.851220491441222, -117.05770961905944	11.851220491441222, -117.05770961905944	11.8512	-117.058	Manganese nodule field				false
53	16	Halalaimus abyssus	FALSE	Bussau, 1993	Hauquier et al, 2019	https://doi.org/10.5194/bg-16-3475-2019	TRUE	FALSE	FALSE	FALSE	4123,9	4123.9	TRUE	1 Male. 5 Juveniles	CCFZ - BGR_PA	International waters	11°51,06 N - 117°03,46' W	11°51.06N, 117°03.46'W	11°51'04"N, 117°03'27"W	11.851146990437528, -117.05763451721295	11.851146990437528, -117.05763451721295	11.8511	-117.058	Manganese nodule field				false
54	23	Halalaimus aedificandistudiosus	FALSE	Bussau, 1993	Hauquier et al, 2019	https://doi.org/10.5194/bg-16-3475-2019	TRUE	FALSE	FALSE	FALSE	4123,9	4123.9	TRUE	1 Juvenile	CCFZ - BGR_PA	International waters	11°51,06 N - 117°03,46' W	11°51.06N, 117°03.46'W	11°51'05"N, 117°03'28"W	11.851272992146024, -117.05769889022423	11.851272992146024, -117.05769889022423	11.8513	-117.058	Manganese nodule field				false
55	150	Halalaimus egregius	FALSE	Bussau, 1993	Hauquier et al, 2019	https://doi.org/10.5194/bg-16-3475-2019	TRUE	FALSE	FALSE	FALSE	4123,9	4123.9	TRUE	1 Female. 2 Juveniles	CCFZ - BGR_PA	International waters	11°51,06 N - 117°03,46' W	11°51.06N, 117°03.46'W	11°51'04"N, 117°03'27"W	11.85123099158299, -117.05760233070734	11.85123099158299, -117.05760233070734	11.8512	-117.058	Manganese nodule field				false
56	194	Halalaimus filicorpus	FALSE	Vitiello, 1970	Hauquier et al, 2019	https://doi.org/10.5194/bg-16-3475-2019	TRUE	FALSE	FALSE	TRUE	4123,9	4123.9	TRUE	1Juvenile	CCFZ - BGR_PA	International waters	11°51,06 N - 117°03,46' W	11°51.06N, 117°03.46'W	11°51'04"N, 117°03'28"W	11.851199491156466, -117.0576774325538	11.851199491156466, -117.0576774325538	11.8512	-117.058	Manganese nodule field				false
57	499	Halalaimus longinquus	FALSE	Bussau, 1993	Hauquier et al, 2019	https://doi.org/10.5194/bg-16-3475-2019	TRUE	FALSE	FALSE	FALSE	4123,9	4123.9	TRUE	1 Female. 2 Juveniles	CCFZ - BGR_PA	International waters	11°51,06 N - 117°03,46' W	11°51.06N, 117°03.46'W	11°51'04"N, 117°03'28"W	11.851209991299045, -117.0576667037186	11.851209991299045, -117.0576667037186	11.8512	-117.058	Manganese nodule field				false
58	564	Halalaimus oblongus	FALSE	Bussau, 1993	Hauquier et al, 2019	https://doi.org/10.5194/bg-16-3475-2019	TRUE	FALSE	FALSE	FALSE	4123,9	4123.9	TRUE	4 Females	CCFZ - BGR_PA	International waters	11°51,06 N - 117°03,46' W	11°51.06N, 117°03.46'W	11°51'04"N, 117°03'28"W	11.851241491724348, -117.05769889022423	11.851241491724348, -117.05769889022423	11.8512	-117.058	Manganese nodule field				false
59	608	Halalaimus praestans	FALSE	Bussau, 1993	Hauquier et al, 2019	https://doi.org/10.5194/bg-16-3475-2019	TRUE	FALSE	FALSE	FALSE	4123,9	4123.9	TRUE	2 Juveniles	CCFZ - BGR_PA	International waters	11°51,06 N - 117°03,46' W	11°51.06N, 117°03.46'W	11°51'04"N, 117°03'27"W	11.851146990437528, -117.05761305954253	11.851146990437528, -117.05761305954253	11.8511	-117.058	Manganese nodule field				false
60	6	Halalaimus absconditus	FALSE	Bussau, 1993	Hauquier et al, 2019	https://doi.org/10.5194/bg-16-3475-2019	TRUE	FALSE	FALSE	FALSE	4434,5	4434.5	TRUE	1 Juvenile	CCFZ - IOM	International waters	11°04,63' N - 119°39,60 W	11°04.63'N, 119°39.60W	11°04'39"N, 119°39'36"W	11.077429912727807, -119.65996781722265	11.077429912727807, -119.65996781722265	11.0774	-119.66	Manganese nodule field		59 - 65		true	5	8
61	14	Halalaimus abyssus	FALSE	Bussau, 1993	Hauquier et al, 2019	https://doi.org/10.5194/bg-16-3475-2019	TRUE	FALSE	FALSE	FALSE	4434,5	4434.5	TRUE	2 Males. 2 Females. 3 Juveniles	CCFZ - IOM	International waters	11°04,63' N - 119°39,60 W	11°04.63'N, 119°39.60W	11°04'39"N, 119°39'36"W	11.07739269115189, -119.66000446951705	11.07739269115189, -119.66000446951705	11.0774	-119.66	Manganese nodule field				false
62	52	Halalaimus arundinaceus	FALSE	Bussau, 1993	Hauquier et al, 2019	https://doi.org/10.5194/bg-16-3475-2019	TRUE	FALSE	FALSE	FALSE	4434,5	4434.5	FALSE	1 Juvenile	CCFZ - IOM	International waters	11°04,63' N - 119°39,60 W	11°04.63'N, 119°39.60W	11°04'39"N, 119°39'36"W	11.077408854845535, -119.65994635955221	11.077408854845535, -119.65994635955221	11.0774	-119.66	Manganese nodule field				false
63	148	Halalaimus egregius	FALSE	Bussau, 1993	Hauquier et al, 2019	https://doi.org/10.5194/bg-16-3475-2019	TRUE	FALSE	FALSE	FALSE	4434,5	4434.5	TRUE	1 Male. 2 Juveniles	CCFZ - IOM	International waters	11°04,63' N - 119°39,60 W	11°04.63'N, 119°39.60W	11°04'38"N, 119°39'36"W	11.07735621013322, -119.65995708838743	11.07735621013322, -119.65995708838743	11.0774	-119.66	Manganese nodule field				false
64	562	Halalaimus oblongus	FALSE	Bussau, 1993	Hauquier et al, 2019	https://doi.org/10.5194/bg-16-3475-2019	TRUE	FALSE	FALSE	FALSE	4434,5	4434.5	TRUE	1 Female	CCFZ - IOM	International waters	11°04,63' N - 119°39,60 W	11°04.63'N, 119°39.60W	11°04'38"N, 119°39'36"W	11.077335152245642, -119.6600107325635	11.077335152245642, -119.6600107325635	11.0773	-119.66	Manganese nodule field				false
65	606	Halalaimus praestans	FALSE	Bussau, 1993	Hauquier et al, 2019	https://doi.org/10.5194/bg-16-3475-2019	TRUE	FALSE	FALSE	FALSE	4434,5	4434.5	TRUE	2 Females. 1 Juvenile	CCFZ - IOM	International waters	11°04,63' N - 119°39,60 W	11°04.63'N, 119°39.60W	11°04'39"N, 119°39'36"W	11.077419383786866, -119.66009656324519	11.077419383786866, -119.66009656324519	11.0774	-119.66	Manganese nodule field				false
66	497	Halalaimus longinquus	FALSE	Bussau, 1993	Hauquier et al, 2019	https://doi.org/10.5194/bg-16-3475-2019	TRUE	FALSE	FALSE	FALSE	4434,5	4434.5	TRUE	2 Females. 3 Juveniles	CCFZ - IOM	International waters	11°04,63' N - 119°39,60 W	11°04.63'N, 119°39.60W	11°04'39"N, 119°39'36"W	11.077398325903832, -119.65997854605786	11.077398325903832, -119.65997854605786	11.0774	-119.66	Manganese nodule field				false
67	53	Halalaimus bayensis	TRUE	Keppner, 1992	Keppner, 1992	https://doi.org/10.18785/grr.0804.01	TRUE	FALSE	FALSE	FALSE	9,5 - 12,2	10.85	FALSE	2 Males. 1 Female	St. Andrew Bay, Bay County, Florida - Gulf of Mexico	USA	30° 8' 40" N - 85° 39' 46" W	30°8'40"N, 85°39'46"W	30°08'41"N, 85°39'46"W	30.144657766136365, -85.66276707447369	30.144657766136365, -85.66276707447369	30.1447	-85.6628	NA		66 - 75		true	5	0
68	30	Halalaimus americanus	TRUE	Keppner, 1992	Keppner, 1992	https://doi.org/10.18785/grr.0804.01	TRUE	FALSE	FALSE	FALSE	2 - 12,2	7.1	FALSE	4 Males. 1 Female	St. Andrew Bay, Bay County, Florida	USA	30° 08’29" N - 85°39’07" W	30°08'29"N, 85°39'07"W	30°08'29"N, 85°39'07"W	30.1415744382672, -85.65194440330903	30.1415744382672, -85.65194440330903	30.1416	-85.6519	NA				false
69	61	Halalaimus brimi	TRUE	Keppner, 1992	Keppner, 1992	https://doi.org/10.18785/grr.0804.01	TRUE	FALSE	FALSE	FALSE	8	8	FALSE	1 Male. 2 Females	St. Andrew Bay, Bay County, Florida	USA	30° 07’38" N - 85°38’52" W	30°07'38"N, 85°38'52"W	30°07'38"N, 85°38'52"W	30.127389205922587, -85.6477670744742	30.127389205922587, -85.6477670744742	30.1274	-85.6478	NA
70	63	Halalaimus bulbocaudatus	TRUE	Keppner, 1992	Keppner, 1992	https://doi.org/10.18785/grr.0804.01	TRUE	FALSE	FALSE	FALSE	12,2	12.2	FALSE	1 Male. 1 Female	Gulf of Mexico	USA	30°7'44" N - 85°38'19" W	30°7'44"N, 85°38'19"W	30°07'44"N, 85°38'19"W	30.129111579112962, -85.63858964563893	30.129111579112962, -85.63858964563893	30.1291	-85.6386	NA
71	219	Halalaimus floridanus	TRUE	Keppner, 1992	Keppner, 1992	https://doi.org/10.18785/grr.0804.01	TRUE	FALSE	FALSE	FALSE	1	1	FALSE	4 Males. 1 Female	St. Andrew Bay, Bay County, Florida	USA	30°07’30" N, 85°39'00" W	30°07'30"N, 85°39'00"W	30°07'30"N, 85°39'00"W	30.12521340818848, -85.65003218981514	30.12521340818848, -85.65003218981514	30.1252	-85.65	NA
72	583	Halalaimus paracomatus	TRUE	Keppner, 1992	Keppner, 1992	https://doi.org/10.18785/grr.0804.01	TRUE	FALSE	FALSE	FALSE	7 -11,1	9.05	FALSE	2 males+1 female	St.Andrew Bay,Bay County,Florida	USA	85°40'59"W-30°08'23"N. 85°38'52"W-30°07'38"N	30°08'23"N, 85°40'59"W – 30°07'38"N, 85°38'52"W	30°07'38"N, 85°38'52"W	30.13989846308427, -85.68306633214428. 30.127454162362067, -85.64775634563901	30.133676312723200, -85.665411338891658	30.1337	-85.6654	NA
73	585	Halalaimus parafletcheri	TRUE	Keppner, 1992	Keppner, 1992	https://doi.org/10.18785/grr.0804.01	TRUE	FALSE	FALSE	FALSE	1, 2. 0,3	0.75	FALSE	3 males+2 females	Freshwater Bayou off St.Andrew Bay, Bay County, Florida	USA	85°39'00"W, 30°07'33"N. 85°42'43"W, 30°08'33"N	30°07'33"N, 85°39'00"W – 30°08'33"N, 85°42'43"W	30°07'33"N, 85°39'00"W – 30°08'33"N, 85°42'43"W	30.126000308273067, -85.64995708796863. 30.142759760600722, -85.71190148796809	30.134380034436901, -85.680929287968354	30.1344	-85.6809	NA
74	656	Halalaimus tarjani	TRUE	Keppner, 1992	Keppner, 1992	https://doi.org/10.18785/grr.0804.01	TRUE	FALSE	FALSE	FALSE	13. 7,5. 12,2	10.25	FALSE	4 males+2 females	St Andrew Bay, Bay County, florida	USA	85°39'46"W-30°08'34"N. 85°38'52"W-30°07'38"N. 85°39'46"W-30°08'40"N	30°08'34"N, 85°39'46"W – 30°07'38"N, 85°38'52"W – 30°08'40"N, 85°39'46"W	30°08'34"N, 85°39'46"W – 30°07'38"N, 85°38'52"W – 30°08'40"N, 85°39'46"W	30.142981891713482, -85.6628207186498. 30.127379926427746, -85.64779926097987. 30.144592821018254, -85.66279926097933	30.138318213053168, -85.657806413536321	30.1383	-85.6578	NA
75	663	Halalaimus thalassinus	TRUE	Keppner, 1992	Keppner, 1992	https://doi.org/10.18785/grr.0804.01	TRUE	FALSE	FALSE	FALSE	1	1	FALSE	1 males+1 females	St Andrew Bay, Bay County, florida	USA	85°42'43"W-30°08'33"N	85°42'43"W, 30°08'33"N	30°08'33"N, 85°42'43"W	30.14269585570789, -85.71193367447373	30.14269585570789, -85.71193367447373	30.1427	-85.7119	seagrass bed Thalassia testudinium				false
76	670	Halalaimus variabilis	TRUE	Keppner, 1992	Keppner, 1992	https://doi.org/10.18785/grr.0804.01	TRUE	FALSE	FALSE	FALSE	2,1	2.1	FALSE	2 males+2 females	Mouth of Freshwater Bayou off St. Andrew Bay, Bay County, Florida	USA	85°39'00"W-30°07'30"N	85°39'00"W, 30°07'30"N	30°07'30"N, 85°39'00"W	30.125185569087876, -85.65005364748558	30.125185569087876, -85.65005364748558	30.1252	-85.6501	NA
77	37	Halalaimus anne	FALSE	Sergeeva, 1972	Ruiz Abierno, 2013	https://www.academia.edu/download/74377743/Tesis_maestria_Ruiz__Alexei.pdf	TRUE	FALSE	FALSE	TRUE	0,5 - 3	1.75	FALSE	NA	Punta Francés	Cuba	21° 36' N - 83°03' W	21°36'N, 83°03'W	21°36'00"N, 83°03'00"W	21.60015958681689, -83.05000000354266	21.60015958681689, -83.05000000354266	21.6002	-83.05	Thalassia testudum - Seibadal		76 - 123		true	5	7
78	38	Halalaimus anne	FALSE	Sergeeva, 1972	Ruiz Abierno, 2013	https://www.academia.edu/download/74377743/Tesis_maestria_Ruiz__Alexei.pdf	TRUE	FALSE	FALSE	TRUE	4 - 12	8	FALSE	NA	Punta Francés	Cuba	21° 36' N - 83°03' W	21°36'N, 83°03'W	21°36'00"N, 83°03'00"W	21.60015958681689, -83.05005364771874	21.60015958681689, -83.05005364771874	21.6002	-83.0501	Sand
79	39	Halalaimus anne	FALSE	Sergeeva, 1972	Ruiz Abierno, 2013	https://www.academia.edu/download/74377743/Tesis_maestria_Ruiz__Alexei.pdf	TRUE	FALSE	FALSE	TRUE	1 - 3	2	FALSE	NA	Punta Francés	Cuba	21° 36' N - 83°03' W	21°36'N, 83°03'W	21°36'00"N, 83°03'00"W	21.60015958681689, -83.05005364771874	21.60015958681689, -83.05005364771874	21.6002	-83.0501	Dead Coral
80	40	Halalaimus anne	FALSE	Sergeeva, 1972	Ruiz Abierno, 2013	https://www.academia.edu/download/74377743/Tesis_maestria_Ruiz__Alexei.pdf	TRUE	FALSE	FALSE	TRUE	0,5 - 4	2.25	FALSE	NA	Punta Francés	Cuba	21° 36' N - 83°03' W	21°36'N, 83°03'W	21°36'00"N, 83°03'00"W	21.60015958681689, -83.05005364771874	21.60015958681689, -83.05005364771874	21.6002	-83.0501	Hard substrate
81	65	Halalaimus bulbocaudatus	FALSE	Keppner, 1992	Ruiz Abierno, 2013	https://www.academia.edu/download/74377743/Tesis_maestria_Ruiz__Alexei.pdf	TRUE	FALSE	FALSE	TRUE	0,5 - 3	1.75	FALSE	NA	Punta Francés	Cuba	21° 36' N - 83°03' W	21°36'N, 83°03'W	21°36'00"N, 83°03'00"W	21.60023939006125, -83.05000000354266	21.60023939006125, -83.05000000354266	21.6002	-83.05	Thalassia testudum - Seibadal
82	66	Halalaimus bulbocaudatus	FALSE	Keppner, 1992	Ruiz Abierno, 2013	https://www.academia.edu/download/74377743/Tesis_maestria_Ruiz__Alexei.pdf	TRUE	FALSE	FALSE	TRUE	4 - 12	8	FALSE	NA	Punta Francés	Cuba	21° 36' N - 83°03' W	21°36'N, 83°03'W	21°36'00"N, 83°03'00"W	21.60023939006125, -83.05000000354266	21.60023939006125, -83.05000000354266	21.6002	-83.05	Sand
83	67	Halalaimus bulbocaudatus	FALSE	Keppner, 1992	Ruiz Abierno, 2013	https://www.academia.edu/download/74377743/Tesis_maestria_Ruiz__Alexei.pdf	TRUE	FALSE	FALSE	TRUE	1 - 3	2	FALSE	NA	Punta Francés	Cuba	21° 36' N - 83°03' W	21°36'N, 83°03'W	21°36'00"N, 83°03'00"W	21.60023939006125, -83.05000000354266	21.60023939006125, -83.05000000354266	21.6002	-83.05	Dead Coral
84	68	Halalaimus bulbocaudatus	FALSE	Keppner, 1992	Ruiz Abierno, 2013	https://www.academia.edu/download/74377743/Tesis_maestria_Ruiz__Alexei.pdf	TRUE	FALSE	FALSE	TRUE	0,5 - 4	2.25	FALSE	NA	Punta Francés	Cuba	21° 36' N - 83°03' W	21°36'N, 83°03'W	21°36'00"N, 83°03'00"W	21.60023939006125, -83.05000000354266	21.60023939006125, -83.05000000354266	21.6002	-83.05	Hard substrate
85	177	Halalaimus filicollis	FALSE	Timm, 1961	Ruiz Abierno, 2013	https://www.academia.edu/download/74377743/Tesis_maestria_Ruiz__Alexei.pdf	TRUE	FALSE	FALSE	FALSE	0,5 - 3	1.75	FALSE	NA	Punta Francés	Cuba	21° 36' N - 83°03' W	21°36'N, 83°03'W	21°36'00"N, 83°03'00"W	21.600139635998925, -83.04989271519054	21.600139635998925, -83.04989271519054	21.6001	-83.0499	Thalassia testudum - Seibadal
86	178	Halalaimus filicollis	FALSE	Timm, 1961	Ruiz Abierno, 2013	https://www.academia.edu/download/74377743/Tesis_maestria_Ruiz__Alexei.pdf	TRUE	FALSE	FALSE	FALSE	4 - 12	8	FALSE	NA	Punta Francés	Cuba	21° 36' N - 83°03' W	21°36'N, 83°03'W	21°36'00"N, 83°03'00"W	21.600219439254275, -83.04997854587225	21.600219439254275, -83.04997854587225	21.6002	-83.05	Sand
87	179	Halalaimus filicollis	FALSE	Timm, 1961	Ruiz Abierno, 2013	https://www.academia.edu/download/74377743/Tesis_maestria_Ruiz__Alexei.pdf	TRUE	FALSE	FALSE	FALSE	1 - 3	2	FALSE	NA	Punta Francés	Cuba	21° 36' N - 83°03' W	21°36'N, 83°03'W	21°36'00"N, 83°03'00"W	21.600219439254275, -83.04997854587225	21.600219439254275, -83.04997854587225	21.6002	-83.05	Dead Coral
88	180	Halalaimus filicollis	FALSE	Timm, 1961	Ruiz Abierno, 2013	https://www.academia.edu/download/74377743/Tesis_maestria_Ruiz__Alexei.pdf	TRUE	FALSE	FALSE	FALSE	0,5 - 4	2.25	FALSE	NA	Punta Francés	Cuba	21° 36' N - 83°03' W	21°36'N, 83°03'W	21°36'00"N, 83°03'00"W	21.600219439254275, -83.04997854587225	21.600219439254275, -83.04997854587225	21.6002	-83.05	Hard substrate
89	223	Halalaimus floridanus	FALSE	Keppner, 1992	Ruiz Abierno, 2013	https://www.academia.edu/download/74377743/Tesis_maestria_Ruiz__Alexei.pdf	TRUE	FALSE	FALSE	FALSE	0,5 - 3	1.75	FALSE	NA	Punta Francés	Cuba	21° 36' N - 83°03' W	21°36'N, 83°03'W	21°36'00"N, 83°03'00"W	21.60026931626653, -83.04996781703703	21.60026931626653, -83.04996781703703	21.6003	-83.05	Thalassia testudum - Seibadal
90	224	Halalaimus floridanus	FALSE	Keppner, 1992	Ruiz Abierno, 2013	https://www.academia.edu/download/74377743/Tesis_maestria_Ruiz__Alexei.pdf	TRUE	FALSE	FALSE	FALSE	4 - 12	8	FALSE	NA	Punta Francés	Cuba	21° 36' N - 83°03' W	21°36'N, 83°03'W	21°36'00"N, 83°03'00"W	21.60026931626653, -83.04996781703703	21.60026931626653, -83.04996781703703	21.6003	-83.05	Sand
91	225	Halalaimus floridanus	FALSE	Keppner, 1992	Ruiz Abierno, 2013	https://www.academia.edu/download/74377743/Tesis_maestria_Ruiz__Alexei.pdf	TRUE	FALSE	FALSE	FALSE	1 - 3	2	FALSE	NA	Punta Francés	Cuba	21° 36' N - 83°03' W	21°36'N, 83°03'W	21°36'00"N, 83°03'00"W	21.60026931626653, -83.04996781703703	21.60026931626653, -83.04996781703703	21.6003	-83.05	Dead Coral
92	226	Halalaimus floridanus	FALSE	Keppner, 1992	Ruiz Abierno, 2013	https://www.academia.edu/download/74377743/Tesis_maestria_Ruiz__Alexei.pdf	TRUE	FALSE	FALSE	FALSE	0,5 - 4	2.25	FALSE	NA	Punta Francés	Cuba	21° 36' N - 83°03' W	21°36'N, 83°03'W	21°36'00"N, 83°03'00"W	21.60026931626653, -83.04996781703703	21.60026931626653, -83.04996781703703	21.6003	-83.05	Hard substrate
93	343	Halalaimus gracilis	FALSE	de Man, 1888	Ruiz Abierno, 2013	https://www.academia.edu/download/74377743/Tesis_maestria_Ruiz__Alexei.pdf	TRUE	FALSE	FALSE	FALSE	0,5 - 3	1.75	FALSE	NA	Punta Francés	Cuba	21° 36' N - 83°03' W	21°36'N, 83°03'W	21°36'00"N, 83°03'00"W	21.60026931626653, -83.0500321900483	21.60026931626653, -83.0500321900483	21.6003	-83.05	Thalassia testudum - Seibadal
94	344	Halalaimus gracilis	FALSE	de Man, 1888	Ruiz Abierno, 2013	https://www.academia.edu/download/74377743/Tesis_maestria_Ruiz__Alexei.pdf	TRUE	FALSE	FALSE	FALSE	4 - 12	8	FALSE	NA	Punta Francés	Cuba	21° 36' N - 83°03' W	21°36'N, 83°03'W	21°36'00"N, 83°03'00"W	21.60026931626653, -83.0500321900483	21.60026931626653, -83.0500321900483	21.6003	-83.05	Sand
95	345	Halalaimus gracilis	FALSE	de Man, 1888	Ruiz Abierno, 2013	https://www.academia.edu/download/74377743/Tesis_maestria_Ruiz__Alexei.pdf	TRUE	FALSE	FALSE	FALSE	1 - 3	2	FALSE	NA	Punta Francés	Cuba	21° 36' N - 83°03' W	21°36'N, 83°03'W	21°36'00"N, 83°03'00"W	21.60026931626653, -83.0500321900483	21.60026931626653, -83.0500321900483	21.6003	-83.05	Dead Coral
96	346	Halalaimus gracilis	FALSE	de Man, 1888	Ruiz Abierno, 2013	https://www.academia.edu/download/74377743/Tesis_maestria_Ruiz__Alexei.pdf	TRUE	FALSE	FALSE	FALSE	0,5 - 4	2.25	FALSE	NA	Punta Francés	Cuba	21° 36' N - 83°03' W	21°36'N, 83°03'W	21°36'00"N, 83°03'00"W	21.60026931626653, -83.0500321900483	21.60026931626653, -83.0500321900483	21.6003	-83.05	Hard substrate
97	547	Halalaimus monstrocaudatus	FALSE	Vitiello, 1970	Ruiz Abierno, 2013	https://www.academia.edu/download/74377743/Tesis_maestria_Ruiz__Alexei.pdf	TRUE	FALSE	FALSE	FALSE	0,5 - 3	1.75	FALSE	NA	Punta Francés	Cuba	21° 36' N - 83°03' W	21°36'N, 83°03'W	21°36'00"N, 83°03'00"W	21.600199488444563, -83.0500321900483	21.600199488444563, -83.0500321900483	21.6002	-83.05	Thalassia testudum - Seibadal
98	548	Halalaimus monstrocaudatus	FALSE	Vitiello, 1970	Ruiz Abierno, 2013	https://www.academia.edu/download/74377743/Tesis_maestria_Ruiz__Alexei.pdf	TRUE	FALSE	FALSE	FALSE	4 - 12	8	FALSE	NA	Punta Francés	Cuba	21° 36' N - 83°03' W	21°36'N, 83°03'W	21°36'00"N, 83°03'00"W	21.600199488444563, -83.0500321900483	21.600199488444563, -83.0500321900483	21.6002	-83.05	Sand
99	549	Halalaimus monstrocaudatus	FALSE	Vitiello, 1970	Ruiz Abierno, 2013	https://www.academia.edu/download/74377743/Tesis_maestria_Ruiz__Alexei.pdf	TRUE	FALSE	FALSE	FALSE	1 - 3	2	FALSE	NA	Punta Francés	Cuba	21° 36' N - 83°03' W	21°36'N, 83°03'W	21°36'00"N, 83°03'00"W	21.600199488444563, -83.0500321900483	21.600199488444563, -83.0500321900483	21.6002	-83.05	Dead Coral
100	550	Halalaimus monstrocaudatus	FALSE	Vitiello, 1970	Ruiz Abierno, 2013	https://www.academia.edu/download/74377743/Tesis_maestria_Ruiz__Alexei.pdf	TRUE	FALSE	FALSE	FALSE	0,5 - 4	2.25	FALSE	NA	Punta Francés	Cuba	21° 36' N - 83°03' W	21°36'N, 83°03'W	21°36'00"N, 83°03'00"W	21.600199488444563, -83.0500321900483	21.600199488444563, -83.0500321900483	21.6002	-83.05	Hard substrate
101	41	Halalaimus anne	FALSE	Sergeeva, 1972	Ruiz Abierno, 2013	https://www.academia.edu/download/74377743/Tesis_maestria_Ruiz__Alexei.pdf	TRUE	FALSE	FALSE	TRUE	0,5 - 3	1.75	FALSE	NA	Cabezo de Moya	Cuba	21° 36' N - 83°10' W	21°36'N, 83°10'W	21°36'00"N, 83°10'00"W	21.600209463849847, -83.16666670354267	21.600209463849847, -83.16666670354267	21.6002	-83.1667	Thalassia testudum - Seibadal
102	42	Halalaimus anne	FALSE	Sergeeva, 1972	Ruiz Abierno, 2013	https://www.academia.edu/download/74377743/Tesis_maestria_Ruiz__Alexei.pdf	TRUE	FALSE	FALSE	TRUE	4 - 12	8	FALSE	NA	Cabezo de Moya	Cuba	21° 36' N - 83°10' W	21°36'N, 83°10'W	21°36'00"N, 83°10'00"W	21.600209463849847, -83.16666670354267	21.600209463849847, -83.16666670354267	21.6002	-83.1667	Sand
103	43	Halalaimus anne	FALSE	Sergeeva, 1972	Ruiz Abierno, 2013	https://www.academia.edu/download/74377743/Tesis_maestria_Ruiz__Alexei.pdf	TRUE	FALSE	FALSE	TRUE	1 - 3	2	FALSE	NA	Cabezo de Moya	Cuba	21° 36' N - 83°10' W	21°36'N, 83°10'W	21°36'00"N, 83°10'00"W	21.600209463849847, -83.16666670354267	21.600209463849847, -83.16666670354267	21.6002	-83.1667	Dead Coral
104	44	Halalaimus anne	FALSE	Sergeeva, 1972	Ruiz Abierno, 2013	https://www.academia.edu/download/74377743/Tesis_maestria_Ruiz__Alexei.pdf	TRUE	FALSE	FALSE	TRUE	0,5 - 4	2.25	FALSE	NA	Cabezo de Moya	Cuba	21° 36' N - 83°10' W	21°36'N, 83°10'W	21°36'00"N, 83°10'00"W	21.600209463849847, -83.16666670354267	21.600209463849847, -83.16666670354267	21.6002	-83.1667	Hard substrate
105	69	Halalaimus bulbocaudatus	FALSE	Keppner, 1992	Ruiz Abierno, 2013	https://www.academia.edu/download/74377743/Tesis_maestria_Ruiz__Alexei.pdf	TRUE	FALSE	FALSE	TRUE	0,5 - 3	1.75	FALSE	NA	Cabezo de Moya	Cuba	21° 36' N - 83°10' W	21°36'N, 83°10'W	21°36'00"N, 83°10'00"W	21.600239390061315, -83.16660233053139	21.600239390061315, -83.16660233053139	21.6002	-83.1666	Thalassia testudum - Seibadal
106	70	Halalaimus bulbocaudatus	FALSE	Keppner, 1992	Ruiz Abierno, 2013	https://www.academia.edu/download/74377743/Tesis_maestria_Ruiz__Alexei.pdf	TRUE	FALSE	FALSE	TRUE	4 - 12	8	FALSE	NA	Cabezo de Moya	Cuba	21° 36' N - 83°10' W	21°36'N, 83°10'W	21°36'00"N, 83°10'00"W	21.600239390061315, -83.16660233053139	21.600239390061315, -83.16660233053139	21.6002	-83.1666	Sand
107	71	Halalaimus bulbocaudatus	FALSE	Keppner, 1992	Ruiz Abierno, 2013	https://www.academia.edu/download/74377743/Tesis_maestria_Ruiz__Alexei.pdf	TRUE	FALSE	FALSE	TRUE	1 - 3	2	FALSE	NA	Cabezo de Moya	Cuba	21° 36' N - 83°10' W	21°36'N, 83°10'W	21°36'00"N, 83°10'00"W	21.600239390061315, -83.16660233053139	21.600239390061315, -83.16660233053139	21.6002	-83.1666	Dead Coral
108	72	Halalaimus bulbocaudatus	FALSE	Keppner, 1992	Ruiz Abierno, 2013	https://www.academia.edu/download/74377743/Tesis_maestria_Ruiz__Alexei.pdf	TRUE	FALSE	FALSE	TRUE	0,5 - 4	2.25	FALSE	NA	Cabezo de Moya	Cuba	21° 36' N - 83°10' W	21°36'N, 83°10'W	21°36'00"N, 83°10'00"W	21.600239390061315, -83.16660233053139	21.600239390061315, -83.16660233053139	21.6002	-83.1666	Hard substrate				false
109	181	Halalaimus filicollis	FALSE	Timm, 1961	Ruiz Abierno, 2013	https://www.academia.edu/download/74377743/Tesis_maestria_Ruiz__Alexei.pdf	TRUE	FALSE	FALSE	FALSE	0,5 - 3	1.75	FALSE	NA	Cabezo de Moya	Cuba	21° 36' N - 83°10' W	21°36'N, 83°10'W	21°36'00"N, 83°10'00"W	21.60026931626661, -83.16666670354267	21.60026931626661, -83.16666670354267	21.6003	-83.1667	Thalassia testudum - Seibadal
110	182	Halalaimus filicollis	FALSE	Timm, 1961	Ruiz Abierno, 2013	https://www.academia.edu/download/74377743/Tesis_maestria_Ruiz__Alexei.pdf	TRUE	FALSE	FALSE	FALSE	4 - 12	8	FALSE	NA	Cabezo de Moya	Cuba	21° 36' N - 83°10' W	21°36'N, 83°10'W	21°36'00"N, 83°10'00"W	21.60026931626661, -83.16666670354267	21.60026931626661, -83.16666670354267	21.6003	-83.1667	Sand
111	183	Halalaimus filicollis	FALSE	Timm, 1961	Ruiz Abierno, 2013	https://www.academia.edu/download/74377743/Tesis_maestria_Ruiz__Alexei.pdf	TRUE	FALSE	FALSE	FALSE	1 - 3	2	FALSE	NA	Cabezo de Moya	Cuba	21° 36' N - 83°10' W	21°36'N, 83°10'W	21°36'00"N, 83°10'00"W	21.60026931626661, -83.16666670354267	21.60026931626661, -83.16666670354267	21.6003	-83.1667	Dead Coral
112	184	Halalaimus filicollis	FALSE	Timm, 1961	Ruiz Abierno, 2013	https://www.academia.edu/download/74377743/Tesis_maestria_Ruiz__Alexei.pdf	TRUE	FALSE	FALSE	FALSE	0,5 - 4	2.25	FALSE	NA	Cabezo de Moya	Cuba	21° 36' N - 83°10' W	21°36'N, 83°10'W	21°36'00"N, 83°10'00"W	21.60026931626661, -83.16666670354267	21.60026931626661, -83.16666670354267	21.6003	-83.1667	Hard substrate
113	227	Halalaimus floridanus	FALSE	Keppner, 1992	Ruiz Abierno, 2013	https://www.academia.edu/download/74377743/Tesis_maestria_Ruiz__Alexei.pdf	TRUE	FALSE	FALSE	FALSE	0,5 - 3	1.75	FALSE	NA	Cabezo de Moya	Cuba	21° 36' N - 83°10' W	21°36'N, 83°10'W	21°36'00"N, 83°10'00"W	21.600169562224917, -83.16662378820182	21.600169562224917, -83.16662378820182	21.6002	-83.1666	Thalassia testudum - Seibadal
114	228	Halalaimus floridanus	FALSE	Keppner, 1992	Ruiz Abierno, 2013	https://www.academia.edu/download/74377743/Tesis_maestria_Ruiz__Alexei.pdf	TRUE	FALSE	FALSE	FALSE	4 - 12	8	FALSE	NA	Cabezo de Moya	Cuba	21° 36' N - 83°10' W	21°36'N, 83°10'W	21°36'00"N, 83°10'00"W	21.600169562224917, -83.16662378820182	21.600169562224917, -83.16662378820182	21.6002	-83.1666	Sand
115	229	Halalaimus floridanus	FALSE	Keppner, 1992	Ruiz Abierno, 2013	https://www.academia.edu/download/74377743/Tesis_maestria_Ruiz__Alexei.pdf	TRUE	FALSE	FALSE	FALSE	1 - 3	2	FALSE	NA	Cabezo de Moya	Cuba	21° 36' N - 83°10' W	21°36'N, 83°10'W	21°36'00"N, 83°10'00"W	21.600169562224917, -83.16662378820182	21.600169562224917, -83.16662378820182	21.6002	-83.1666	Dead Coral				false
116	230	Halalaimus floridanus	FALSE	Keppner, 1992	Ruiz Abierno, 2013	https://www.academia.edu/download/74377743/Tesis_maestria_Ruiz__Alexei.pdf	TRUE	FALSE	FALSE	FALSE	0,5 - 4	2.25	FALSE	NA	Cabezo de Moya	Cuba	21° 36' N - 83°10' W	21°36'N, 83°10'W	21°36'00"N, 83°10'00"W	21.600169562224917, -83.16662378820182	21.600169562224917, -83.16662378820182	21.6002	-83.1666	Hard substrate
117	347	Halalaimus gracilis	FALSE	de Man, 1888	Ruiz Abierno, 2013	https://www.academia.edu/download/74377743/Tesis_maestria_Ruiz__Alexei.pdf	TRUE	FALSE	FALSE	FALSE	0,5 - 3	1.75	FALSE	NA	Cabezo de Moya	Cuba	21° 36' N - 83°10' W	21°36'N, 83°10'W	21°36'00"N, 83°10'00"W	21.600209463849847, -83.16665597470745	21.600209463849847, -83.16665597470745	21.6002	-83.1667	Thalassia testudum - Seibadal
118	348	Halalaimus gracilis	FALSE	de Man, 1888	Ruiz Abierno, 2013	https://www.academia.edu/download/74377743/Tesis_maestria_Ruiz__Alexei.pdf	TRUE	FALSE	FALSE	FALSE	4 - 12	8	FALSE	NA	Cabezo de Moya	Cuba	21° 36' N - 83°10' W	21°36'N, 83°10'W	21°36'00"N, 83°10'00"W	21.600209463849847, -83.16665597470745	21.600209463849847, -83.16665597470745	21.6002	-83.1667	Sand
119	349	Halalaimus gracilis	FALSE	de Man, 1888	Ruiz Abierno, 2013	https://www.academia.edu/download/74377743/Tesis_maestria_Ruiz__Alexei.pdf	TRUE	FALSE	FALSE	FALSE	1 - 3	2	FALSE	NA	Cabezo de Moya	Cuba	21° 36' N - 83°10' W	21°36'N, 83°10'W	21°36'00"N, 83°10'00"W	21.600209463849847, -83.16665597470745	21.600209463849847, -83.16665597470745	21.6002	-83.1667	Dead Coral
120	350	Halalaimus gracilis	FALSE	de Man, 1888	Ruiz Abierno, 2013	https://www.academia.edu/download/74377743/Tesis_maestria_Ruiz__Alexei.pdf	TRUE	FALSE	FALSE	FALSE	0,5 - 4	2.25	FALSE	NA	Cabezo de Moya	Cuba	21° 36' N - 83°10' W	21°36'N, 83°10'W	21°36'00"N, 83°10'00"W	21.600209463849847, -83.16665597470745	21.600209463849847, -83.16665597470745	21.6002	-83.1667	Hard substrate
121	551	Halalaimus monstrocaudatus	FALSE	Vitiello, 1970	Ruiz Abierno, 2013	https://www.academia.edu/download/74377743/Tesis_maestria_Ruiz__Alexei.pdf	TRUE	FALSE	FALSE	FALSE	0,5 - 3	1.75	FALSE	NA	Cabezo de Moya	Cuba	21° 36' N - 83°10' W	21°36'N, 83°10'W	21°36'00"N, 83°10'00"W	21.60021943925435, -83.16670961888352	21.60021943925435, -83.16670961888352	21.6002	-83.1667	Thalassia testudum - Seibadal				false
122	552	Halalaimus monstrocaudatus	FALSE	Vitiello, 1970	Ruiz Abierno, 2013	https://www.academia.edu/download/74377743/Tesis_maestria_Ruiz__Alexei.pdf	TRUE	FALSE	FALSE	FALSE	4 - 12	8	FALSE	NA	Cabezo de Moya	Cuba	21° 36' N - 83°10' W	21°36'N, 83°10'W	21°36'00"N, 83°10'00"W	21.60021943925435, -83.16670961888352	21.60021943925435, -83.16670961888352	21.6002	-83.1667	Sand
123	553	Halalaimus monstrocaudatus	FALSE	Vitiello, 1970	Ruiz Abierno, 2013	https://www.academia.edu/download/74377743/Tesis_maestria_Ruiz__Alexei.pdf	TRUE	FALSE	FALSE	FALSE	1 - 3	2	FALSE	NA	Cabezo de Moya	Cuba	21° 36' N - 83°10' W	21°36'N, 83°10'W	21°36'00"N, 83°10'00"W	21.60021943925435, -83.16670961888352	21.60021943925435, -83.16670961888352	21.6002	-83.1667	Dead Coral
124	554	Halalaimus monstrocaudatus	FALSE	Vitiello, 1970	Ruiz Abierno, 2013	https://www.academia.edu/download/74377743/Tesis_maestria_Ruiz__Alexei.pdf	TRUE	FALSE	FALSE	FALSE	0,5 - 4	2.25	FALSE	NA	Cabezo de Moya	Cuba	21° 36' N - 83°10' W	21°36'N, 83°10'W	21°36'00"N, 83°10'00"W	21.60021943925435, -83.16670961888352	21.60021943925435, -83.16670961888352	21.6002	-83.1667	Hard substrate
125	45	Halalaimus anne	FALSE	Sergeeva, 1972	Hernandez Abreu, 2019	https://aquadocs.org/items/af0b3254-d498-4a68-bb3c-59b70906c063	TRUE	FALSE	FALSE	TRUE	1209	1209	FALSE	NA	Cabo de San Antonio	Cuba	22°11,094' N - 84°52,245' W	22°11.094'N, 84°52.245'W	22°11'06"N, 84°52'15"W	22.185048998413738, -84.87076073236418	22.185048998413738, -84.87076073236418	22.185	-84.8708	Well aerated bottom mud		124		true	5	6
126	46	Halalaimus anne	FALSE	Sergeeva, 1972	Hernandez Abreu, 2019	https://aquadocs.org/items/af0b3254-d498-4a68-bb3c-59b70906c063	TRUE	FALSE	FALSE	TRUE	1296	1296	FALSE	NA	Cayo Jutía	Cuba	22°48,324' N - 84°06,538' W	22°48.324'N, 84°06.538'W	22°48'20"N, 84°06'32"W	22.805548331143946, -84.1089559746789	22.805548331143946, -84.1089559746789	22.8055	-84.109	Well aerated bottom mud		125		true	6	3
127	119	Halalaimus curvicaudatus	FALSE	Juario, 1974	Hernandez Abreu, 2019	https://aquadocs.org/items/af0b3254-d498-4a68-bb3c-59b70906c063	TRUE	FALSE	FALSE	TRUE	1513	1513	TRUE	NA	Bahía Honda	Cuba	05°135,23 N - 83°11,824 W	23°05.135’N, 83°11.824’W	23°05'08"N, 83°11'52"W	23.119100513687343, -83.19791501985974	23.119100513687343, -83.19791501985974	23.1191	-83.1979					false
128	47	Halalaimus anne	FALSE	Sergeeva, 1972	Hernandez Abreu, 2019	https://aquadocs.org/items/af0b3254-d498-4a68-bb3c-59b70906c063	TRUE	FALSE	FALSE	TRUE	974 - 1513	1243.5	FALSE	NA	Bahía Honda	Cuba	23°02,263' N - 83°11,240' W. 23°05,135' N - 83°11,824' W	23°02.263'N, 83°11.240'W. 23°05.135'N, 83°11.824'W	23°02'16"N, 83°11'14"W – 23°05'08"N, 83°11'49"W	23.03793388903097, -83.18736549001406. 23.0858004117535, -83.19708816117767	23.0619066290077, -83.1921731814198	23.0619	-83.1922	Well aerated bottom mud		126 - 127	false	true	5	0
129	120	Halalaimus curvicaudatus	FALSE	Juario, 1974	Hernandez Abreu, 2019	https://aquadocs.org/items/af0b3254-d498-4a68-bb3c-59b70906c063	TRUE	FALSE	FALSE	TRUE	1535	1535	TRUE	NA	Bahía de Mariel	Cuba	07°735,23 N - 82°43,916 W	23°07.735’N, 82°43.916’W	23°07'44"N, 82°43'55"W	23.13698797000608, -82.7345001264072	23.13698797000608, -82.7345001264072	23.137	-82.7345			128 - 129	false	true	6	2
130	48	Halalaimus anne	FALSE	Sergeeva, 1972	Hernandez Abreu, 2019	https://aquadocs.org/items/af0b3254-d498-4a68-bb3c-59b70906c063	TRUE	FALSE	FALSE	TRUE	1535	1535	FALSE	NA	Bahía de Mariel	Cuba	23°07,735' N - 82°43,916 W	23°07.735'N, 82°43.916W	23°07'45"N, 82°43'55"W	23.129114008718112, -82.73196549001176	23.129114008718112, -82.73196549001176	23.1291	-82.732	Well aerated bottom mud				false
131	221	Halalaimus floridanus	FALSE	Keppner, 1992	Armenteros et al., 2010		TRUE	FALSE	FALSE	FALSE	NA		FALSE	NA	Cienfuegos bay, Caribean sea	Cuba	22°07.970' N. 80°29.824' W	22°07.970'N, 80°29.824'W	22°07'58"N, 80°29'49"W	22.133012168353577, -80.49707743236544	22.133012168353577, -80.49707743236544	22.133	-80.4971	muddy sediments (87% silt/clay)		130 -132	false	true	5	2
132	222	Halalaimus floridanus	FALSE	Keppner, 1992	Armenteros, 2010		TRUE	FALSE	FALSE	FALSE	3,3 - 14,3	8.8	FALSE	NA	Cienfuegos bay, Caribean sea	Cuba	22º10 N, 80º20 W	22º10’N, 80º20’W	22°10'00"N, 80°19'60"W	22.16691507631952, -80.33330111702382	22.16691507631952, -80.33330111702382	22.1669	-80.3333	muddy				false
133	545	Halalaimus monstrocaudatus	FALSE	Vitiello, 1970	Armenteros, 2010		TRUE	FALSE	FALSE	FALSE	3,3 - 14,3	8.8	FALSE	NA	Cienfuegos bay, Caribean sea	Cuba	22º10 N, 80º20 W	22º10N, 80º20W	22°10'00"N, 80°20'00"W	22.166895204612725, -80.33322601517733	22.166895204612725, -80.33322601517733	22.1669	-80.3332	muddy	PhD Thesis - checklist
134	188	Halalaimus filicollis	FALSE	Timm, 1961	Marzo-Pérez et al., 2022		TRUE	FALSE	FALSE	FALSE	8 - 10	9	FALSE	NA	Jardines de la Reina coral reef system	Cuba	20°30.788' N - 78°23.179' W. 21°18.351' N - 79°35.556' W	20°30.788'N, 78°23.179'W – 21°18.351'N, 79°35.556'W	20°30'47"N, 78°23'11"W – 21°18'21"N, 79°35'33"W	20.513294057576264, -78.38641326308411. 21.306049891563227, -79.59254635937339	20.9096971223786, -78.9894529891407	20.9097	-78.9895	coral colony		133		true	5	2
135	1	Halalaimus absconditus	TRUE	Bussau, 1993	Bussau, 1993	https://nemys.ugent.be/aphia.php?p=sourcedetails&id=9900	TRUE	FALSE	FALSE	FALSE	4174	4174	TRUE	1 Female	Peru Basin	International waters	07°05' 04" S - 88°26' 66" W	07°05’04”S, 88°26’66”W	07°05'04"S, 88°27'06"W	-7.08417821968894, -88.4516667034768	-7.08417821968894, -88.4516667034768	-7.08418	-88.4517	Manganese nodule field		134 - 141		true	5	8
136	9	Halalaimus abyssus	TRUE	Bussau, 1993	Bussau, 1993	https://nemys.ugent.be/aphia.php?p=sourcedetails&id=9900	TRUE	FALSE	FALSE	FALSE	4159	4159	TRUE	1 Male. 1 Female	Peru Basin	International waters	07°03' 62" S – 88° 27' 80" W	07°04'02"S, 88°28'20"W	07°04'02"S, 88°28'20"W	-7.06704118840276, -88.4722543899846	-7.06704118840276, -88.4722543899846	-7.06704	-88.4723	Manganese nodule field
137	20	Halalaimus aedificandistudiosus	TRUE	Bussau, 1993	Bussau, 1993	https://nemys.ugent.be/aphia.php?p=sourcedetails&id=9900	TRUE	FALSE	FALSE	FALSE	4135	4135	TRUE	1 Male	Peru Basin	International waters	07°03'87" S - 88°28'20" W	07°04'27"S, 88°28'20"W	07°04'27"S, 88°28'20"W	-7.07391116093879, -88.4722436611487	-7.07391116093879, -88.4722436611487	-7.07391	-88.4722	manganese nodule field, male lies in a sediment tube
138	50	Halalaimus arundinaceus	TRUE	Bussau, 1993	Bussau, 1993	https://nemys.ugent.be/aphia.php?p=sourcedetails&id=9900	TRUE	FALSE	FALSE	FALSE	4143	4143	FALSE	1 Female	Peru Basin	International waters	7° 3' 52" S - 88° 27' 57" W	7°3'52"S, 88°27'57"W	07°03'52"S, 88°27'57"W	-7.064231445142042, -88.46584403260312	-7.064231445142042, -88.46584403260312	-7.06423	-88.4658	manganese nodule field, self-made sediment tube
139	143	Halalaimus egregius	TRUE	Bussau, 1993	Bussau, 1993	https://nemys.ugent.be/aphia.php?p=sourcedetails&id=9900	TRUE	FALSE	FALSE	FALSE	4174	4174	TRUE	1 Female	Peru Basin	International waters	07°05'04" S - 88°26'66" W	07°05’04”S, 88°26’66”W	07°05'04"S, 88°27'06"W	-7.08417821968894, -88.4516667034768	-7.08417821968894, -88.4516667034768	-7.08418	-88.4517	Manganese nodule field
140	492	Halalaimus longinquus	TRUE	Bussau, 1993	Bussau, 1993	https://nemys.ugent.be/aphia.php?p=sourcedetails&id=9900	TRUE	FALSE	FALSE	FALSE	4157. 4154	4157.42	TRUE	2 females , 1juv	Peru Basin	International waters	07° 04' 39" S - 88° 27' 45" W. 07°04'69"S-88°27'63"W	07°04'39"S, 88°27'45"W – 07°05'09"S, 88°28'03"W	07°04'39"S, 88°27'45"W – 07°05'09"S, 88°28'03"W	-7.077318992420854, -88.46241417308609. -7.085609708088296, -88.46743563075644	-7.081464350254575, -88.464924901921307	-7.08146	-88.4649	manganese nodule field
141	557	Halalaimus oblongus	TRUE	Bussau, 1993	Bussau, 1993	https://nemys.ugent.be/aphia.php?p=sourcedetails&id=9900	TRUE	FALSE	FALSE	FALSE	4159	4159	TRUE	1 male	Peru Basin	International waters	07° 03' 62" S - 88° 27' 80" W	07°04’02”S, 88°28’20”W	07°04'02"S, 88°28'20"W	-7.06704118840276, -88.4722543899846	-7.06704118840276, -88.4722543899846	-7.06704	-88.4723	sediment in between manganese nodules, 0-1cm
142	601	Halalaimus praestans	TRUE	Bussau, 1993	Bussau, 1993	https://nemys.ugent.be/aphia.php?p=sourcedetails&id=9900	TRUE	FALSE	FALSE	FALSE	4174. 4154	4174.42	TRUE	2 females	Peru Basin	International waters	07°05' 04"S-88°26' 66"W. 07°04' 47"S-88°26' 75"W	07°05'04"S, 88°27'06"W – 07°04'47"S, 88°27'15"W	07°05'04"S, 88°27'06"W – 07°04'47"S, 88°27'15"W	-7.08426339513909, -88.45165597493256. -7.079519899211316, -88.45414524609738	-7.081891647175205, -88.452900610515002	-7.08189	-88.4529	in manganese nodule, 30-40 cm deep in sediment
143	105	Halalaimus climactericus	TRUE	Wieser, 1953	Wieser, 1953	https://nemys.ugent.be/aphia.php?p=sourcedetails&id=9287	TRUE	FALSE	FALSE	FALSE	70 - 80	75	FALSE	2 Females	Chilean Exclusive Economic Zone	Chile	41° 32' 0" S - 73° 1' 30" W	41°32'0"S, 73°1'30"W	41°32'00"S, 73°01'30"W	-41.53311642620419, -73.02503218939681	-41.53311642620419, -73.02503218939681	-41.5331	-73.025	Sublittoral, soft bottom		142		true	5	0
144	126	Halalaimus deseadensis	FALSE	Pastor de Ward, 1998 (another publication)	Pastor de Ward, 1998		TRUE	FALSE	FALSE	FALSE	NA		FALSE	NA	Ria Deseado (different localities)	Argentina	47°45' S . 65°55' W	47°45'S, 65°55'W	47°45'00"S, 65°55'00"W	-47.74992062029861, -65.91663451611159	-47.74992062029861, -65.91663451611159	-47.7499	-65.9166	Fine sand, silt-clay, on algae and on mollusca shelves. Littoral and infralittoral		143 - 146		true	5	2
145	129	Halalaimus diacros	FALSE	Mawson, 1958	Pastor de Ward, 1998		TRUE	FALSE	FALSE	FALSE	NA		FALSE	NA	Punta Cavendish and Restinga Chafers, Ria Deseado	Argentina	47°45' S . 65°55' W	47°45'S, 65°55'W	47°45'00"S, 65°55'00"W	-47.74992062029861, -65.91663451611159	-47.74992062029861, -65.91663451611159	-47.7499	-65.9166	on algae
146	313	Halalaimus gracilis	FALSE	de Man, 1888	Pastor de Ward, 1998		TRUE	FALSE	FALSE	TRUE	NA		FALSE	NA	Punta Cavendish and Restinga Chafers, Ria Deseado	Argentina	47°45' S . 65°55' W	47°45'S, 65°55'W	47°45'00"S, 65°55'00"W	-47.74987012420534, -65.91664524494679	-47.74987012420534, -65.91664524494679	-47.7499	-65.9166	on algae
147	622	Halalaimus setosus	FALSE	Timm, 1961	Pastor de Ward, 1998		TRUE	FALSE	FALSE	TRUE	NA		FALSE	NA	Embarcadero, La Trampa and Cañadón del Puerto, Ria Deseado	Argentina	47°45' S . 65°55' W	47°45'S, 65°55'W	47°45'00"S, 65°55'00"W	-47.74989176539417, -65.91666670261722	-47.74989176539417, -65.91666670261722	-47.7499	-65.9167	Fine sand with lot of interstitial water and infralittoral
148	106	Halalaimus comatus	TRUE	Wieser, 1953	Wieser, 1953	https://nemys.ugent.be/aphia.php?p=sourcedetails&id=9287	TRUE	FALSE	FALSE	FALSE	70 - 80 (0-21cm above low water level)	75	FALSE	3 Females	Southern Chile, the Magallanes area. Estrecho de Magallanes, Punta Santa Maria, near Agua Fresca.	Chile	53°22' S - 70° 57' W	53°22'S, 70°57'W	53°22'00"S, 70°57'00"W	-53.36650022494279, -70.94996781583959	-53.36650022494279, -70.94996781583959	-53.3665	-70.95	Littoral algae and sublittoral, soft bottom		147		true	5	0
149	79	Halalaimus capitulatus	FALSE	Boucher, 1977	Austen et Widdicombe 1998		TRUE	FALSE	FALSE	FALSE	30	30	FALSE	NA	Oslofjord	Norway	59° 842.89'N 10° 832.29' W	59°42.8’N, 10°32.2’W	59°42'48"N, 10°32'12"W	59.713446902213285, -10.536634515507632	59.713446902213285, -10.536634515507632	59.7134	-10.5366	sandy mud sediment		148 - 149		true	5	2
150	405	Halalaimus isaitshikovi	FALSE	Filipjev, 1927	Austen, M. C.. Widdicombe, S. 1998		TRUE	FALSE	FALSE	FALSE	30	30	FALSE	NA	Oslofjord	Norway	59° 842.89'N 10° 832.29' W	59°42.8’N, 10°32.2’W	59°42'48"N, 10°32'12"W	59.713452313032725, -10.536688159683694	59.713452313032725, -10.536688159683694	59.7135	-10.5367	sandy mud sediment/ predatory / disturbance activities of the heart urchin Brissopsis lyrifera
151	259	Halalaimus gracilis	FALSE	de Man, 1888	Schuurmans Stekhoven 1946		TRUE	FALSE	FALSE	TRUE	300 - 350	325	FALSE	3 Males. 13 Females. 4 Juveniles	Skagerrak. Stockholm	Sweden	58°49' N . 9°52' W	58°49'N, 9°52'W	58°49'00"N, 09°52'00"W	58.816777777332405, -9.866677430896804	58.816777777332405, -9.866677430896804	58.8168	-9.86668	mud		150		true	5	5
152	404	Halalaimus isaitshikovi	FALSE	Filipjev, 1927	Dando et al, 1991		TRUE	FALSE	FALSE	FALSE	162	162	FALSE	NA	North Sea pockmark with an active methaneseep	Scotland	58'16.95 'N . 00°59.20 E	58°16.95’N, 00°59.20’E	58°16'57"N, 00°59'12"E	58.282612783682396, 0.9866774267450231	58.282612783682396, 0.9866774267450231	58.2826	0.986677	Sulphide-rich sediment		151 - 152		true	5	2
153	447	Halalaimus longicaudatus	FALSE	Filipjev, 1927	Dando et al, 1991		TRUE	FALSE	FALSE	TRUE	153 - 162	157.5	FALSE	NA	North Sea pockmark with an active methaneseep	Scotland	58'16.95 'N . 00°59.20 E	58°16.95’N, 00°59.20’E	58°16'57"N, 00°59'12"E	58.2825958622716, 0.986655969074598	58.2825958622716, 0.986655969074598	58.2826	0.986656	Sulphide-rich sediment
154	316	Halalaimus gracilis	FALSE	de Man, 1888	Neilson et Boag, 2002		FALSE	TRUE	FALSE	FALSE	0	0	FALSE	NA	Invergowrie Bay, Tay estuary	Scotland	56°27’ N . 03°03’ W	56°27'N, 03°03'W	56°27'00"N, 03°03'00"W	56.45012449152198, -3.049978544516564	56.45012449152198, -3.049978544516564	56.4501	-3.04998	intertidal, sand		153		true	5	5
155	117	Halalaimus curvicaudatus	TRUE	Juario, 1974	Juario, 1974	https://nemys.ugent.be/aphia.php?p=sourcedetails&id=227797	TRUE	FALSE	FALSE	FALSE	39	39	FALSE	2 Males	Helgoland	Germany	54°1'0" N - 7°45'0" E	54°1'0"N, 7°45'0"E	54°01'00"N, 07°45'00"E	54.016824265351886, 7.750010726522855	54.016824265351886, 7.750010726522855	54.0168	7.75001	sublittoral meiofauna		154		true	5	2
156	80	Halalaimus capitulatus	FALSE	Boucher, 1977	Blome et al. 1999		TRUE	FALSE	FALSE	FALSE	NA		FALSE	NA	Gröninger Plate, south of Spiekeroog Island	Germany	53°43' N - 07°45' E	53°43'N, 07°45'E	53°43'00"N, 7°45'00"E	53.716761908742214, 7.750010726507651	53.716761908742214, 7.750010726507651	53.7168	7.75001	sandy tidal		155		true	5	5
157	352	Halalaimus gracilis	FALSE	de Man, 1888	Urban-Malinga et al. 2013		FALSE	TRUE	FALSE	FALSE	1,7	1.7	FALSE	NA	Vistula Lagoon, southern Baltic Sea	Poland	54°22′ N . 19°27′ E	54°22′N, 19°27′E	54°22'00"N, 19°27'00"E	54.36677293225616, 19.450010726540658	54.36677293225616, 19.450010726540658	54.3668	19.45	medium and fine sand	Experiment. H. gracilis wasn't present after the treatment	156		true	5	5
158	34	Halalaimus amphidellus	FALSE	Vitiello, 1970	Castel, 1992	https://hal.sorbonne-universite.fr/hal-03044402/document	FALSE	TRUE	FALSE	TRUE	Shallow, depth not specified	0.01	FALSE	NA	Arcachon lagoon	France	NA	NA	44°41'55"N, 01°06'42"W	44.698618346406725, -1.1117076799525047	44.698618346406725, -1.1117076799525047	44.6986	-1.11171	Muddy organic-rich sediments		157		true	5	0
159	102	Halalaimus cirrhatus	FALSE	Gerlach, 1953	Palacín, et al., 1992	https://www.sciencedirect.com/science/article/abs/pii/S0272771405800538	TRUE	FALSE	FALSE	FALSE	Max 6	6	FALSE	NA	Alfacs Bay, Ebro River delta,Western Mediterranean	Spain	40°33' - 40°38' N - 0°32' - 0°44' E	40°33'N, 0°32'E – 40°38'N, 0°44'E	40°33'00"N, 00°32'00"E – 40°38'00"N, 00°44'00"E	40.55020377578623, 40.6334554018017, 0.5333118393979157, 0.7333332970717276	40.5918621517778, 0.633338661487641	40.5919	0.633339	Silt and clay		158		true	5	3
160	511	Halalaimus lutarus	TRUE	Vitiello, 1970	Vitiello, 1970	https://nemys.ugent.be/aphia.php?p=sourcedetails&id=3660	TRUE	FALSE	FALSE	FALSE	580	580	TRUE	2 males	Golfe du Lion near Marseille, Canyon du Planier	France	43° 03' 20" N - 5° 13' E	43°03'20"N, 5°13'E	43°03'20"N, 05°13'00"E	43.055696681530165, 5.216698883678751	43.055696681530165, 5.216698883678751	43.0557	5.2167	NA		159 - 166		true	5	2
161	35	Halalaimus amphistrius	TRUE	Vitiello, 1970	Vitiello, 1970	https://nemys.ugent.be/aphia.php?p=sourcedetails&id=3660	TRUE	FALSE	FALSE	FALSE	370	370	FALSE	2 Females	Cassidaigne (Canyon(s)	France	43° 7' 27" N - 5° 27' 20" E	43°7'27"N, 5°27'20"E	43°07'27"N, 05°27'20"E	43.124350612775096, 5.455565236847272	43.124350612775096, 5.455565236847272	43.1244	5.45557	Bottom mud
162	541	Halalaimus monstrocaudatus	TRUE	Vitiello, 1970	Vitiello, 1970	https://nemys.ugent.be/aphia.php?p=sourcedetails&id=3660	TRUE	FALSE	FALSE	FALSE	370	370	FALSE	1 male + 1 female	Golfe du Lion, near Marseille, Cañon de la Cassidaigne	France	43°07'27''N - 5°27'20''E	43°07'27''N, 5°27'20''E	43°07'27"N, 05°27'20"E	43.12429979286176, 5.455598512516894	43.12429979286176, 5.455598512516894	43.1243	5.4556	NA
163	667	Halalaimus turbidus	TRUE	Vitiello, 1970	Vitiello, 1970	https://nemys.ugent.be/aphia.php?p=sourcedetails&id=3660	TRUE	FALSE	FALSE	FALSE	310-320	315	FALSE	1 male + 1 female	Golfe du Lion, near Marseille, Canyon de la Cassidaigne,	France	43°07'58''N - 5°27'30''E. 43°07'58''N - 5°28'47''	43°07'58"N, 5°27'30"E – 43°07'58"N, 5°28'47"E	43°07'58"N, 5°27'30"E – 43°07'58"N, 5°28'47"E	43.13296568115086, 5.458236737659503. 43.132903044541834, 5.47969001067074	43.132934362846349, 5.468963374165120	43.1329	5.46896	mud
164	122	Halalaimus delamarei	TRUE	Vitiello, 1970	Vitiello, 1970	https://nemys.ugent.be/aphia.php?p=sourcedetails&id=3660	TRUE	FALSE	FALSE	FALSE	650	650	TRUE	1 Male. 6 Females	Cassidaigne (Canyon(s))	France	43°7'2" N - 5°28'47" E	43°7'2"N, 5°28'47"E	43°07'02"N, 05°28'47"E	43.11739446581195, 5.47975438368136	43.11739446581195, 5.47975438368136	43.1174	5.47975	mud
165	572	Halalaimus pachyodoroides	TRUE	Vitiello, 1970	Vitiello, 1970	https://nemys.ugent.be/aphia.php?p=sourcedetails&id=3660	TRUE	FALSE	FALSE	FALSE	370 - 410	390	FALSE	2 males + 2 females + 2 juv.	Gulf du Lion near Marseille, Cassidaigne Canyon,	France	43° 06' 05" N. 5° 32' 05" E. 43°07'27''E - 5°27'20''E	43°06'05"N, 5°32'05"E. 43°07'27"N, 5°27'20"E	43°06'05"N, 05°32'05"E – 43°07'27"N, 05°27'20"E	43.1015925447462, 5.534700739504671. 43.12429979286176, 5.455512681835194	43.112946168804001, 5.495106710669930	43.1129	5.49511	silt
166	33	Halalaimus amphidellus	TRUE	Vitiello, 1970	Vitiello, 1970	https://nemys.ugent.be/aphia.php?p=sourcedetails&id=3660	TRUE	FALSE	FALSE	FALSE	350	350	FALSE	3 Females. 2 Juveniles	Cassidaigne (Canyon(s)	France	43° 7' 15" N - 5° 30' 0" E	43°7'15"N, 5°30'0"E	43°07'15"N, 5°30'00"E	43.12098206232969, 5.499978539505483	43.12098206232969, 5.499978539505483	43.121	5.49998	Bottom mud
167	190	Halalaimus filicorpus	TRUE	Vitiello, 1970	Vitiello, 1970	https://nemys.ugent.be/aphia.php?p=sourcedetails&id=3660	TRUE	FALSE	FALSE	FALSE	350	350	FALSE	1 Male	Cassidaigne (Canyon(s))	France	43° 07' 15"N - 5° 30' E	43°07'15"N, 5°30'E	43°07'15"N, 5°30'00"E	43.121005555643556, 5.5000321836815464	43.121005555643556, 5.5000321836815464	43.121	5.50003	mud
168	375	Halalaimus gracilis	FALSE	de Man, 1888	Allouche et al., 2020		TRUE	FALSE	FALSE	FALSE	0,6	0.6	FALSE	NA	Bizerte Bay	Tunisia	37°16' 6.24" N . 9°52'59.24" E	37°16'6.24"N, 9°52'59.24"E	37°16'06.24"N, 09°52'59.24"E	37.268519505266624, 9.883143654609443	37.268519505266624, 9.883143654609443	37.2685	9.88314	Coarse and fine sediment particles mixed		167 - 177		true	5	2
169	379	Halalaimus gracilis	FALSE	de Man, 1888	Hedfi et al. 2022		TRUE	FALSE	FALSE	FALSE	0	0	FALSE	NA	Bizerte bay	Tunisia	37°16′05.8′′ N . 9°53′00.7′ ′E	37°16’05.8”N, 9°53’00.7”E	37°16'05.8"N, 09°53'00.7"E	37.268431457809626, 9.88355998344465	37.268431457809626, 9.88355998344465	37.2684	9.88356	upper sublittoral. Experiment, microcosm
170	377	Halalaimus gracilis	FALSE	de Man, 1888	Ali et al. 2021		TRUE	FALSE	FALSE	FALSE	0,1	0.1	FALSE	NA	Bizerte bay	Tunisia	37°15′07.34” N . 9°56′26.75′ ′E	37°15’07.34”N, 9°56’26.75”E	37°15'07.34"N, 09°56'26.75"E	37.252235290571384, 9.940774625773585	37.252235290571384, 9.940774625773585	37.2522	9.94077	Sand, silt/clay. Experiment
171	380	Halalaimus gracilis	FALSE	de Man, 1888	Allouche et al. 2022		TRUE	FALSE	FALSE	FALSE	0,5	0.5	FALSE	NA	Bizerte Bay	Tunisia	37°15′07.34” N, 9°56′26.75” E	37°15′07.34”N, 9°56′26.75”E	37°15'07.34"N, 09°56'26.75"E	37.25228653008272, 9.94074243926795	37.25228653008272, 9.94074243926795	37.2523	9.94074	subtidal pristine beach, Experiment contamination
172	382	Halalaimus gracilis	FALSE	de Man, 1888	Badraoui, et al. 2023		TRUE	FALSE	FALSE	FALSE	0,5	0.5	FALSE	NA	Bizerte Bay	Tunisia	37°15′07.34′′ N . 9°56′26.75′′ E	37°15’07.34”N, 9°56’26.75”E	37°15'07.34"N, 09°56'26.75"E	37.252175511097455, 9.94074243926795	37.252175511097455, 9.94074243926795	37.2522	9.94074	subtidal site. sand and silt-clay
173	384	Halalaimus gracilis	FALSE	de Man, 1888	Bellakhal et al, 2023		TRUE	FALSE	FALSE	FALSE	0,5	0.5	FALSE	NA	Bizerte Bay	Tunisia	37°15′07.34” N, 9°56′26.75″ E	37°15’07.34”N, 9°56’26.75”E	37°15'07.34"N, 09°56'26.75"E	37.25220967080265, 9.940806812279224	37.25220967080265, 9.940806812279224	37.2522	9.94081	upper infralittoral, sand and silt-clay
174	385	Halalaimus gracilis	FALSE	de Man, 1888	Hedfi et al. 2023		TRUE	FALSE	FALSE	FALSE	0	0	FALSE	NA	Bizerte bay	Tunisia	37°15′07.34′′ N . 9°56′26.75′′ E	37°15’07.34”N, 9°56’26.75”E	37°15'07.34"N, 09°56'26.75"E	37.25220967080265, 9.940806812279224	37.25220967080265, 9.940806812279224	37.2522	9.94081	upper infralittoral. Experiment, mesocosms
175	387	Halalaimus gracilis	FALSE	de Man, 1888	Aldraiwish, et al. 2024		TRUE	FALSE	FALSE	FALSE	NA		FALSE	NA	Upper infralittoral domain of Bizerte Bay	Tunisia	37°15’07.34” N . 9°56’26.75” E	37°15’07.34”N, 9°56’26.75”E	37°15'07.34"N, 09°56'26.75"E	37.25220967080265, 9.940806812279224	37.25220967080265, 9.940806812279224	37.2522	9.94081	sand - contamination experiment
176	388	Halalaimus gracilis	FALSE	de Man, 1888	Ishak et al., 2024		TRUE	FALSE	FALSE	FALSE	0,5	0.5	FALSE	NA	Upper infralittoral zone of Bizerte Ba	Tunisia	37°15′07.34″ N . 9°56′26.75″ E	37°15’07.34”N, 9°56’26.75”E	37°15'07.34"N, 09°56'26.75"E	37.25220967080265, 9.940806812279224	37.25220967080265, 9.940806812279224	37.2522	9.94081	sand - Experiment
177	376	Halalaimus gracilis	FALSE	de Man, 1888	Essid, et al. 2020		TRUE	FALSE	FALSE	FALSE	0,4	0.4	FALSE	NA	Ghar El Melh lagoon	Tunisia	37°0910′ N. 10°1301′ E	37°09.10’N, 10°13.01’E	37°09'12"N, 10°13'01"E	37.15341877578223, 10.216428794814796	37.15341877578223, 10.216428794814796	37.1534	10.2164	silt-clay
178	361	Halalaimus gracilis	FALSE	de Man, 1888	Saidi et al, 2017		FALSE	TRUE	FALSE	FALSE	1,3	1.3	FALSE	NA	Ghar El Melh lagoon	Tunisia	37°09.10’ N . 10°13.01’ E	37°09.10'N, 10°13.01'E	37°09'07"N, 10°13'01"E	37.15187190325481, 10.216897669945858	37.15187190325481, 10.216897669945858	37.1519	10.2169	paper industry microcosmos experiment. Salinity 29 ppt - polyhaline (18.0-30.0 ppt)
179	83	Halalaimus capitulatus	FALSE	Boucher, 1977	Jouili et al 2018		TRUE	FALSE	FALSE	TRUE	NA		FALSE	NA	Bizerte bay and Bibane lagoon	Tunesia	33°18'4,03" N - 11°12'56,4 E	33°18'4.03"N, 11°12'56.4"E	33°18'04.03"N, 11°12'56.4"E	33.30129871576249, 11.215623781454353	33.30129871576249, 11.215623781454353	33.3013	11.2156	Mud		178		true	5	2
180	60	Halalaimus brevispiculum	FALSE	Sergeeva, 1973	Sergeeva, Ürkmez et Revkova, 2021	https://doi.org/10.1016/j.rsma.2021.101904	TRUE	FALSE	FALSE	FALSE	88 - 160	124	FALSE	NA	Istanbul Strait’s (Bosphorus) outlet area of the Black Sea	Turkey	41° 23.29′ to 41° 28.99′ - 29° 12.24 to 29° 15.14	41°23.29′N, 29°12.24′E – 41°28.99′N, 29°15.14′E	41°23′17"N, 29°12′14"E – 41°28′58"N, 29°15′08"E	41.45141294403514 to 41.483311346329536, 29.206976520116864 to 29.252333297106823	41.4358436081345, 29.2281934691928	41.4358	29.2282	Silt		179 - 181		true	6	7
181	637	Halalaimus sobakini	FALSE	Sergeeva, 1973	Sergeeva, Ürkmez et Revkova, 2021	https://doi.org/10.1016/j.rsma.2021.101904	TRUE	FALSE	FALSE	FALSE	88 - 160	124	FALSE	NA	Istanbul Strait’s (Bosphorus) outlet area of the Black Sea	Turkey	41° 23.29′ to 41° 28.99′ - 29° 12.24 to 29° 15.14	41°23.29′N, 29°12.24′E – 41°28.99′N, 29°15.14′E	41°23′17"N, 29°12′14"E – 41°28′58"N, 29°15′08"E	41.45141294403514 to 41.483311346329536, 29.206976520116864 to 29.252333297106823	41.4358436081345, 29.2281934691928	41.4358	29.2282	Silt
182	682	Halalaimus wodjanizkii	FALSE	Sergeeva, 1972	Sergeeva, Ürkmez et Revkova, 2021	https://doi.org/10.1016/j.rsma.2021.101904	TRUE	FALSE	FALSE	FALSE	88 - 160	124	FALSE	NA	Istanbul Strait’s (Bosphorus) outlet area of the Black Sea	Turkey	41° 23.29′ to 41° 28.99′ - 29° 12.24 to 29° 15.14	41°23.29′N, 29°12.24′E – 41°28.99′N, 29°15.14′E	41°23′17"N, 29°12′14"E – 41°28′58"N, 29°15′08"E	41.45141294403514 to 41.483311346329536, 29.206976520116864 to 29.252333297106823	41.4358436081345, 29.2281934691928	41.4358	29.2282	Silt
183	599	Halalaimus ponticus	FALSE	Filipjev, 1922	Yanko et al. 2024		TRUE	FALSE	FALSE	FALSE	71–905	488	FALSE	NA	northwestern part of the Black Sea, within the Dnieper paleovalley and canyon	Ukrania	From 45.03083 N - 32.49639 E to 44.67119 N - 31.29172 E	From 45.03083N, 32.49639E to 44.67119N, 31.29172E	45°01'51"N, 32°29'47"E – 44°40'16"N, 31°17'30"E	From 45.0309967825128, 32.49644364143534 to 44.67128152913461, 31.291698539572884	44.851139155823702, 31.894071090504099	44.8511	31.8941	silt and clay dominate, a large number of gas seeps have been observed		182		true	5	8
184	597	Halalaimus ponticus	FALSE	Filipjev, 1922	Yanko et al. 2024		TRUE	FALSE	FALSE	FALSE	16–35	25.5	FALSE	NA	northwestern part of the Black Sea, underwater extension of a vast alluvial plain with deep-lying bedrock	Ukrania	From 45.923582 N - 31.070187 to 45.825305 N - 1.152796 E	From 45.923582N, 31.070187E to 45.825305N, 31.152796E	45°55'25"N, 31°04'13"E – 45°49'26"N, 31°09'10"E	From 46.130750960893195, 30.977448992339745 to 45.82550683276506, 31.152860370306076	45.978128896829148, 31.065154681322902	45.9781	31.0652	pebbles and granules composed largely by molluscan shells and their fragments embedded by mud, no gas seeps were observed		183		true	5	0
185	598	Halalaimus ponticus	FALSE	Filipjev, 1922	Yanko et al. 2024		TRUE	FALSE	FALSE	FALSE	17.5–45	31.25	FALSE	NA	northwestern part of the Black Sea, at the mouth of the modern Karkinitskiy Bay	Ukrania	From 45.9873 N - 32.5207 E to 45.4893 N - 32.2040 E	From 45.9873N, 32.5207E to 45.4893N, 32.2040E	45°59'14"N, 32°31'15"E – 45°29'22"N, 32°12'14"E	From 45.987463971739125, 32.52067853963168 to 45.489405270147444, 32.20397853960935	45.738434620943302, 32.362328539620506	45.7384	32.3623	clay dominate, no gas seeps have been observed so far within this study area		184		true	5	2
186	539	Halalaimus minusculus	TRUE	Tchesunov, 1978	Tchesunov, 1978	https://nemys.ugent.be/aphia.php?p=sourcedetails&id=392601	TRUE	FALSE	FALSE	FALSE	50	50	FALSE	4 males+3 females	South Caspian	Russia	39° 38' N - 49° 46' E	39°38'N, 49°46'E	39°38'00"N, 49°46'00"E	39.633490263269124, 49.76665596819612	39.633490263269124, 49.76665596819612	39.6335	49.7667	heavily silted sand	At the time of the sampling the area belonged to Russia.	185		true	5	0
187	284	Halalaimus gracilis	FALSE	de Man, 1888	Gerlach, 1967		TRUE	FALSE	FALSE	FALSE	0,8	0.8	FALSE	1 male+1 female+1 juv	Red Sea, Sarso island	Saudi Arabia	16°50' N- 41°30' E	16°50'N, 41°30'E	16°50'00"N, 41°30'00"E	16.8335694735277, 41.50002145402923	16.8335694735277, 41.50002145402923	16.8336	41.5	sandy beach and the littoral subsoil water		186 - 188		true	5	2
188	611	Halalaimus relatus	FALSE	Gerlach, 1967	Gerlach, 1967		TRUE	FALSE	FALSE	FALSE	0,8	0.8	FALSE	2 males	sandy beach and the littoral subsoil water of Sarso Island (Southern Red Sea)	Saudi Arabia	16°50' N- 41°30' E	16°50'N, 41°30'E	16°50'00"N, 41°30'00"E	16.83354893531633, 41.500053640534865	16.83354893531633, 41.500053640534865	16.8335	41.5001	solid coral calcareous limestone
189	616	Halalaimus sarsi	TRUE	Gerlach, 1967	Gerlach, 1967	https://nemys.ugent.be/aphia.php?p=sourcedetails&id=9585	TRUE	FALSE	FALSE	FALSE	NA		FALSE	1 male+1 female	sandy beach and the littoral subsoil water of Sarso Island (Southern Red Sea)	Saudi Arabia	16°50' N- 41°30' E	16°50'N, 41°30'E	16°50'00"N, 41°30'00"E	16.83354893531633, 41.500053640534865	16.83354893531633, 41.500053640534865	16.8335	41.5001	NA
190	234	Halalaimus gidanensis	TRUE	Nasira et Turpeenniemi, 2002	Nasira et Turpeenniemi, 2002	https://nemys.ugent.be/aphia.php?p=sourcedetails&id=129059	TRUE	FALSE	FALSE	FALSE	0,1 - 0,5	0.3	FALSE	1 Male. 1 Female	Gidani and Sonmiani, beaches of the Arabian Sea (Balochistan)	Pakistan	25.5° N , 66.5° E	25.5°N, 66.5°E	25°30'00"N, 66°30'00"E	25.50020333482175, 66.49999999655503	25.50020333482175, 66.49999999655503	25.5002	66.5	Silty sand and mud bottoms		189		true	5	6
191	409	Halalaimus isaitshikovi	FALSE	Filipjev, 1927	Nanajkar, 2010		TRUE	FALSE	FALSE	FALSE	7 - 500	253.5	FALSE	NA	Central West coast	India	17°30'00" N and 71°12'00" E . 13°00'11" N and 74°03'00" E	17°30'00"N, 71°12'00"E and 13°00'11"N, 74°03'00"E	17°30'00"N, 71°12'00"E and 13°00'11"N, 74°03'00"E	17.500255790041816, 71.20002145404165 and 13.003275115500994, 74.04996780979128	15.251765452771398, 72.624994631916451	15.2518	72.625	Subtidal		190 - 194		true	5	3
192	410	Halalaimus isaitshikovi	FALSE	Filipjev, 1927	Nanajkar et Ingole, 2010		TRUE	FALSE	FALSE	FALSE	7 - 500	253.5	FALSE	NA	Central West coast	India	17°30'00" N and 71°12'00" E . 13°00'11" N and 74°03'00" E	17°30'00"N, 71°12'00"E and 13°00'11"N, 74°03'00"E	17°30'00"N, 71°12'00"E and 13°00'11"N, 74°03'00"E	17.500255790041816, 71.20002145404165 and 13.003275115500994, 74.04996780979128	15.251765452771398, 72.624994631916451	15.2518	72.625	Subtidal
193	411	Halalaimus isaitshikovi	FALSE	Filipjev, 1927	Nanajkar, Ingole et Chatterjee, 2010		TRUE	FALSE	FALSE	FALSE	7 - 500	253.5	FALSE	NA	Central West coast	India	17°30'00" N and 71°12'00" E . 13°00'11" N and 74°03'00" E	17°30'00"N, 71°12'00"E and 13°00'11"N, 74°03'00"E	17°30'00"N, 71°12'00"E and 13°00'11"N, 74°03'00"E	17.500255790041816, 71.20002145404165 and 13.003275115500994, 74.04996780979128	15.251765452771398, 72.624994631916451	15.2518	72.625	Subtidal
194	329	Halalaimus gracilis	FALSE	de Man, 1888	Sajan et Damodaran, 2007		TRUE	FALSE	FALSE	FALSE	30 - 200	115	FALSE	NA	shelf regions off the west coast	India	8°03’96" N and 77°21’96" E to 21°56’99" N and 67°57’69" E	8°04'36"N, 77°22'36"E to 21°57'39"N, 67°58'09"E	08°04'36"N, 77°22'36"E – 21°57'39"N, 67°58'09"E	8.076868517806199, 77.37663450973488 to 21.961062137762376, 67.96913450996021	15.018965327784301,72.672884509847549	15.019	72.6729	fine sand (shallow) to mud
195	407	Halalaimus isaitshikovi	FALSE	Filipjev, 1927	Sajan et Damodaran, 2007		TRUE	FALSE	FALSE	FALSE	30 - 200	115	FALSE	NA	shelf regions off the west coast	India	8°03’96" N and 77°21’96" E to 21°56’99" N and 67°57’69" E	8°04'36"N, 77°22'36"E to 21°57'39"N, 67°58'09"E	08°04'36"N, 77°22'36"E – 21°57'39"N, 67°58'09"E	8.076868517806199, 77.37663450973488 to 21.961062137762376, 67.96913450996021	15.018965327784301,72.672884509847549	15.019	72.6729	NA
196	357	Halalaimus gracilis	FALSE	de Man, 1888	Singh et Ingole, 2015		TRUE	FALSE	FALSE	FALSE	34 and 48	41	FALSE	NA	Western Indian continental margin, Arabian Sea	India	14° N	14°N	14°16'37"N, 72°29'05"E	14.276915911427679, 72.48477594220431	14.276915911427679, 72.48477594220431	14.2769	72.4848	Sandy facies		195 - 196		true	5	6
197	358	Halalaimus gracilis	FALSE	de Man, 1888	Singh et Ingole, 2015		TRUE	FALSE	FALSE	TRUE	2001 and 2546	2273.5	TRUE	NA	Western Indian continental margin, Arabian Sea	India	14° N	14°N	14°16'37"N, 72°29'05"E	14.276915911427679, 72.48477594220431	14.276915911427679, 72.48477594220431	14.2769	72.4848	Clayey silts
198	206	Halalaimus filum	FALSE	Gerlach, 1962	Varadharajan et Soundarapandian, 2013		TRUE	FALSE	FALSE	TRUE	0	0	FALSE	NA	Aiyyampattinam, South East Coast of India	India	9° 57’ 27” N, 79° 11’ 02’’E	9°57'27”N, 79°11'02''E	09°57'27"N, 79°11'02"E	9.957764170532823, 79.18389962509418	9.957764170532823, 79.18389962509418	9.95776	79.1839	NA		197 - 204		true	5	6
199	625	Halalaimus setosus	FALSE	Timm, 1961	Varadharajan et Soundarapandian, 2013		TRUE	FALSE	FALSE	FALSE	0	0	FALSE	NA	Arukkattuthurai, South East Coast of India	India	From 10°23'30,51" N and 79°52'07,14" E to 09°57'27" N and 79°11'02" E	From 10°23'30.51"N, 79°52'07.14"E to 09°57'27"N, 79°11'02"E	10°23'30.51"N, 79°52'07.14"E – 09°57'27"N, 79°11'02"E	From 10.392082663809068, 79.86859635208774 to 9.957732468897667, 79.18381379441249	10.174907566353385, 79.526205073250111	10.1749	79.5262	NA
200	204	Halalaimus filum	FALSE	Gerlach, 1962	Varadharajan et Soundarapandian, 2013		TRUE	FALSE	FALSE	TRUE	0	0	FALSE	NA	Mallipattinam, South East Coast of India	India	10° 16' 35” N. 79° 19’ 12” E	10°16'35”N, 79°19'12”E	10°16'35"N, 79°19'12"E	10.276568354214623, 79.3199678097568	10.276568354214623, 79.3199678097568	10.2766	79.32	NA
201	205	Halalaimus filum	FALSE	Gerlach, 1962	Varadharajan et Soundarapandian, 2013		TRUE	FALSE	FALSE	TRUE	0	0	FALSE	NA	Manalmelkudi, South East Coast of India	India	10° 25’ 13” N, 79° 18’ 51" E	10°25'13”N, 79°18'51"E	10°25'13"N, 79°18'51"E	10.420478275567438, 79.31420961160497	10.420478275567438, 79.31420961160497	10.4205	79.3142	NA
202	203	Halalaimus filum	FALSE	Gerlach, 1962	Varadharajan et Soundarapandian, 2013		TRUE	FALSE	FALSE	TRUE	0	0	FALSE	NA	Pointcalimere or Kodiakkarai, South East Coast of India	India	10° 18' N. 79° 51' E	10°18'N, 79°51'E	10°18'00"N, 79°51'00"E	10.300211108571991, 79.85002145393318	10.300211108571991, 79.85002145393318	10.3002	79.85	NA
203	202	Halalaimus filum	FALSE	Gerlach, 1962	Varadharajan et Soundarapandian, 2013		TRUE	FALSE	FALSE	TRUE	0	0	FALSE	NA	Arukkattuthurai, South East Coast of India	India	10’23’30.51” N. 79’52’07’.14” E	10°23’30.51”N, 79°52’07.14”E	10°23'30.51"N, 79°52'07.14"E	10.392061558119574, 79.86863926742859	10.392061558119574, 79.86863926742859	10.3921	79.8686	NA
204	208	Halalaimus filum	FALSE	Gerlach, 1962	Kumar et al., 2022		TRUE	FALSE	FALSE	TRUE	8 - 12	10	FALSE	NA	Nagapattinam coastal waters	India	10°45’16.43" N and 79°52’27.86" E	10°45'16.43"N, 79°52'27.86"E	10°45'16.43"N, 79°52'27.86"E	10.754806318256508, 79.87440559626795	10.754806318256508, 79.87440559626795	10.7548	79.8744	Silt, sand
205	207	Halalaimus filum	FALSE	Gerlach, 1962	Punniyamoorthy et al., 2021		FALSE	TRUE	FALSE	TRUE	NA		FALSE	NA	Pichavaram Mangrove Forest	India	11°25′42.66′′ N, 79°47′41.33" E	11°25’42.66”N, 79°47’41.33”E	11°25'42.66"N, 79°47'41.33"E	11.428727010919843, 79.79481389627614	11.428727010919843, 79.79481389627614	11.4287	79.7948	Muddy substrate, sand and silt				false
206	356	Halalaimus gracilis	FALSE	de Man, 1888	Sivaleela, 2016		FALSE	TRUE	FALSE	FALSE	NA		FALSE	NA	Andhra Pradesh Coast	India	4°38'46.51"N. 80° 9'28.61"E to 17°53'13.70"N, 83°27'18.90"E	4°38'46.51"N, 80°9'28.61"E to 17°53'13.70"N, 83°27'18.90"E	04°38'46.51"N, 80°9'28.61"E – 17°53'13.70"N, 83°27'18.90"E	4.646466666873706, 80.15795792505185 to 17.887312457084793, 83.45521780987298	11.266889561979255, 81.806587867462412	11.2669	81.8066	intertidal		205		true	5	7
207	82	Halalaimus capitulatus	FALSE	Boucher, 1977	Ansari et al. 2018		TRUE	FALSE	FALSE	TRUE	30 -50	40	FALSE	NA	Southeast Continental Shelf	India	10°34.03’ to 15°14.48’N . 79°52.13’ to 80°53.87’ E	10°34.03'N, 79°52.13'E – 15°14.48'N, 80°53.87'E	10°34'02"N, 79°52'08"E – 15°14'29"N, 80°53'52"E	10.567462002101959 to 15.241498908804532, 79.8688332962658 to 80.89779038099046	12.904479576101, 80.3833654828042	12.9045	80.3834	NA	Mistyped Halalaimus capitulatEs	206 - 209		true	5	5
208	340	Halalaimus gracilis	FALSE	de Man, 1888	Ansari et al, 2012		TRUE	FALSE	FALSE	FALSE	30 - 175	102.5	FALSE	NA	Southeast continental shelf	India	10°34.03’ to 15°14.48' N . 79°52.13’ to 80°53.87’ E	10°34.03'N, 79°52.13'E – 15°14.48'N, 80°53.87'E	10°34'02"N, 79°52'08"E – 15°14'29"N, 80°53'52"E	10.567462002101959 to 15.241498908804532, 79.8688332962658 to 80.89779038099046	12.904479576101, 80.3833654828042	12.9045	80.3834	NA
209	371	Halalaimus gracilis	FALSE	de Man, 1888	Ansari et al. 2018		TRUE	FALSE	FALSE	FALSE	30 to > 175	102.5	FALSE	NA	Southeast Continental Shelf	India	10°34.03’ to 15°14.48’N . 79°52.13’ to 80°53.87’ E	10°34.03'N, 79°52.13'E – 15°14.48'N, 80°53.87'E	10°34'02"N, 79°52'08"E – 15°14'29"N, 80°53'52"E	10.567462002101959 to 15.241498908804532, 79.8688332962658 to 80.89779038099046	12.904479576101, 80.3833654828042	12.9045	80.3834	NA
210	466	Halalaimus longicaudatus	FALSE	Filipjev, 1927	Ansari et al. 2018		TRUE	FALSE	FALSE	TRUE	30 to > 175	102.5	FALSE	NA	Southeast Continental Shelf	India	10°34.03’ to 15°14.48’N . 79°52.13’ to 80°53.87’ E	10°34.03'N, 79°52.13'E – 15°14.48'N, 80°53.87'E	10°34'02"N, 79°52'08"E – 15°14'29"N, 80°53'52"E	10.567462002101959 to 15.241498908804532, 79.8688332962658 to 80.89779038099046	12.904479576101, 80.3833654828042	12.9045	80.3834	NA
211	363	Halalaimus gracilis	FALSE	de Man, 1888	Bhanu et al. 2017		TRUE	FALSE	FALSE	FALSE	10 - 30	20	FALSE	NA	Nizampatnam Bay, Bay of Bengal	India	15°25’ to 15°55’ N and 80° 01’ to 80° 50’ E	15°25'N, 80°01'E to 15°55'N, 80°50'E	15°25'00"N, 80°01'00"E – 15°55'00"N, 80°50'00"E	15.416883883693389 to 15.916852399820835 and 80.01664523866376 to 80.83337621168351	15.666868141757099, 80.425010725173649	15.6669	80.425	sand, silt, and clay		210 - 211		true	5	5
212	465	Halalaimus longicaudatus	FALSE	Filipjev, 1927	Bhanu et al. 2017		TRUE	FALSE	FALSE	TRUE	10 - 30	20	FALSE	NA	Nizampatnam Bay, Bay of Bengal	India	15°25’ to 15°55’ N and 80° 01’ to 80° 50’ E	15°25'N, 80°01'E to 15°55'N, 80°50'E	15°25'00"N, 80°01'00"E – 15°55'00"N, 80°50'00"E	15.416883883693389 to 15.916852399820835 and 80.01664523866376 to 80.83337621168351	15.666868141757099, 80.425010725173649	15.6669	80.425	sand, silt, and clay
213	360	Halalaimus gracilis	FALSE	de Man, 1888	Annapurna et al. 2017		TRUE	FALSE	FALSE	FALSE	10 - 40	25	FALSE	NA	off Pudimadaka in Visakhapatnam, Bay of Bengal, east coast of India	India	17º29´12˝ N . 83º00´09˝ E	17º29’12”N, 83º00’09”E	17°29'13"N, 83°00'09"E	17.48684064472728, 83.00248926753578	17.48684064472728, 83.00248926753578	17.4868	83.0025	sediment silty in nature with varying fractions of clay and sand content		212		true	5	5
214	175	Halalaimus filicollis	FALSE	Timm, 1961	Rao et Misra, 1996		TRUE	FALSE	FALSE	FALSE	0	0	FALSE	NA	Dighe Beach, West Bengal Coast	India	21°36 N - 87°30 E	21°36N, 87°30E	21°36'00"N, 87°30'00"E	21.60021943925434, 87.50003218296297	21.60021943925434, 87.50003218296297	21.6002	87.5	Intertidal. Fine silicious sand with clay and silt		213 - 214		true	5	0
215	85	Halalaimus capitulatus	FALSE	Boucher, 1977	Ghosh et Mandal, 2021		TRUE	FALSE	FALSE	TRUE	0	0	FALSE	NA	Coastal Bay of Bengal, East India	India	21°38'44,49" N - 87° 37'26,49" E	21°38'44.49"N, 87°37'26.49"E	21°38'44.49"N, 87°37'26.49"E	21.645950958858123, 87.6240464541288	21.645950958858123, 87.6240464541288	21.646	87.624	unpolluted intertidal site, sand and organic matter
216	185	Halalaimus filicollis	FALSE	Timm, 1961	Ansari et Bhadury, 2017		FALSE	TRUE	FALSE	FALSE	NA		FALSE	NA	Western- and eastern-most parts of the Sundarban	Bangladesh	21°63'–22°40' N and 088°01'–091°34' E	22°03'N, 088°01'E – 22°40'N, 091°34'E	22°03'00"N, 88°01'00"E – 22°40'00"N, 91°34'00"E	22.050188917494275-22.666894383072165 and 88.01667742530306-91.5666345099769	22.358541650283250, 89.791655967639997	22.3585	89.7917	Checklist		215 - 222		true	5	2
217	362	Halalaimus gracilis	FALSE	de Man, 1888	Ansari et Bhadury, 2017		TRUE	TRUE	FALSE	FALSE	NA		FALSE	NA	Western- and eastern-most parts of the Sundarban	India	21°63'–22°40' N and 088°01'–091°34' E	22°03'N, 088°01'E – 22°40'N, 091°34'E	22°03'00"N, 88°01'00"E – 22°40'00"N, 91°34'00"E	22.050188917494275-22.666894383072165 and 88.01667742530306-91.5666345099769	22.358541650283250, 89.791655967639997	22.3585	89.7917	Checklist
218	432	Halalaimus lineatoides	FALSE	Timm, 1961	Ansari et Bhadury, 2017		FALSE	TRUE	FALSE	FALSE	NA		FALSE	NA	Western- and eastern-most parts of the Sundarban	India	21°63'–22°40' N and 088°01'–091°34' E	22°03'N, 088°01'E – 22°40'N, 091°34'E	22°03'00"N, 88°01'00"E – 22°40'00"N, 91°34'00"E	22.050188917494275-22.666894383072165 and 88.01667742530306-91.5666345099769	22.358541650283250, 89.791655967639997	22.3585	89.7917	Checklist
219	436	Halalaimus lineatus	FALSE	Timm, 1961	Ansari et Bhadury, 2017		FALSE	TRUE	FALSE	FALSE	NA		FALSE	NA	Western- and eastern-most parts of the Sundarban	India	21°63'–22°40' N and 088°01'–091°34' E	22°03'N, 088°01'E – 22°40'N, 091°34'E	22°03'00"N, 88°01'00"E – 22°40'00"N, 91°34'00"E	22.050188917494275-22.666894383072165 and 88.01667742530306-91.5666345099769	22.358541650283250, 89.791655967639997	22.3585	89.7917	Checklist
220	464	Halalaimus longicaudatus	FALSE	Filipjev, 1927	Ansari et Bhadury, 2017		FALSE	TRUE	FALSE	TRUE	NA		FALSE	NA	Western- and eastern-most parts of the Sundarban	Between Hooghly estuary (India) and Cox’s Bazar	21°63'–22°40' N and 088°01'–091°34' E	22°03'N, 088°01'E – 22°40'N, 091°34'E	22°03'00"N, 88°01'00"E – 22°40'00"N, 91°34'00"E	22.050188917494275-22.666894383072165 and 88.01667742530306-91.5666345099769	22.358541650283250, 89.791655967639997	22.3585	89.7917	Checklist
221	508	Halalaimus longistriatus	FALSE	Timm, 1961	Ansari et Bhadury, 2017		FALSE	TRUE	FALSE	FALSE	NA		FALSE	NA	Western- and eastern-most parts of the Sundarban	Between Hooghly estuary (India) and Cox’s Bazar	21°63'–22°40' N and 088°01'–091°34' E	22°03'N, 088°01'E – 22°40'N, 091°34'E	22°03'00"N, 88°01'00"E – 22°40'00"N, 91°34'00"E	22.050188917494275-22.666894383072165 and 88.01667742530306-91.5666345099769	22.358541650283250, 89.791655967639997	22.3585	89.7917	Checklist
222	518	Halalaimus luticolus	FALSE	Timm, 1961	Ansari et Bhadury, 2017		FALSE	TRUE	FALSE	FALSE	NA		FALSE	NA	Western- and eastern-most parts of the Sundarban	India	21°63'–22°40' N and 088°01'–091°34' E	22°03'N, 088°01'E – 22°40'N, 091°34'E	22°03'00"N, 88°01'00"E – 22°40'00"N, 91°34'00"E	22.050188917494275-22.666894383072165 and 88.01667742530306-91.5666345099769	22.358541650283250, 89.791655967639997	22.3585	89.7917	Checklist
223	626	Halalaimus setosus	FALSE	Timm, 1961	Ansari et Bhadury, 2017		FALSE	TRUE	FALSE	FALSE	NA		FALSE	NA	Western- and eastern-most parts of the Sundarban	India	21°63'–22°40' N and 088°01'–091°34' E	22°03'N, 088°01'E – 22°40'N, 091°34'E	22°03'00"N, 88°01'00"E – 22°40'00"N, 91°34'00"E	22.050188917494275-22.666894383072165 and 88.01667742530306-91.5666345099769	22.358541650283250, 89.791655967639997	22.3585	89.7917	Checklist
224	374	Halalaimus gracilis	FALSE	de Man, 1888	Gosh et Mandal, 2019		FALSE	TRUE	FALSE	FALSE	NA		FALSE	NA	Sundarban estuary, Bali Island	India	21°05’12.7′ N . 88°45’12.1′′ E	21°05’12.7”N, 88°45’12.1”E	21°05'12.7"N, 88°45'12.1"E	21.08704126750167, 88.75331818110479	21.08704126750167, 88.75331818110479	21.087	88.7533	Mangrove bushes		223	false	true	11	5
225	320	Halalaimus gracilis	FALSE	de Man, 1888	Huang, Zhang et Liu, 2005		TRUE	FALSE	FALSE	FALSE	73	73	FALSE	NA	Southern Yellow Sea	China	35°00.01 N - 123°29.10' E	35°00.01N, 123°29.10'E	35°00'01"N, 123°29'06"E	35.00036002024444, 123.48495708151427	35.00036002024444, 123.48495708151427	35.0004	123.485	Na		224 - 228		true	5	2
226	512	Halalaimus lutarus	FALSE	Vitiello, 1970	Yong et Zhang, 2006		TRUE	FALSE	FALSE	FALSE	NA		FALSE	4 males	Yellow sea	China	32.5°-37° N. 122°-125° E	32.5°N, 122°E – 37°N, 125°E	32°30'00"N, 122°00'00"E - 37°00'00"N, 125°00'00"E	32.50019904294475 - 37.000128498521754. 121.99996781026223 – 124.99992489508227	34.750163770733252, 123.499946352671998	34.7502	123.5	Sublittoral bottom mud
227	678	Halalaimus wodjanizkii	FALSE	Sergeeva, 1972	Huang et Zhang, 2006		TRUE	FALSE	FALSE	FALSE	NA		FALSE	3 males + 2 females	Yellow sea	China	32.5°-37° N. 122°-125° E	32.5°N, 122°E – 37°N, 125°E	32°30'00"N, 122°00'00"E - 37°00'00"N, 125°00'00"E	32.50019904294475 - 37.000128498521754. 121.99996781026223 – 124.99992489508227	34.750163770733252, 123.499946352671998	34.7502	123.5	Sublittoral bottom mud
228	322	Halalaimus gracilis	FALSE	de Man, 1888	Huang, Zhang et Liu, 2005		TRUE	FALSE	FALSE	FALSE	78	78	FALSE	NA	Southern Yellow Sea	China	34°29.86' N - 123°29.10 E	34°29.86'N, 123°29.10E	34°29'52"N, 123°29'06"E	34.497825831757915, 123.48501072567234	34.497825831757915, 123.48501072567234	34.4978	123.485	NA
229	321	Halalaimus gracilis	FALSE	de Man, 1888	Huang, Zhang et Liu, 2005		TRUE	FALSE	FALSE	FALSE	80	80	FALSE	NA	Southern Yellow Sea	China	34°59.77 N - 124°00.61' E	34°59.77N, 124°00.61'E	34°59'47"N, 124°00'36"E	34.99636002969699, 124.01012378151424	34.99636002969699, 124.01012378151424	34.9964	124.01	NA
230	319	Halalaimus gracilis	FALSE	de Man, 1888	Huang, Zhang et Liu, 2005		TRUE	FALSE	FALSE	FALSE	70	70	FALSE	NA	Southern Yellow Sea	China	36°00.31' N - 123°00.53 E	36°00.31'N, 123°00.53E	36°00'19"N, 123°00'32"E	36.00534893635222, 123.00883329689168	36.00534893635222, 123.00883329689168	36.0053	123.009	NA		229		true	5	0
231	437	Halalaimus longamphidus	TRUE	Huang et Zhang, 2005	Huang et Zhang, 2005		TRUE	FALSE	FALSE	FALSE	50	50	FALSE	3 males + 2 females	Yellow Sea	China	35° 00 46 N - 122° 00 37 E	35°00’46”N, 122°00’37”E	35°00'46"N, 122°00'37"E	35.021382578924516, 122.01161921009037	35.021382578924516, 122.01161921009037	35.0214	122.012	bottom mud		230		true	5	6
232	588	Halalaimus parvulus	TRUE	Gagarin et Nguyen Vu Thanh, 2018	Gagarin et Nguyen Vu Thanh, 2018	https://doi.org/10.33910/1999-4079-2018-10-3-4-160-170	FALSE	FALSE.2TRUE	TRUE	FALSE	0,5	0.5	FALSE	10 males + 7 females	province Quang Ninh, Artificial- ny reservoir for growing shrimp, deep bin 0.5 m, soil - silty sand	Vietnam	21º16ʹ773ʹʹ N, 107º23ʹ915ʹʹ E	21º16’773”N, 107º23’915”E	21°16'52"N, 107°23'55"E	21.281206541043733, 107.39870642052034	21.281206541043733, 107.39870642052034	21.2812	107.399	artificial reservoir for shrimp cultivation		231 - 236		true	5	2
233	536	Halalaimus minimus	TRUE	Gagarin, 2016	Gagarin, 2016	https://doi.org/10.33910/1999-4079-2016-8-1-3-19	FALSE	4.2 ‰	FALSE	FALSE	1	1	FALSE	5 males+5 females	Mangrove forest of Vietnam	Vietnam	21º15ʹ62ʹʹ N, 107º23ʹ51ʹʹ E	21º16’02”N, 107º23’51”E	21°16'02"N, 107°23'51"E	21.267442140461615, 107.39749999644965	21.267442140461615, 107.39749999644965	21.2674	107.397	silty sand
234	18	Halalaimus aciculus	FALSE	Gagarin et Thanh, 2014	Tu et Gagarin, 2017	https://doi.org/10.1134/S1995082917030129	TRUE	FALSE	FALSE	FALSE	1,0 - 1,5	1.25	FALSE	1 Male. 2 Females. 3 Juveniles	ên River estuary (Donghg)	Vietnam	21°11,019' - 21°15,901' N. 107° 22,269' - 107°25,981 E	21°11.019'N, 107°22.269'E – 21°15.901'N, 107°25.981E	21°11'11"N, 107°22'16"E – 21°15'54"N, 107°25'59"E	21.1839200843636-21.265206648780666, 107.371214369459-107.43301669644976	21.2246183545911, 107.402072617614	21.2246	107.402	Mangrove forest, silty sands
235	364	Halalaimus gracilis	FALSE	de Man, 1888	Dinh Tu et Gagarin 2017		TRUE	FALSE	FALSE	FALSE	1,0–1,5	1.25	FALSE	2 Males. 2 Females. 1 Juvenile	Yên River estuary (Donghg Rhi, Song Yen), Quang Ninh Province, northern Vietnam	Vietnam	21°11,019' - 21°15,901'N. 107° 22,269' - 107°25,981E	21°11.019'N, 107°22.269'E – 21°15.901'N, 107°25.981E	21°11'11"N, 107°22'16"E – 21°15'54"N, 107°25'59"E	21.1839200843636-21.265206648780666, 107.371214369459-107.43301669644976	21.2246183545911, 107.402072617614	21.2246	107.402	Mangrove forest, silty sands
236	565	Halalaimus orientalis	TRUE	Gagarin, 2016	Gagarin, 2016	https://doi.org/10.33910/1999-4079-2016-8-1-3-19	FALSE	4,2-5.TRUE ‰	FALSE	FALSE	NA		FALSE	2 males+2 females	Mangrove forest	Vietnam	21º14ʹ24ʹʹ N, 107º25ʹ85ʹʹ–107º25ʹ98ʹʹE	21º14’24”N, 107º26’25”–107º26’38”E	21°14'24"N, 107°26'25"E – 21°14'24"N, 107°26'38"E	21.240189981061707, 107.44034216946034-107.44383525227298	21.240189981061700, 107.442088710866500	21.2402	107.442	silty sand
237	673	Halalaimus vietnamicus	TRUE	Gagarin, 2016	Gagarin, 2016	https://doi.org/10.33910/1999-4079-2016-8-1-3-19	FALSE	5.6 ‰,	FALSE	FALSE	1.2	1.2	FALSE	4 males & 5 femlales	Mangrove forest of Vietnam	Vietnam	21º14ʹ24ʹʹ N, 107º25ʹ98ʹʹ E	21º14’24”N, 107º26’38”E	21°14'24"N, 107°26'38"E	21.241912376157288, 107.44399469843363	21.241912376157288, 107.44399469843363	21.2419	107.444	silty sand
238	333	Halalaimus gracilis	FALSE	de Man, 1888	Liu et al. 2008		TRUE	FALSE	FALSE	FALSE	23	23	FALSE	NA	Victoria Harbour, Hong Kong	China	22°20' N. 114°21' E	22°20'N, 114°21'E	22°20'00"N, 114°21'00"E	22.33346229229264, 114.35004291181542	22.33346229229264, 114.35004291181542	22.3335	114.35	silt and fine sand		237		true	5	8
239	17	Halalaimus aciculus	TRUE	Gagarin et Thanh, 2014	Gagarin et Thanh, 2014	https://nemys.ugent.be/aphia.php?p=sourcedetails&id=285562	TRUE	FALSE	FALSE	FALSE	0,5 - 5	2.75	FALSE	3 Males. 3 Females	Littoral zone of the South China Sea	Vietnam	20°39.096'-20°41.611' N. 106°.4I.662'-l06°.43.005' E	20°39.096'N – 20°41.611'N, 106°41.662'E - 106°43.005'E	20°39'58"N, 106°41'40"E – 20°41'37"N, 106°43'00"E	20.651780690455652-20.693667230616235, 106.69442034061193-106.7167714541073	20.6727892070183, 106.70557443969	20.6728	106.706	Sand		238 - 240		true	7	8
240	56	Halalaimus gagarini nov. nom.	TRUE	Gagarin, 2020	Gagarin, 2020	https://nemys.ugent.be/aphia.php?p=sourcedetails&id=388697	FALSE	TRUE	FALSE	FALSE	5	5	FALSE	5 Males. 1 Female	North Vietnam, Hai Phong province, mouth Cam River mouth	Vietnam	20° 40' 22" N - 106° 42' 48" E	20°40'22"N, 106°42'48"E	20°40'22"N, 106°42'48"E	20.67301869332532, 106.71339766944762	20.67301869332532, 106.71339766944762	20.673	106.713	mangrove soil and in the coastal zone of the sea off the coast of Vietnam
241	500	Halalaimus longipharynx	TRUE	Gagarin et Nguyen Vu Thanh, 2018	Gagarin et Nguyen Vu Thanh, 2018	https://doi.org/10.33910/1999-4079-2018-10-3-4-160-170	FALSE	TRUE	TRUE	FALSE	1,1	1.1	FALSE	8 males+5 females	province Hai Phong, Vietnam, Estuary of Van Uc River	Vietnam	20º40ʹ28ʹʹ N - 106º41ʹ41ʹʹE	20º40’28”N, 106º41’41”E	20°40'28"N, 106°41'41"E	20.67467525277948, 106.69470073876599	20.67467525277948, 106.69470073876599	20.6747	106.695	mangrove thick, slibby sand				false
242	113	Halalaimus comatus	FALSE	Wieser, 1953	Portnova, et al., 2017	https://doi.org/10.1134/S0001437017010155	TRUE	FALSE	FALSE	FALSE	62	62	FALSE	NA	from Yenisei Bay to adjacent parts of the Kara Sea shelf	Russia	75°59' N - 76°40' E	75°59'N, 76°40'E	75°59'00"N, 76°40'00"E	75.98340486649492, 76.66668688065931	75.98340486649492, 76.66668688065931	75.9834	76.6667	peltic silt with admixed sandy-aleuritic material		241		true	5	2
243	32	Halalaimus americanus	FALSE	Keppner, 1992	Portnova, et al., 2017	https://doi.org/10.1134/S0001437017010155	TRUE	FALSE	FALSE	TRUE	39	39	FALSE	NA	from Yenisei Bay to adjacent parts of the Kara Sea shelf	Russia	74 57′ N . 77 53′ E	74°57′N, 77°53′E	74°57'00"N, 77°53'00"E	74.9500501310634, 77.88334402770107	74.9500501310634, 77.88334402770107	74.9501	77.8833	Fine- and medium-grained sand with admixed aleurite		242 - 244		true	5	2
244	112	Halalaimus comatus	FALSE	Wieser, 1953	Portnova, et al., 2017	https://doi.org/10.1134/S0001437017010155	TRUE	FALSE	FALSE	FALSE	39	39	FALSE	NA	from Yenisei Bay to adjacent parts of the Kara Sea shelf	Russia	74°57' N - 77°53' E	74°57'N, 77°53'E	74°57'00"N, 77°53'00"E	74.95005570278354, 77.8832796546898	74.95005570278354, 77.8832796546898	74.9501	77.8833	fine and medium-grained sand with admixed aleuritic
245	365	Halalaimus gracilis	FALSE	de Man, 1888	Portnova, et al., 2017	https://doi.org/10.1134/S0001437017010155	TRUE	FALSE	FALSE	FALSE	39	39	FALSE	NA	from Yenisei Bay to adjacent parts of the Kara Sea shelf	Russia	74 57′ N . 77 53′ E	7457′N, 7753′E	74°57'00"N, 77°53'00"E	74.9500501310634, 77.88335475653629	74.9500501310634, 77.88335475653629	74.9501	77.8834	Fine- and medium-grained sand with admixed aleurite
246	669	Halalaimus turbidus	FALSE	Vitiello, 1970	Portnova, et al., 2017	https://doi.org/10.1134/S0001437017010155	TRUE	FALSE	FALSE	FALSE	31	31	FALSE	NA	from Yenisei Bay to adjacent parts of the Kara Sea shelf	Russia	74 17′ N . 78 37′ E	74°17′N, 78°37′E	74°17'00"N, 78°37'00"E	74.28340801430542, 78.61669824736131	74.28340801430542, 78.61669824736131	74.2834	78.6167	Sandy aleuropelite, with large amount of vegetation remains		245		true	6	2
247	366	Halalaimus gracilis	FALSE	de Man, 1888	Portnova, et al., 2017	https://doi.org/10.1134/S0001437017010155	TRUE	FALSE	FALSE	FALSE	27	27	FALSE	NA	from Yenisei Bay to adjacent parts of the Kara Sea shelf	Russia	74 01′ N . 78 53′ E	7401′N, 7853′E	74°01'00"N, 78°53'00"E	74.01672576993396, 78.88334402764463	74.01672576993396, 78.88334402764463	74.0167	78.8833	Silt-rich sand		246 - 248		true	5	2
248	666	Halalaimus thalassinus	FALSE	Keppner, 1992	Portnova, et al., 2017	https://doi.org/10.1134/S0001437017010155	TRUE	FALSE	FALSE	FALSE	27	27	FALSE	NA	from Yenisei Bay to adjacent parts of the Kara Sea shelf	Russia	74 01′ N . 78 53′ E	74°01′N, 78°53′E	74°01'00"N, 78°53'00"E	74.01675235822711, 78.88335475647983	74.01675235822711, 78.88335475647983	74.0168	78.8834	Silt-rich sand
249	672	Halalaimus variabilis	FALSE	Keppner, 1992	Portnova, et al., 2017	https://doi.org/10.1134/S0001437017010155	TRUE	FALSE	FALSE	FALSE	27	27	FALSE	NA	from Yenisei Bay to adjacent parts of the Kara Sea shelf	Russia	74 01′ N . 78 53′ E	74°01′N, 78°53′E	74°01'00"N, 78°53'00"E	74.01675235822711, 78.88335475647983	74.01675235822711, 78.88335475647983	74.0168	78.8834	Silt-rich sand
250	111	Halalaimus comatus	FALSE	Wieser, 1953	Portnova, et al., 2017	https://doi.org/10.1134/S0001437017010155	TRUE	FALSE	FALSE	FALSE	36	36	FALSE	NA	from Yenisei Bay to adjacent parts of the Kara Sea shelf	Russia	73°34' N - 79°46' E	73°34'N, 79°46'E	73°34'00"N, 79°46'00"E	73.56673649335258, 79.76661305460627	73.56673649335258, 79.76661305460627	73.5667	79.7666	Pelitic silt		249		true	5	2
251	110	Halalaimus comatus	FALSE	Wieser, 1953	Portnova, et al., 2017	https://doi.org/10.1134/S0001437017010155	TRUE	FALSE	FALSE	FALSE	25,6	25.6	FALSE	NA	from Yenisei Bay to adjacent parts of the Kara Sea shelf	Russia	73°10' N - 79°51' E	73°10'N, 79°51'E	73°10'00"N, 79°51'00"E	73.16672882284226, 79.85002145642873	73.16672882284226, 79.85002145642873	73.1667	79.85	brown watered pelitic silt		250 - 251		true	5	2
252	367	Halalaimus gracilis	FALSE	de Man, 1888	Portnova, et al., 2017	https://doi.org/10.1134/S0001437017010155	TRUE	FALSE	FALSE	FALSE	25,5	25.5	FALSE	NA	from Yenisei Bay to adjacent parts of the Kara Sea shelf	Russia	73 10′ N . 79 51′E	7310′N, 7951′E	73°10'00"N, 79°51'00"E	73.166735036718, 79.85001072759351	73.166735036718, 79.85001072759351	73.1667	79.85	Brown watered pelitic silt
253	368	Halalaimus gracilis	FALSE	de Man, 1888	Portnova, et al., 2017	https://doi.org/10.1134/S0001437017010155	TRUE	FALSE	FALSE	FALSE	20	20	FALSE	NA	from Yenisei Bay to adjacent parts of the Kara Sea shelf	Russia	72 48′ N . 79 59′ E	7248′N, 7959′E	72°48'00"N, 79°59'00"E	72.80005709042007, 79.98334402757152	72.80005709042007, 79.98334402757152	72.8001	79.9833	Pelitic silt with admixed sand and silt material		252		true	4	2
254	441	Halalaimus longicaudatus	TRUE	Filipjev, 1927	Schneider, 1939	https://nemys.ugent.be/aphia.php?p=sourcedetails&id=259718	TRUE	FALSE	FALSE	FALSE	34	34	FALSE	2 males + 2 females	Artic, Kara Sea, Mourman, Cap Letninskij	Russia	73° 6' N - 78° 6' E	73°6'N, 78°6'E	73°06'00"N, 78°06'00"E	73.1000748372524, 78.1000429140952	73.1000748372524, 78.1000429140952	73.1001	78.1	vase & yellow sand with Ophiura nodosa. with stones in trawls. muddy sand		253		true	9	8
255	369	Halalaimus gracilis	FALSE	de Man, 1888	Portnova, et al., 2017	https://doi.org/10.1134/S0001437017010155	TRUE	FALSE	FALSE	FALSE	32	32	FALSE	NA	from Yenisei Bay to adjacent parts of the Kara Sea shelf	Russia	71 49′ N . 82 59′ E	7149′N, 8259′E	71°49'00"N, 82°59'00"E	71.81673699124323, 82.98337621401842	71.81673699124323, 82.98337621401842	71.8167	82.9834	Fine- and medium-grained sand with admixed pelitic material, vegetative detritus, and shell fragments. faint smell of hydrogen sulfide		254		true	5	2
256	10	Halalaimus abyssus	FALSE	Bussau, 1993	Pape et al, 2017	https://doi.org/10.3389/fmars.2017.00205	TRUE	FALSE	FALSE	FALSE	4315	4315	TRUE	8 males. 13 Females. 27 Juveniles	Clarion Clipperton Fracture Zone -CCFZ, Pacific Ocean	International waters	Different latitudes in the CCFZ	Different latitudes in the CCFZ		Different latitudes in the CCFZ				Manganese nodule field	total numbers obtained from the Excel file of the authors
257	19	Halalaimus acuminatus	TRUE	(Cobb, 1933) Hope et Murphy, 1972	Hope et Murphy, 1972	https://www.vliz.be/imisdocs/publications/ocrd/238183.pdf	TRUE	FALSE	FALSE	FALSE	NA		FALSE	1 Male	Rhi, Song Yen), Quang Ninh Province, northern Viet-	United States	NA	NA		NA				sand of Cuttyhunk Mud Hole	Species inquirendum
258	24	Halalaimus alatus	TRUE	Timm, 1952	Timm, 1952	https://nemys.ugent.be/aphia.php?p=sourcedetails&id=9607	TRUE	FALSE	FALSE	FALSE	less than 0,30	0.3	FALSE	1 Male. 1 Female	Chesapeake Bay, Maryland - Annapolis Yacht Club	USA, Annapolis	NA	NA		NA				Bottom mud
259	25	Halalaimus alatus	FALSE	Timm, 1952	Tietjen, 1977	https://doi.org/10.1007/BF00391260	TRUE	FALSE	FALSE	TRUE	From 4,6 to 38,7	21.65	FALSE	NA	Long Island Sound	USA	Not specified	Not specified		Not specified				Mud, muddy sands and medium-coarse sands	Coordinates are given to the station but the nematodes are just linked to type of sediment, including different stations
260	31	Halalaimus americanus	FALSE	Keppner, 1992	Hope, 2009	https://nemys.ugent.be/aphia.php?p=sourcedetails&id=141228	TRUE	FALSE	FALSE	FALSE	0 - 2	1	FALSE	NA	Gulf of Mexico	USA	NA	NA		NA				Sediments
261	26	Halalaimus alatus	FALSE	Timm, 1952	Vidakovic, 1988	https://hal.sorbonne-universite.fr/hal-03031565/document	TRUE	FALSE	FALSE	FALSE	From 8 to 42	25	FALSE	NA	Rasa Bay . North Adriatic sea	Croatia	NA	NA		NA				clay-silt. clay-silt rich in organic detritus and sandy-silt brown	Three stations: St1- 8m at the mouth of the river, sediment clay-silt. St 2- 17m, small cove, caly-silt rich in organic sediments. St 3- 42m, entrance of Rasa Bay, sandy-silt brown. A number of freshwater springs enter the bay, but the freshwater inflow
262	36	Halalaimus anne	TRUE	Sergeeva, 1972	Sergeeva, 1972	https://nemys.ugent.be/aphia.php?p=sourcedetails&id=165690	TRUE	TRUE	FALSE	FALSE	60 - 80	70	FALSE	1 Male	Black Sea, on the Southern coast of Crimea (Yalta area)	Ukraine	NA	NA		NA				Sandy silt
263	27	Halalaimus alatus	FALSE	Timm, 1952	Travizi et Vidaković, 1997	https://doi.org/10.1007/BF02908730	TRUE	FALSE	FALSE	TRUE	NA		FALSE	NA	Lim channel, Rovinj area, Raŝa Bay	Croatia	NA	NA		NA				NA
264	49	Halalaimus anne	FALSE	Sergeeva, 1972	Perez Garcia, 2019		TRUE	FALSE	FALSE	TRUE	NA		FALSE	NA	Archipelago Cubano	Cuba	NA	NA		NA				NA
265	28	Halalaimus alatus	FALSE	Timm, 1952	Liu, 2008	https://nemys.ugent.be/aphia.php?p=sourcedetails&id=152417	TRUE	FALSE	FALSE	TRUE	NA		FALSE	NA	Bohai Sea	China	NA	NA		NA				Sediment of Bohai Sea	For this check list Huang Yong was responsable for Nematoda, listing 188 free-living spp. No extra information was given.
266	54	Halalaimus bayensis	FALSE	Keppner, 1992	Hope, 2009	https://nemys.ugent.be/aphia.php?p=sourcedetails&id=141228	TRUE	FALSE	FALSE	FALSE	0-2	1	FALSE	NA	Gulf of Mexico	USA	NA	NA		NA				Sediments
267	29	Halalaimus algeriensis	TRUE	Coomans et Jacobs, 1983	Coomans et Jacobs, 1983	https://doi.org/10.1007/BF00006046	FALSE	TRUE	FALSE	FALSE	NA		FALSE	13 Females	Oued En-Namous in a small oasis of the Sahara	Algeria	NA	NA		NA				Gravel with silt in a clear, slowly running water
268	55	Halalaimus borealis	TRUE	Steiner, 1916	Lorenzen, 1981	https://nemys.ugent.be/aphia.php?p=sourcedetails&id=165622	TRUE	FALSE	FALSE	FALSE	NA		FALSE	1 Female	Barents Sea	Russia	NA	NA		NA				Algae
269	58	Halalaimus brachyaulax	FALSE	Mawson, 1958	Ingels et al., 2014	https://plymsea.ac.uk/id/eprint/6177/	TRUE	FALSE	FALSE	TRUE	NA		FALSE	NA	(sub-)Antarctic, Southern Ocean	Antarctic	NA	NA		NA				Checklist
270	59	Halalaimus brevispiculum	TRUE	Sergeeva, 1973	Sergeeva, 1973	https://nemys.ugent.be/aphia.php?p=sourcedetails&id=181014	TRUE	FALSE	FALSE	FALSE	100	100	FALSE	1 Male	Black Sea South Crimea (Yalta Area) - All holotypes are stored at the Institute of Biology of the South Seas Academy of Sciences of the Ukrainian SSR.		NA	NA		NA				Silt
271	62	Halalaimus brimi	FALSE	Keppner, 1992	Hope, 2009	https://nemys.ugent.be/aphia.php?p=sourcedetails&id=141228	TRUE	FALSE	FALSE	FALSE	0-2	1	FALSE	NA	Gulf of Mexico	USA	NA	NA		NA				Sediments
272	64	Halalaimus bulbocaudatus	FALSE	Keppner, 1992	Hope, 2009	https://nemys.ugent.be/aphia.php?p=sourcedetails&id=141228	TRUE	FALSE	FALSE	FALSE	0-2	1	FALSE	NA	Gulf of Mexico	USA	NA	NA		NA				Sediments
273	73	Halalaimus bulbocaudatus	FALSE	Keppner, 1992	Perez Garcia, 2019		TRUE	FALSE	FALSE	TRUE	NA		FALSE	NA	Archipelago Cubano	Cuba	NA	NA		NA				NA
274	74	Halalaimus capitulatus	TRUE	Boucher, 1977	Boucher, 1977	https://nemys.ugent.be/aphia.php?p=sourcedetails&id=163096	TRUE	FALSE	FALSE	FALSE	NA		FALSE	8 Males. 9 Females. 5 Juveniles	Pierre Noire collecting site (West Channel)	France	NA	NA		NA				Sublittoral fine sand
275	75	Halalaimus capitulatus	FALSE	Boucher, 1977	Gourbault et Renaud-Mornant, 1985		TRUE	FALSE	FALSE	FALSE	NA		FALSE	NA	La Rance maritime, Bretagne	France	NA	NA		NA				fine sand. muddy grey sand, covered by a yellowish oxidized surface layer, often with numerous plant debris	Mistyped Halalaimus capitulus
276	76	Halalaimus capitulatus	FALSE	Boucher, 1977	Lambshead, 1986		FALSE	TRUE	FALSE	FALSE	NA		FALSE	NA	Inland sea area of the Firth of Cly	UK	NA	NA		NA				Sediments were well sorted with regular distributions, benthic pollution biomonitoring
277	77	Halalaimus capitulatus	FALSE	Boucher, 1977	Platt et Ball, 1997		TRUE	FALSE	FALSE	FALSE	0	0	FALSE	NA	Loch Ewe	Scotland	NA	NA		NA				Intertidal sand	authors of the chapter
278	78	Halalaimus capitulatus	FALSE	Boucher, 1977	Aguirrezabalaga et al., 1988		TRUE	FALSE	FALSE	FALSE	NA		FALSE	NA	Between Playa de Fuenterabia and lonja de pescado	Spain	NA	NA		NA				Sand
279	81	Halalaimus capitulatus	FALSE	Boucher, 1977	Boufahja et al, 2014		TRUE	FALSE	FALSE	TRUE	NA		FALSE	NA	Lagoons & beach	Tunesia	NA	NA		NA				Sandy, muddy or sandy/muddy
280	84	Halalaimus capitulatus	FALSE	Boucher, 1977	Ghosh et Mandal, 2018		TRUE	FALSE	FALSE	TRUE	NA		FALSE	NA	Indian coasts and the Andaman & Nicobar Island	India	NA	NA		NA				checklist
281	86	Halalaimus capitulatus	FALSE	Boucher, 1977	Datta et al., 2024		TRUE	FALSE	FALSE	TRUE	NA		FALSE	NA	From 12 different States of India	India	NA	NA		NA				checklist, Present in sandy beaches, rocky shores, estuaries, mudflats
282	87	Halalaimus caroliniensis	TRUE	Chitwood, 1936	Chitwood, 1936	https://nemys.ugent.be/aphia.php?p=sourcedetails&id=165864	TRUE	FALSE	FALSE	FALSE	NA		FALSE	1 Male. 1 Female	Beaufort Bay	USA	NA	NA		NA				Beach below tide mark
283	88	Halalaimus caroliniensis	FALSE	Chitwood, 1936	Chitwood, 1951		TRUE	FALSE	FALSE	FALSE	NA		FALSE	NA	Coast of North Carolina	USA	NA	NA		NA				Checklist
284	92	Halalaimus ciliocaudatus	FALSE	Allgén, 1932	Venekey, et al., 2007 and 2010		TRUE	FALSE	FALSE	TRUE	NA		FALSE	NA	Brazilian Coast	Brazil	NA	NA		NA				Checklist
285	93	Halalaimus ciliocaudatus	FALSE	Allgén, 1932	Ingels et al., 2014	https://plymsea.ac.uk/id/eprint/6177/	TRUE	FALSE	FALSE	TRUE	NA		FALSE	NA	(sub-)Antarctic, Southern Ocean	Antarctica	NA	NA		NA				Checklist
286	95	Halalaimus cirrhatus	TRUE	Gerlach, 1953	Gerlach, 1953	https://nemys.ugent.be/aphia.php?p=sourcedetails&id=179420	TRUE	FALSE	FALSE	FALSE	NA		FALSE	1 Male. 2 Females	Italian coast	Italy	NA	NA		NA				Coastal groundwater of Torregaveta (near Cumae)
287	96	Halalaimus cirrhatus	FALSE	Gerlach, 1953	Deboutteville, 1953		TRUE	FALSE	FALSE	FALSE	NA		FALSE	NA	Plage de Saint-Cloud	Algerie	NA	NA		NA				Littoral groundwater
288	97	Halalaimus cirrhatus	FALSE	Gerlach, 1953	Gerlach, 1954		TRUE	FALSE	FALSE	FALSE	NA		FALSE	NA	Italian coast	Italy	NA	NA		NA				NA
289	98	Halalaimus cirrhatus	FALSE	Gerlach, 1953	Gerlach, 1958		TRUE	FALSE	FALSE	FALSE	NA		FALSE	NA	Bay of Kiel	Germany	NA	NA		NA				sublittoral region - Checklist
290	99	Halalaimus cirrhatus	FALSE	Gerlach, 1953	Gerlach, 1958		TRUE	FALSE	FALSE	FALSE	6 - 15	1.5	FALSE	NA	Kiel Fjord	Germany	NA	NA		NA				coarse and medium sand
291	100	Halalaimus cirrhatus	FALSE	Gerlach, 1953	Blome, 1982		TRUE	FALSE	FALSE	FALSE	NA		FALSE	1 Male. 4 Females. 2 Juveniles	North Sea Island Sylt	Germany	NA	NA		NA				sandy beach
292	101	Halalaimus cirrhatus	FALSE	Gerlach, 1953	Heip, Herman et Vincx 1983		TRUE	FALSE	FALSE	FALSE	NA		FALSE	NA	North Sea	Multiple	NA	NA		NA				checklist
293	103	Halalaimus cirrhatus	FALSE	Gerlach, 1953	Jensen 1989 in Böstrom et Sohhenius, 2005		TRUE	FALSE	FALSE	FALSE	NA		FALSE	NA	Sweden	Sweden	NA	NA		NA				checklist
294	104	Halalaimus cirrhatus	FALSE	Gerlach, 1953	Semprucci et al, 2008		TRUE	FALSE	FALSE	FALSE	NA		FALSE	NA	Praialonga and Sovereto, Isola di Capo Rizzuto	Italy	NA	NA		NA				NA
295	108	Halalaimus comatus	FALSE	Wieser, 1953	Mawson, 1958	https://nemys.ugent.be/aphia.php?p=sourcedetails&id=3306	TRUE	FALSE	FALSE	FALSE	NA		FALSE	1 Male. 1 Female	Macquarie island, littoal , North end of island	Antarctica	NA	NA		NA				scrapings from rocks below tide level
296	109	Halalaimus comatus	FALSE	Wieser, 1953	Ingels et al., 2014	https://plymsea.ac.uk/id/eprint/6177/	TRUE	FALSE	FALSE	FALSE	NA		FALSE	NA	(sub-)Antarctic, Southern Ocean	Antarctica	NA	NA		NA				Checklist
297	114	Halalaimus comatus	FALSE	Wieser, 1953	Greenslade, 1989		TRUE	FALSE	FALSE	FALSE	NA		FALSE	NA	Heard Island	Antarctica	NA	NA		NA				NA
298	115	Halalaimus cubanus	TRUE	Andrássy, 1973	Andrássy, 1973	https://nemys.ugent.be/aphia.php?p=sourcedetails&id=165833	TRUE	FALSE	FALSE	FALSE	1.5	1.5	FALSE	1 Male	20 km southeast of the Capital of Cuba (Prov. Oriente), on the Caribbean Sea. psammon sample	Cuba	NA	NA		NA				Fine sand with detritus
299	116	Halalaimus cubanus	FALSE	Andrássy, 1973	Perez Garcia, 2019		TRUE	FALSE	FALSE	FALSE	NA		FALSE	NA	Archipelago Cubano	Cuba	NA	NA		NA				NA
300	118	Halalaimus curvicaudatus	FALSE	Juario, 1974	Heip, Herman et Vincx 1983		TRUE	FALSE	FALSE	FALSE	NA		FALSE	NA	North Sea	Multiple	NA	NA		NA				checklist
301	121	Halalaimus curvicaudatus	FALSE	Juario, 1974	Perez Garcia, 2019		TRUE	FALSE	FALSE	TRUE	NA		FALSE	NA	Archipelago Cubano	Cuba	NA	NA		NA				NA	Same as Hernández Abreu?
302	123	Halalaimus delamarei	FALSE	Vitiello, 1970	Travizi et Vidaković, 1998	https://doi.org/10.1007/BF02908730	TRUE	FALSE	FALSE	TRUE	NA		FALSE	NA	South Adriatic	Croatia	NA	NA		NA				NA
303	124	Halalaimus delamarei	FALSE	Vitiello, 1970	Semprucci et al, 2008		TRUE	FALSE	FALSE	TRUE	NA		FALSE	NA	Scifo, Isola di Capo Rizzuto	Italy	NA	NA		NA				NA
304	125	Halalaimus deseadensis	TRUE	Pastor de Ward, 1998	Pastor de Ward, 1998	https://nemys.ugent.be/aphia.php?p=sourcedetails&id=228447	TRUE	FALSE	FALSE	FALSE	15	15	FALSE	3 Females	Deseado harbour	Argentina	NA	NA		NA				Infralittoral sediment and holdfast of Macrocystis pyrifera	The sea salinity in Puerto Deseado is 32.92‰, and the average salinity of the World Ocean is 35‰
305	128	Halalaimus diacros	FALSE	Mawson, 1958	Pastor de Ward, 1986		TRUE	FALSE	FALSE	FALSE	NA		FALSE	1 Male. 1 Female	Punta Cavendish, Ria Deseado, Provincia de Santa Cruz	Argentina	NA	NA		NA				Found on Corallina officinalis and Chondria
306	130	Halalaimus diacros	FALSE	Mawson, 1958	Pastor de Ward, 1998		TRUE	FALSE	FALSE	FALSE	NA		FALSE	1 Male. 2 Females	Punta Cavendish, Ria Deseado	Argentina	NA	NA		NA				on red seaweeds Corallina officinalis and Cladophora sp. Eulittoral
307	131	Halalaimus diacros	FALSE	Mawson, 1958	Vermeeren, 2002		TRUE	FALSE	FALSE	TRUE	Deep-sea		FALSE	NA	Atlantic Ocean	Antarctica	NA	NA		NA				checklist of deep-sea species	Described for shallow water between 47,91 and 163 m, Vermeeren, 2002 added to a list of deep-sea species without explanation
308	132	Halalaimus diacros	FALSE	Mawson, 1958	Ingels et al., 2014	https://plymsea.ac.uk/id/eprint/6177/	TRUE	FALSE	FALSE	FALSE	NA		FALSE	NA	(sub-)Antarctic, Southern Ocean	Antarctica	NA	NA		NA				Checklist
309	133	Halalaimus dimorphus	TRUE	Turpeenniemi, 1997	Turpeenniemi, 1997	https://nemys.ugent.be/aphia.php?p=sourcedetails&id=165747	TRUE	FALSE	FALSE	FALSE	10 to 80	45	FALSE	12 Males. 12 Females	Bothnian Bay - Baltic Sea	Between Finland and Sweden	NA	NA		NA				Silty sand and mud bottoms
310	134	Halalaimus dimorphus	FALSE	Turpeenniemi, 1997	Turpeenniemi, 1998		TRUE	FALSE	FALSE	FALSE	12	12	FALSE	1 Female	Kattiankalla, close to the northeast shore of the island Hailuoto	Between Finland and Sweden	NA	NA		NA				Fine sandy to silty bottom
311	135	Halalaimus diplocephalus	TRUE	Filipjev, 1927	Filipjev, 1927	https://nemys.ugent.be/aphia.php?p=sourcedetails&id=259718	TRUE	FALSE	FALSE	FALSE	200 and NA	200	FALSE	2 Females	Near Cape Letninskij and entry of Catherine harbour	Arctic and sub-Arctic	NA	NA		NA				mud
312	136	Halalaimus diplocephalus	FALSE	Filipjev, 1927	Allgén, C. A. 1957		TRUE	FALSE	FALSE	FALSE	NA		FALSE	NA	Kolafiord	Russia	NA	NA		NA				NA
313	137	Halalaimus dolgovi	TRUE	Alekseev et Linnik, 1994	Alekseev et Linnik, 1994		FALSE	FALSE	TRUE	FALSE	4	4	FALSE	6 Males. 6 Females	central part of the lake Khanka	Russia	NA	NA		NA				NA
314	140	Halalaimus durus	TRUE	Gagarin et Thanh, 2004	Gagarin et Thanh, 2004		FALSE	TRUE	FALSE	FALSE	1	1	FALSE	1 Male. 4 Females	Mekong River Delta, Ba Ria Province	Vietnam	NA	NA		NA				shoreline mangrove, sediment consisting of silt
315	141	Halalaimus durus	FALSE	Gagarin et Thanh, 2004	Gagarin et NT Thu, 2008		FALSE	TRUE	FALSE	FALSE	1 - 2,5	1.75	FALSE	4 Males. 4 Females. 3 Juveniles	Red river delta	Vietnam	NA	NA		NA				silty bottom
316	142	Halalaimus durus	FALSE	Gagarin et Thanh, 2004	Pavljuk et al, 2020		FALSE	TRUE	FALSE	FALSE	NA		FALSE	NA	Tien Yen estuary	Vietnam	NA	NA		NA				seagrass meadow
317	172	Halalaimus filicollis	TRUE	Timm, 1961	Timm, 1961		TRUE	FALSE	FALSE	FALSE	NA		FALSE	1 Male. 1 Female	Bay of Bengal	Pakistan	NA	NA		NA				Bottom mud and Siphonocladus
318	173	Halalaimus filicollis	FALSE	Timm, 1961	Heip, Herman et Vincx 1983		TRUE	FALSE	FALSE	TRUE	NA		FALSE	NA	North Sea	Multiple	NA	NA		NA				checklist
319	174	Halalaimus filicollis	FALSE	Timm, 1961	Alongi, 1987		FALSE	TRUE	FALSE	TRUE	NA		FALSE	NA	Mangrove systems in northeastern Australia	Australia	NA	NA		NA				Mangrove sediments and seagrass flat
320	176	Halalaimus filicollis	FALSE	Timm, 1961	Mohan et Dhivya, 2010		TRUE	FALSE	FALSE	FALSE	NA		FALSE	NA	Andaman and Nicobar Islands	India	NA	NA		NA				NA
321	186	Halalaimus filicollis	FALSE	Timm, 1961	Perez Garcia, 2019		TRUE	FALSE	FALSE	FALSE	NA		FALSE	NA	Archipelago Cubano	Cuba	NA	NA		NA				NA
322	187	Halalaimus filicollis	FALSE	Timm, 1961	Rizvi, Sen, Bhadury, 2019		FALSE	TRUE	FALSE	FALSE	NA		FALSE	NA	Adaman and Nicobar	India	NA	NA		NA				checklist
323	189	Halalaimus filicollis	FALSE	Timm, 1961	Datta et al., 2024		TRUE	FALSE	FALSE	FALSE	NA		FALSE	NA	From 12 different States of India	India	NA	NA		NA				checklist, Present in sandy beaches, rocky shores, estuaries, mudflats
324	191	Halalaimus filicorpus	FALSE	Vitiello, 1970	Travizi et Vidaković, 1998	https://doi.org/10.1007/BF02908730	TRUE	FALSE	FALSE	TRUE	NA		FALSE	NA	Offshore area (Rovinj-Po River mouth transect, Pored - Venezia transect), South Adriatic and Lim Channel, Adriatic sea	Croatia	NA	NA		NA				NA
325	192	Halalaimus filicorpus	FALSE	Vitiello, 1970	Semprucci et al, 2008		TRUE	FALSE	FALSE	TRUE	NA		FALSE	NA	Scifo, Isola di Capo Rizzuto	Italy	NA	NA		NA				NA
326	197	Halalaimus filum	TRUE	Gerlach, 1962	Gerlach, 1962		TRUE	TRUE	FALSE	FALSE	NA		FALSE	1 Male	Milahdummadulu Atol, Kuludu Island	Republic of Maldives	NA	NA		NA				Rhizophora - Mangrove
327	198	Halalaimus filum	FALSE	Gerlach, 1962	Tietjen, 1971 and 1976		TRUE	FALSE	FALSE	TRUE	100 - 2500	1300	TRUE	NA	off North Carolina	USA	NA	NA		NA				deep-sea
328	199	Halalaimus filum	FALSE	Gerlach, 1962	Tietjen, 1977	https://doi.org/10.1007/BF00391260	TRUE	FALSE	FALSE	TRUE	From 4,6 to 38,7	21.65	FALSE	NA	Long Island Sound	USA	Not specified	Not specified		Not specified				Mud, muddy sands and medium-coarse sands	Coordinates are given to the station but the nematodes are just linked to type of sediment, including different stations
329	200	Halalaimus filum	FALSE	Gerlach, 1962	Vermeeren, 2002		TRUE	FALSE	FALSE	TRUE	Deep-sea		TRUE	NA	Atlantic Ocean	Antarctica	NA	NA		NA				checklist of deep-sea species	Described at Rhizophora - Mangrove area, depth not mentioned. Vermeeren, 2002 added to a list of deep-sea species without explanation
330	201	Halalaimus filum	FALSE	Gerlach, 1962	Sivaleela et Venkataraman, 2012 and 2013		TRUE	FALSE	FALSE	TRUE	0	0	FALSE	NA	Chennai, Karaikal and Thiruchendur, Tamil Nadu coast	India	NA	Not specified		Not specified				sand, mud and mud with seagrass
331	209	Halalaimus filum	FALSE	Gerlach, 1962	Datta et al., 2024		TRUE	FALSE	FALSE	TRUE	NA		FALSE	NA	From 12 different States of India	India	NA	NA		NA				checklist, Present in sandy beaches, rocky shores, estuaries, mudflats
332	210	Halalaimus filum	FALSE	Gerlach, 1962	Rizvi et al., 2024		TRUE	FALSE	FALSE	TRUE	NA		FALSE	NA	Lakshadweep Archipelago, Minicoy and Agatti Islands	India	NA	NA		NA				NA
333	211	Halalaimus fletcheri	TRUE	Mawson, 1958	Mawson, 1958	https://nemys.ugent.be/aphia.php?p=sourcedetails&id=3306	TRUE	FALSE	FALSE	FALSE	2 - 20	11	FALSE	1 Female	Western end of Long Island, Kerguelen Island	Antarctica	NA	NA		NA				Dredge full of kelp and red and green algae, bottom of grey-green sand. Ophiuroids, echinoids, and asteroids common. polychaetes and crustacea numerous
334	212	Halalaimus fletcheri	FALSE	Mawson, 1958	Mawson, 1958	https://nemys.ugent.be/aphia.php?p=sourcedetails&id=3306	TRUE	FALSE	FALSE	FALSE	NA		FALSE	1 Male. 1 Female	Macquarie Island	Antarctica	NA	NA		NA				Shore collection
335	213	Halalaimus fletcheri	FALSE	Mawson, 1958	Wieser et Hopper, 1967		TRUE	FALSE	FALSE	FALSE	0,2	0.2	FALSE	1 Male+1 female	Key Biscayne, Bear Cut area	USA	NA	NA		NA				close to submerged patch of Thalassia and Syringodium. ffine sand and debris
336	214	Halalaimus fletcheri	FALSE	Mawson, 1958	Coull, 1968		TRUE	FALSE	FALSE	TRUE	NA		FALSE	NA	Bermuda	United Kingdom	NA	NA		NA				NA
337	215	Halalaimus fletcheri	FALSE	Mawson, 1958	Heip, Herman et Vincx 1983		TRUE	FALSE	FALSE	TRUE	NA		FALSE	NA	North Sea	Multiple	NA	NA		NA				checklist
338	216	Halalaimus fletcheri	FALSE	Mawson, 1958	Greenslade, 1989		TRUE	FALSE	FALSE	TRUE	NA		FALSE	NA	Macquarie Island	Australia	NA	NA		NA				NA
339	217	Halalaimus fletcheri	FALSE	Mawson, 1958	Ingels et al., 2014	https://plymsea.ac.uk/id/eprint/6177/	TRUE	FALSE	FALSE	FALSE	NA		FALSE	NA	(sub-)Antarctic, Southern Ocean	Antarctica	NA	NA		NA				Checklist
340	218	Halalaimus florescens	TRUE	Gerlach, 1967	Gerlach, 1967		TRUE	FALSE	FALSE	FALSE	0,8	0.8	FALSE	1 Male	Sarso Island (Southern Redf Sea)	Saudi Arabia	NA	NA		NA				intertidal, coral limestone
341	220	Halalaimus floridanus	FALSE	Keppner, 1992	Hope, 2009	https://nemys.ugent.be/aphia.php?p=sourcedetails&id=141228	TRUE	FALSE	FALSE	FALSE	0-2	1	FALSE	NA	Gulf of Mexico	USA	NA	NA		NA				Sediments
342	232	Halalaimus floridanus	FALSE	Keppner, 1992	Perez Garcia, 2019		TRUE	FALSE	FALSE	FALSE	NA		FALSE	NA	Archipelago Cubano	Cuba	NA	NA		NA				NA
343	233	Halalaimus gerlachi	TRUE	Keppner, 1992	Keppner, 1992	https://doi.org/10.18785/grr.0804.01	TRUE	FALSE	FALSE	FALSE	0,8	0.8	FALSE	1 Male. 1 Female. 1 Juvenile	Sarso Island (Southern Redf Sea)	Saudi Arabia	NA	NA		NA				intertidal, coral limestone	The juvenile was a imature female. The Holotype of the species is the specimen on which Gerlach (1967) based his description (in Keppenr 1992)
344	235	Halalaimus gidanensis	FALSE	Nasira et Turpeenniemi, 2002	Nasira et Shahina, 2007		TRUE	FALSE	FALSE	FALSE	NA		FALSE	NA	Gidani and Sonmiani, beaches of the Arabian Sea (Balochistan)	Pakistan	NA	NA		NA				Checklist	Just mentions the description work
345	236	Halalaimus gidanensis	FALSE	Nasira et Turpeenniemi, 2002	Kazi et Ali, 2007		TRUE	FALSE	FALSE	FALSE	NA		FALSE	NA	Gidani beach	Pakistan	NA	NA		NA				NA	NA
346	237	Halalaimus gidanensis	FALSE	Nasira et Turpeenniemi, 2002	Kazmi et Naushaba, 2013		TRUE	FALSE	FALSE	FALSE	NA		FALSE	NA	NA	Pakistan	NA	NA		NA				Checlist
347	238	Halalaimus gidanensis	FALSE	Nasira et Turpeenniemi, 2002	Nasira, Shamim et Shahina, 2016		FALSE	FALSE	TRUE	FALSE	NA		FALSE	NA	Sindh	Pakistan	Not specified	Not specified		Not specified				NA
348	239	Halalaimus gidanensis	FALSE	Nasira et Turpeenniemi, 2002	Nasira et Shamim, 2018		FALSE	FALSE	TRUE	FALSE	NA		FALSE	NA	Sindh	Pakistan	NA	NA		NA				NA	Is it a freshwater nematode? In the article with the description of the species samples come from beach
349	240	Halalaimus gidanensis	FALSE	Nasira et Turpeenniemi, 2002	Shahina et al, 2019		FALSE	FALSE	FALSE	FALSE	NA		FALSE	NA	NA	Pakistan	NA	NA		NA				Checklist
350	241	Halalaimus gidanensis	FALSE	Nasira et Turpeenniemi, 2002	Soomro, Iqbal et Kasi, 2022		FALSE	FALSE	FALSE	FALSE	NA		FALSE	NA	NA	Pakistan	NA	NA		NA				Checklist	Nematode book with a checklist of nematodes in the country, without habitat especification
351	242	Halalaimus gracilis	TRUE	de Man, 1888	de Man, 1888		TRUE	TRUE	FALSE	FALSE	NA		FALSE	1 Male. 1 Female	North Sea and the Channel, Walcheren	The Netherlands	NA	NA		NA				NA
352	243	Halalaimus gracilis	FALSE	de Man, 1888	de Man, 1907		TRUE	FALSE	FALSE	FALSE	NA		FALSE	3 Male. 2 Females	Zeeland	The Netherlands	NA	NA		NA				NA
353	244	Halalaimus gracilis	FALSE	de Man, 1888	de Man, 1922		TRUE	FALSE	FALSE	FALSE	NA		FALSE	1 Male. 1 Female	Zuider Sea	The Netherlands	NA	NA		NA				NA
354	245	Halalaimus gracilis	FALSE	de Man, 1888	Micoletzky, 1923		TRUE	FALSE	FALSE	FALSE	NA		FALSE	NA	Tyrrhenic Sea: Naples	Italy	NA	NA		NA				NA
355	246	Halalaimus gracilis	FALSE	de Man, 1888	Micoletzky, 1923		TRUE	FALSE	FALSE	FALSE	NA		FALSE	NA	Adria: Rovigno and Catarro Bay	Italy	NA	NA		NA				NA
356	247	Halalaimus gracilis	FALSE	de Man, 1888	Micoletzky, 1923		TRUE	FALSE	FALSE	FALSE	NA		FALSE	NA	Marmara Sea	Turkey	NA	NA		NA				NA
357	248	Halalaimus gracilis	FALSE	de Man, 1888	Micoletzky, 1923		TRUE	FALSE	FALSE	FALSE	NA		FALSE	NA	North Africa: Suez	Egypt	NA	NA		NA				NA
358	249	Halalaimus gracilis	FALSE	de Man, 1888	Schodduyn, 1927		TRUE	FALSE	FALSE	FALSE	NA		FALSE	NA	English Channel	United Kingdom	NA	NA		NA				NA
359	250	Halalaimus gracilis	FALSE	de Man, 1888	Allgén, 1931		TRUE	FALSE	FALSE	FALSE	NA		FALSE	NA	Oslofiord	Norway	NA	NA		NA				NA
360	251	Halalaimus gracilis	FALSE	de Man, 1888	Allgén, 1933		TRUE	FALSE	FALSE	FALSE	NA		FALSE	NA	Trondheimsfiord	Norway	NA	NA		NA				NA
361	252	Halalaimus gracilis	FALSE	de Man, 1888	Allgén, 1934		TRUE	FALSE	FALSE	FALSE	NA		FALSE	1 Female	Southern Kattegatt	Sweden	NA	NA		NA				NA
362	253	Halalaimus gracilis	FALSE	de Man, 1888	Allgén, 1935		TRUE	FALSE	FALSE	FALSE	NA		FALSE	NA	The Sound	Sweden	NA	NA		NA				NA
363	254	Halalaimus gracilis	FALSE	de Man, 1888	Allgén, 1940		TRUE	FALSE	FALSE	FALSE	NA		FALSE	NA	Rodöy	Norway	NA	NA		NA				NA
364	255	Halalaimus gracilis	FALSE	de Man, 1888	Bresslau and Schuurmans Stekhoven, 1940		TRUE	FALSE	FALSE	FALSE	NA		FALSE	1 Male. 2 Females	Helgoland, North Sea	Germany	NA	NA		NA				Rhodochorton and Cladostephus in Phascolosomen ground
365	256	Halalaimus gracilis	FALSE	de Man, 1888	De Vos et Redeke, 1941		TRUE	FALSE	FALSE	FALSE	NA		FALSE	NA	North Sea, northern coast of the Netherlands	The Nederlands	NA	NA		NA				NA
366	257	Halalaimus gracilis	FALSE	de Man, 1888	Allgén, 1942		TRUE	FALSE	FALSE	TRUE	1 - 10	5.5	FALSE	NA	Banyuls sur mer, Mediterranean	France	NA	NA		NA				Not specified
367	261	Halalaimus gracilis	FALSE	de Man, 1888	Allgén, 1949		FALSE	TRUE	FALSE	FALSE	NA		FALSE	1 Male	Balestrand	Norway	NA	NA		NA				shallow beach zone, mud	The author gives the measurements but doesn't mention the gender. I assumed it's a male since there's no mention to V%
368	262	Halalaimus gracilis	FALSE	de Man, 1888	Schuurmans Stekhoven, 1950		TRUE	FALSE	FALSE	TRUE	5m	5	FALSE	1 Female	Bay of Villefranche	France	NA	NA		NA				coarse sand, with shells
369	264	Halalaimus gracilis	FALSE	de Man, 1888	Wieser, 1951		TRUE	FALSE	FALSE	TRUE	5 - 6	5.5	FALSE	NA	Plymouth	UK	NA	NA		NA				on Gelidium
370	265	Halalaimus gracilis	FALSE	de Man, 1888	Wieser, 1952		TRUE	FALSE	FALSE	TRUE	NA		FALSE	NA	Just below the Plymouth Marine Biological, Tinside	UK	NA	NA		NA				on seaweeds, rocky substratum
371	266	Halalaimus gracilis	FALSE	de Man, 1888	Gerlach, 1953 and 1958		TRUE	FALSE	FALSE	TRUE	NA		FALSE	NA	Kiel Bay, North Sea	Germany	NA	NA		NA				sand and silt
372	267	Halalaimus gracilis	FALSE	de Man, 1888	Gerlach, 1954		TRUE	FALSE	FALSE	FALSE	NA		FALSE		Schleswig-Holstein, Holstein coast	Germany	NA	NA		NA				sandflats
373	268	Halalaimus gracilis	FALSE	de Man, 1888	Schuurmans Stekhoven, 1954		TRUE	FALSE	FALSE	FALSE	NA		FALSE	NA	Wadden Sea - North Sea at the coast of Groeningen	The Nederlands	NA	NA		NA				intertidal
374	269	Halalaimus gracilis	FALSE	de Man, 1888	Timm, R. W. 1952 and 1954		TRUE	FALSE	FALSE	TRUE	over 0,3	0.3	FALSE	1 Male. 1 Juvenile (imm female)	Chesapeake Bay, Maryland	USA	NA	NA		NA				off-shore mud
375	270	Halalaimus gracilis	FALSE	de Man, 1888	Gerlach, 1958		TRUE	FALSE	FALSE	FALSE	NA		FALSE	NA	Bay of Kiel	Germany	NA	NA		NA				sublittoral region - Checklist
376	281	Halalaimus gracilis	FALSE	de Man, 1888	Capstick, 1959			TRUE	FALSE	FALSE	NA		FALSE	NA	Middle and upper reaches of the River Blyth estuary, North Sea	UK	NA	NA		NA				mud
377	282	Halalaimus gracilis	FALSE	de Man, 1888	Gadea, 1960		TRUE	FALSE	FALSE	FALSE	1	1	FALSE	5 Females	Arenys de Mar (prov. de Barcelona), Mediterranean	Spain	NA	NA		NA				sand, algae
378	283	Halalaimus gracilis	FALSE	de Man, 1888	Schütz, 1966		TRUE	FALSE	FALSE	FALSE	NA		FALSE	NA	Kiel Bay	Germany	NA	NA		NA				NA
379	285	Halalaimus gracilis	FALSE	de Man, 1888	Wieser et Hopper, 1967		TRUE	FALSE	FALSE	FALSE	NA		FALSE	NA	East coast of North America, Florida	USA	NA	NA		NA				NA
380	286	Halalaimus gracilis	FALSE	de Man, 1888	Lorenzen, S. 1969		TRUE	TRUE	FALSE	FALSE	NA		FALSE	NA	North Sea coast, Schleswig-holstein and saltmarsh creeks	Germany	NA	NA		NA				mudflats and saltmarshes
381	287	Halalaimus gracilis	FALSE	de Man, 1888	Heip, Herman et Vincx 1983		TRUE	FALSE	FALSE	FALSE	NA		FALSE	NA	North Sea	Multiple	NA	NA		NA				checklist
382	288	Halalaimus gracilis	FALSE	de Man, 1888	Bouwman et al. 1984		FALSE	TRUE	FALSE	FALSE	NA		FALSE	NA	EMS Estuary, mudflat	The Netherlands	NA	NA		NA				mud
383	289	Halalaimus gracilis	FALSE	de Man, 1888	Warwick and Gee, 1984		FALSE	TRUE	FALSE	FALSE	NA		FALSE	NA	Tamar estuary, South-West England	UK	NA	NA		NA				tidal flats and mud banks
384	291	Halalaimus gracilis	FALSE	de Man, 1888	Romeyn, 1988		FALSE	TRUE	FALSE	FALSE	NA		FALSE	NA	EMS Dollard, Wadden Sea	The Netherlands	NA	NA		NA				NA
385	292	Halalaimus gracilis	FALSE	de Man, 1888	Austen et Warwick, 1989		FALSE	TRUE	FALSE	FALSE	NA		FALSE	NA	Tamar estuary, South-West England	UK	NA	NA		NA				Medium sand
386	293	Halalaimus gracilis	FALSE	de Man, 1888	Novak, 1989		TRUE	FALSE	FALSE	FALSE	5	5	FALSE	NA	northern coast of the island Ischia in the Gulf of Naples	Italy	NA	NA		NA				leaves and slems of Possidonia
387	294	Halalaimus gracilis	FALSE	de Man, 1888	Castel, 1992	https://hal.sorbonne-universite.fr/hal-03044402/document	FALSE	TRUE	FALSE	FALSE	Shallow, depth not specified	0.01	FALSE	NA	Arcachon lagoon	France	NA	NA		NA				Muddy organic-rich sediments
388	295	Halalaimus gracilis	FALSE	de Man, 1888	Alkemade et al, 1993		FALSE	TRUE	FALSE	FALSE	NA		FALSE	NA	Stroodorpepolder, Easternscheldt	The Netherlands	NA	NA		NA				decomposition of Spartina anglica leaves
389	296	Halalaimus gracilis	FALSE	de Man, 1888	Austen et al, 1994		FALSE	TRUE	FALSE	FALSE	0 - 5	2.5	FALSE	NA	Lynher & Exe estuary	UK	NA	NA		NA				microcosmos experiment heavy metals
390	297	Halalaimus gracilis	FALSE	de Man, 1888	Kennedy, 1994		FALSE	TRUE	FALSE	FALSE	NA		FALSE	NA	Exe estuary	UK	NA	NA		NA				Carbon partitioning, mud
391	298	Halalaimus gracilis	FALSE	de Man, 1888	Soetaert et al, 1994		FALSE	TRUE	FALSE	FALSE	NA		FALSE	NA	Westerschelde estuary	The Netherlands	NA	NA		NA				intertidal, subtidal and channels, sediments from mud to very coarse grains
392	299	Halalaimus gracilis	FALSE	de Man, 1888	Soetaert et al, 1995		FALSE	TRUE	FALSE	FALSE	NA		FALSE	NA	EMS Estuary	The Netherlands, Germany	NA	NA		NA				silt
393	300	Halalaimus gracilis	FALSE	de Man, 1888	Soetaert et al, 1995		FALSE	TRUE	FALSE	FALSE	NA		FALSE	NA	Westerschelde estuary	The Netherlands	NA	NA		NA				meduim sand
394	301	Halalaimus gracilis	FALSE	de Man, 1888	Soetaert et al, 1995		FALSE	TRUE	FALSE	FALSE	NA		FALSE	NA	Somme estuary, North of France	France	NA	NA		NA				medium sand
395	302	Halalaimus gracilis	FALSE	de Man, 1888	Soetaert et al, 1995		FALSE	TRUE	FALSE	FALSE	NA		FALSE	NA	Gironde estuary, South of France	France	NA	NA		NA				silt
396	303	Halalaimus gracilis	FALSE	de Man, 1888	Soetaert et al, 1995		FALSE	TRUE	FALSE	FALSE	NA		FALSE	NA	Tagus	Portugal, Spain	NA	NA		NA				silt and medium sand
397	304	Halalaimus gracilis	FALSE	de Man, 1888	Austen et Somerfield, 1997		FALSE	TRUE	FALSE	FALSE	NA		FALSE	NA	Lynher & Fal estuary	UK	NA	NA		NA				sediment from creeks. mud. heavy metal experiment
398	305	Halalaimus gracilis	FALSE	de Man, 1888	Li, Vincx et Herman, 1997		FALSE	TRUE	FALSE	FALSE	NA		FALSE	NA	Westerschelde Estuary	The Netherlands	NA	NA		NA				model to estimate carbon flows
399	306	Halalaimus gracilis	FALSE	de Man, 1888	Moens et Vincx, 1997		FALSE	TRUE	FALSE	FALSE	NA		FALSE	NA	Westerschelde estuary	The Netherlands	NA	NA		NA				intertidal mudflat
400	307	Halalaimus gracilis	FALSE	de Man, 1888	Platt et Ball, 1997		FALSE	TRUE	FALSE	FALSE	NA		FALSE	NA	Exe estuary	United Kingdom	NA	NA		NA				Fine sand	authors of the chapter
401	308	Halalaimus gracilis	FALSE	de Man, 1888	Platt et Ball, 1997		TRUE	FALSE	FALSE	FALSE	NA		FALSE	NA	Plymouth	United Kingdom	NA	NA		NA				on red seaweed	authors of the chapter
402	309	Halalaimus gracilis	FALSE	de Man, 1888	Platt et Ball, 1997		FALSE	TRUE	FALSE	FALSE	NA		FALSE	NA	Blyth estuary	United Kingdom	NA	NA		NA				Intertidal mud	authors of the chapter
403	310	Halalaimus gracilis	FALSE	de Man, 1888	Travizi et Vidaković, 1998	https://doi.org/10.1007/BF02908730	TRUE	FALSE	FALSE	FALSE	NA		FALSE	NA	Rovinj area, Kvarner area, Adriatic sea	Croatia	NA	NA		NA				NA
404	311	Halalaimus gracilis	FALSE	de Man, 1888	Essink et Keidel, 1998		FALSE	TRUE	FALSE	FALSE	NA		FALSE	NA	Dollard, Ems estuary	The Netherlands	NA	NA		NA				intertidal mudflats
405	312	Halalaimus gracilis	FALSE	de Man, 1888	Pastor de Ward, 1998		TRUE	FALSE	FALSE	TRUE	NA		FALSE	1 Male. 1 Female. 1 Juvenile	Punta Cavendish	Argentina	NA	NA		NA				on red seaweeds Condria sp. and Ceramium rubrum
406	314	Halalaimus gracilis	FALSE	de Man, 1888	Schratzberger et Warwick, 1998		FALSE	TRUE	FALSE	FALSE	NA		FALSE	NA	Exe & Lynher estuary	UK	NA	NA		NA				intertidal, medium sand (Exe estuary) and silt clay (Lynher estuary) - experiment
407	315	Halalaimus gracilis	FALSE	de Man, 1888	Reynolds et Finney-Crawley, 1999		TRUE	FALSE	FALSE	FALSE	0 - 15	7.5	FALSE	NA	Avalon Peninsula of Newfoundland	Canada	NA	NA		NA				on marine calcareous algae
408	317	Halalaimus gracilis	FALSE	de Man, 1888	Van Laere, 2003		TRUE	FALSE	FALSE	FALSE	0	0	FALSE	2 Males. 7 Females	De Panne	Belgium	NA	NA		NA				Intertidal
409	318	Halalaimus gracilis	FALSE	de Man, 1888	Thu et Thanh 2005		FALSE	TRUE	FALSE	FALSE	0,5	0.5	FALSE	NA	Cau, Day and Cam rivers	Vietnam	NA	NA		NA				Checklist
410	323	Halalaimus gracilis	FALSE	de Man, 1888	Jensen 1989 in Böstrom et Sohhenius, 2005		TRUE	FALSE	FALSE	FALSE	NA		FALSE	NA	Sweden	Sweden	NA	NA		NA				checklist
411	324	Halalaimus gracilis	FALSE	de Man, 1888	Pavlyuk et Trebukhova, 2005		TRUE	TRUE	FALSE	FALSE	6,4 - 35	20.7	FALSE	NA	Amursky Bay (Peter the great Bay, the East Sea)	Russia	NA	NA		NA				Pelites
412	325	Halalaimus gracilis	FALSE	de Man, 1888	Liu, Zhang et Huang, 2007		TRUE	FALSE	FALSE	FALSE	NA		FALSE	NA	Southern Yellow Sea	China	NA	NA		NA				not specified
413	326	Halalaimus gracilis	FALSE	de Man, 1888	Liu et al, 2007		TRUE	FALSE	FALSE	FALSE	14 - 80	47	FALSE	NA	Southern Yellow Sea	China	NA	NA		NA				Silt, clay and sand
414	327	Halalaimus gracilis	FALSE	de Man, 1888	Schratzberger et al, 2007		TRUE	FALSE	FALSE	FALSE	16 - 78	47	FALSE	NA	Southwestern North Sea	UK	NA	NA		NA				Sand, silt. Soft bottoms/Functional diversity
415	328	Halalaimus gracilis	FALSE	de Man, 1888	Schratzberger et al, 2008		TRUE	FALSE	FALSE	FALSE	NA		FALSE	NA	offshore areas in the Celtic Deep and the NW Irish Sea	UK and Ireland	NA	NA		NA				mud
416	330	Halalaimus gracilis	FALSE	de Man, 1888	Gagarin et NT Thu, 2008		FALSE	TRUE	FALSE	FALSE	1 - 2,5	1.75	FALSE	4 Males. 7 Females. 7 Juveniles	Red river delta	Vietnam	NA	NA		NA				silty bottom
417	331	Halalaimus gracilis	FALSE	de Man, 1888	Nasira et Shahina, 2007		TRUE	FALSE	FALSE	FALSE	Description data		FALSE	NA	Gidani and Sonmiani, beaches of the Arabian Sea (Balochistan)	Pakistan	NA	NA		NA				Checklist	Just mentions the description work
418	332	Halalaimus gracilis	FALSE	de Man, 1888	Liu, 2008	https://nemys.ugent.be/aphia.php?p=sourcedetails&id=152417	TRUE	FALSE	FALSE	FALSE	NA		FALSE	NA	Yellow Sea	China	NA	NA		NA				checklist
419	334	Halalaimus gracilis	FALSE	de Man, 1888	Semprucci et al, 2008		TRUE	FALSE	FALSE	FALSE	NA		FALSE	NA	Sovereto and Scifo, Isola di Capo Rizzuto	Italy	NA	NA		NA				NA
420	335	Halalaimus gracilis	FALSE	de Man, 1888	Armenteros, 2010		TRUE	FALSE	FALSE	FALSE	NA		FALSE	NA	Cienfuegos bay, Caribean sea	Cuba	NA	NA		NA				NA
421	336	Halalaimus gracilis	FALSE	de Man, 1888	Venekey, et al., 2007 and 2010		TRUE	FALSE	FALSE	FALSE	NA		FALSE	NA	Brazilian Coast	Brazil	NA	NA		NA				Checklist
422	337	Halalaimus gracilis	FALSE	de Man, 1888	Ahmed et al, 2011		TRUE	FALSE	FALSE	FALSE	0	0	FALSE	NA	Northern Red Sea, Egypt coast	Egypt	NA	NA		NA				sandy beach
423	338	Halalaimus gracilis	FALSE	de Man, 1888	Ellis et al. 2011		TRUE	FALSE	FALSE	FALSE	14 - 40	27	FALSE	NA	North Norfolk sandbanks, Broken and Swarte Banks (bank and off-bank habitats)	UK	NA	NA		NA				sand
424	339	Halalaimus gracilis	FALSE	de Man, 1888	Hanafy et al. 2011		TRUE	FALSE	FALSE	FALSE	0	0	FALSE	NA	Northern Egyptian Red Sea, Red Sea Governorate	Egypt	NA	NA		NA				sandy beach, silt and clay
425	341	Halalaimus gracilis	FALSE	de Man, 1888	Asimiea et Gobo, 2012		FALSE	TRUE	FALSE	FALSE	NA		FALSE	NA	Calabar and Bonny Riversystems, Niger delta	Nigeria	NA	NA		NA				oligohaline	Article requested on 11/09/2024 using Researchgate
426	342	Halalaimus gracilis	FALSE	de Man, 1888	Gagarin et Vu Thanh, 2012		FALSE	TRUE	FALSE	FALSE	0,5	0.5	FALSE	6 Juveniles	Tra Ly River in the Red River delta, Thai Binh Province, Northern Vietnam.	Vietnam	NA	NA		NA				sand
427	351	Halalaimus gracilis	FALSE	de Man, 1888	Sivaleela et Venkataraman, 2013		TRUE	FALSE	FALSE	FALSE	0	0	FALSE	NA	Chennai, Karaikal Thondi and Rameswaram, Tamil Nadu coast	India	NA	NA		NA				sand, mud and mud with seagrass
428	353	Halalaimus gracilis	FALSE	de Man, 1888	Ingels et al., 2014	https://plymsea.ac.uk/id/eprint/6177/	TRUE	FALSE	FALSE	FALSE	NA		FALSE	NA	(sub-)Antarctic, Southern Ocean	Antarctica	NA	NA		NA				Checklist
429	354	Halalaimus gracilis	FALSE	de Man, 1888	Boufahja et al, 2014		TRUE	FALSE	FALSE	FALSE	NA		FALSE	NA	Bizerte Bay and Ichkeul Lake	Tunisia	NA	NA		NA				Mudflat and sandy beach, Checklist
430	355	Halalaimus gracilis	FALSE	de Man, 1888	Bhadury et al., 2015		TRUE	FALSE	FALSE	FALSE	NA		FALSE	NA	central west coast of India	India	NA	NA		NA				sandy beaches, intertidal. Checklist
431	359	Halalaimus gracilis	FALSE	de Man, 1888	Singh et Ingole, 2016		TRUE	FALSE	FALSE	FALSE	NA		FALSE	NA	West Indian continental shelf, Eastern Arabian sea	India	NA	NA		NA				continental shelf (silty) and Basin (clayish silts)
432	372	Halalaimus gracilis	FALSE	de Man, 1888	Gosh, Mandal et Chatterjee, 2018		FALSE	TRUE	FALSE	FALSE	NA		FALSE	NA	Sundarban estuary	India	Not specified	Not specified		Not specified				sand, silt and clay
433	373	Halalaimus gracilis	FALSE	de Man, 1888	Perez Garcia, 2019		TRUE	FALSE	FALSE	FALSE	NA		FALSE	NA	Archipelago Cubano	Cuba	NA	NA		NA				NA
434	378	Halalaimus gracilis	FALSE	de Man, 1888	Ghosh et Mandal, 2021		TRUE	FALSE	FALSE	FALSE	NA		FALSE	NA	Coastal Bay of Bengal, East India	India	NA	NA		NA				benthocosm, intertidal sandflat
435	381	Halalaimus gracilis	FALSE	de Man, 1888	Huang, Guo et Zhai, 2022		TRUE	FALSE	FALSE	FALSE	NA		FALSE	NA	East Sea China	China	NA	NA		NA				intertidal and sublittoral
436	386	Halalaimus gracilis	FALSE	de Man, 1888	Datta et al., 2024		TRUE	FALSE	FALSE	FALSE	NA		FALSE	NA	From 12 different States of India	India	NA	NA		NA				checklist, Present in sandy beaches, rocky shores, estuaries, mudflats
437	391	Halalaimus horridus	TRUE	Gerlach, 1956	Gerlach, 1956		TRUE	FALSE	FALSE	FALSE	10 -16	13	FALSE	1 Male. 1 Female	Bay of Kiel	Germany	NA	NA		NA				medium sand and gravel
438	392	Halalaimus horridus	FALSE	Gerlach, 1956	Gerlach, 1958		TRUE	FALSE	FALSE	FALSE	NA		FALSE	NA	Bay of Kiel	Germany	NA	NA		NA				sublittoral region - Checklist
439	393	Halalaimus horridus	FALSE	Gerlach, 1956	Gerlach, 1958		TRUE	FALSE	FALSE	FALSE	6 - 16	11	FALSE	NA	Northern part of Kiel Bay	Germany	NA	NA		NA				sandy
440	394	Halalaimus horridus	FALSE	Gerlach, 1956	Jensen 1989 in Böstrom et Sohhenius, 2005		TRUE	FALSE	FALSE	FALSE	NA		FALSE	NA	Sweden	Sweden	NA	NA		NA				checklist
441	395	Halalaimus isaitshikovi	TRUE	Filipjev, 1927	Filipjev, 1927		TRUE	FALSE	FALSE	FALSE	NA		FALSE	1 Male. 1 Female	Alexandrovsk, Pala-guba, Sint-Petersburg - Filipjev	Russia	NA	NA		NA				NA
442	400	Halalaimus isaitshikovi	FALSE	Filipjev, 1927	Allgén, 1957		TRUE	FALSE	FALSE	FALSE	NA		FALSE	NA	Novaya Zemlya	Russia	NA	NA		NA				NA
443	401	Halalaimus isaitshikovi	FALSE	Filipjev, 1927	Warwick and Buchanan, 1970		TRUE	FALSE	FALSE	FALSE	54	54	FALSE	7 specimens	Mouth of the River Wansbeck, Northumberland	UK	NA	NA		NA				fine sand
444	402	Halalaimus isaitshikovi	FALSE	Filipjev, 1927	Heip, Herman et Vincx 1983		TRUE	FALSE	FALSE	FALSE	NA		FALSE	NA	North Sea	Multiple	NA	NA		NA				checklist
445	403	Halalaimus isaitshikovi	FALSE	Filipjev, 1927	Platt et Ball, 1997		TRUE	FALSE	FALSE	FALSE	NA		FALSE	NA	Northumberland	UK	NA	NA		NA				Fine sublittoral sand	authors of the chapter
446	408	Halalaimus isaitshikovi	FALSE	Filipjev, 1927	Liu, 2008	https://nemys.ugent.be/aphia.php?p=sourcedetails&id=152417	TRUE	FALSE	FALSE	FALSE	NA		FALSE	NA	Yellow Sea	China	NA	NA		NA				Checklist
447	412	Halalaimus isaitshikovi	FALSE	Filipjev, 1927	Ahmed et al, 2011		TRUE	FALSE	FALSE	FALSE	0	0	FALSE	NA	Northern Red Sea, Egypt coast	Egypt	NA	NA		NA				sandy beach
448	413	Halalaimus isaitshikovi	FALSE	Filipjev, 1927	Hanafy et al. 2011		TRUE	FALSE	FALSE	FALSE	0	0	FALSE	NA	Northern Egyptian Red Sea, Red Sea Governorate	Egypt	NA	NA		NA				sandy beach, silt and clay
449	416	Halalaimus isaitshikovi	FALSE	Filipjev, 1927	Huang, Guo et Zhai, 2022		TRUE	FALSE	FALSE	FALSE	NA		FALSE	NA	East Sea China	China	NA	NA		NA				intertidal and sublittoral
450	417	Halalaimus isaitshikovi	FALSE	Filipjev, 1927	Datta et al., 2024		TRUE	FALSE	FALSE	FALSE	NA		FALSE	NA	From 12 different States of India	India	NA	NA		NA				checklist, Present in sandy beaches, rocky shores, estuaries, mudflats
451	418	Halalaimus jaltensis	TRUE	Sergeeva, 1973	Sergeeva, 1973	https://nemys.ugent.be/aphia.php?p=sourcedetails&id=181014	TRUE	TRUE	FALSE	FALSE	90	90	FALSE	1 Male	Black Sea - southern coast of Crimea (Yalta area)	Ukraine	NA	NA		NA				Phaseolin silt sediment
452	419	Halalaimus leptoderma	TRUE	Platonova, 1971	Platonova, 1971		TRUE	FALSE	FALSE	FALSE	3-15	9	FALSE	1 male+5 females	Bay of Pos'et, Sea of Japan	Russia	NA	NA		NA				silty sand, silt+pebbles, shells
453	420	Halalaimus leptoderma	FALSE	Platonova, 1971	Pavlyuk, 2004		TRUE	FALSE	FALSE	FALSE	5 - 25	15	FALSE	NA	Starka Strait, Peter the Great Bay, Japanese Sea	Russia	NA	NA		NA				silty sand of varying grain size and silt
454	421	Halalaimus leptoderma	FALSE	Platonova, 1971	Trebukhova et Pavlyuk, 2006		TRUE	FALSE	FALSE	FALSE	1 - 27	14	FALSE	NA	Vostok Bay, Sea of Japan	Russia	NA	NA		NA				Subtidal silted fine and medium sand to very fine sand
455	422	Halalaimus leptoderma	FALSE	Platonova, 1971	Pavlyuk et Trebukhova, 2007		TRUE	FALSE	FALSE	FALSE	10	10	FALSE	NA	Starka Strait, Peter the Great Bay, Japanese Sea	Russia	NA	NA		NA				Field of Agar-Producing red alga Ahnfeltia Tobuchiensis, silted fine sand
456	423	Halalaimus leptoderma	FALSE	Platonova, 1971	Pavlyuk et al, 2008		TRUE	FALSE	FALSE	FALSE	10	10	FALSE	NA	Starka Strait, Peter the Great Bay, Japanese Sea	Russia	NA	NA		NA				Field of Agar-Producing red alga Ahnfeltia Tobuchiensis
457	425	Halalaimus leptoderma	FALSE	Platonova, 1971	Vladimir et Fadeeva, 2010		FALSE	TRUE	FALSE	FALSE	NA		FALSE	NA	Amur river estuary	Russia	NA	NA		NA				NA	Abstract, little information
458	426	Halalaimus leptosoma	TRUE	(Southern, 1914) Schuurmans Stekhoven, 1935	(Southern, 1914) Schuurmans Stekhoven, 1935		TRUE	FALSE	FALSE	FALSE	24	24	FALSE	NA	Clare Island, Clew Bay	Ireland	NA	NA		NA				Bottom of sand and shells
459	427	Halalaimus leptosoma	FALSE	(Southern, 1914) Schuurmans Stekhoven, 1935	Platt et Ball, 1997		TRUE	FALSE	FALSE	FALSE	0	0	FALSE	NA	Loch Ewe	Scotland	NA	NA		NA				Intertidal sand	authors of the chapter
460	428	Halalaimus leptosoma	FALSE	(Southern, 1914) Schuurmans Stekhoven, 1935	Flipjev, 1927		TRUE	FALSE	FALSE	FALSE	NA		FALSE	NA	Barents Sea	Russia	NA	NA		NA				NA
461	429	Halalaimus lineatoides	TRUE	Timm, 1961	Timm, 1961		TRUE	FALSE	FALSE	FALSE	NA		FALSE	1 male	Bay of Bengal	Pakistan	NA	NA		NA				Siphonocladus
462	430	Halalaimus lineatoides	FALSE	Timm, 1961	Gagarin et Thanh, 2004		FALSE	TRUE	FALSE	FALSE	1-1,5	1.25	FALSE	10males+10 females	Mekong River Delta, Ba Ria Province	Vietnam	NA	NA		NA				shore line, mangrove, silt
463	431	Halalaimus lineatoides	FALSE	Timm, 1961	Gusakov et al, 2011		FALSE	TRUE	FALSE	FALSE	NA		FALSE	NA	Zau river	Vietnam	NA	NA		NA				NA
464	433	Halalaimus lineatus	TRUE	Timm, 1961	Timm, 1961		FALSE	TRUE	FALSE	FALSE	NA		FALSE	1 male	Bay of Bengal	Pakistan	NA	NA		NA				Siphonocladus
465	434	Halalaimus lineatus	FALSE	Timm, 1961	Travizi et Vidaković, 1998	https://doi.org/10.1007/BF02908730	TRUE	FALSE	FALSE	TRUE	NA		FALSE	NA	Offshore area (Rovinj-Po river mouth transect - Poreć-Venezia transect), Adriatic sea	Croatia	NA	NA		NA				all types of sediment
466	435	Halalaimus lineatus	FALSE	Timm, 1961	Semprucci et al, 2008		TRUE	FALSE	FALSE	TRUE	NA		FALSE	NA	Scifo, Isola di Capo Rizzuto	Italy	NA	NA		NA				NA
467	438	Halalaimus longamphidus	FALSE	Huang et Zhang, 2005	Liu, 2008	https://nemys.ugent.be/aphia.php?p=sourcedetails&id=152417	TRUE	FALSE	FALSE	FALSE	NA		FALSE	NA	Yellow Sea	China	NA	NA		NA				Checklist
468	439	Halalaimus longamphidus	FALSE	Huang et Zhang, 2005	Huang, Guo et Zhai, 2022		TRUE	FALSE	FALSE	FALSE	NA		FALSE	NA	East Sea China	China	NA	NA		NA				intertidal and sublittoral
469	440	Halalaimus longamphidus	FALSE	Huang et Zhang, 2005	Datta et al., 2024		TRUE	FALSE	FALSE	FALSE	NA		FALSE	NA	From 12 different States of India	India	NA	NA		NA				checklist, Present in sandy beaches, rocky shores, estuaries, mudflats
470	442	Halalaimus longicaudatus	FALSE	Filipjev, 1927	Allgén, 1934, Allgén, 1936		TRUE	FALSE	FALSE	TRUE	NA		FALSE	1 juv	Tarva	Norway	NA	NA		NA				beach, gravel, shells and remains of shells and algae
471	443	Halalaimus longicaudatus	FALSE	Filipjev, 1927	Platt et Ball, 1997		TRUE	FALSE	FALSE	FALSE	NA		FALSE	NA	Northumberland	UK	NA	NA		NA				Fine sublittoral sand	authors of the chapter
472	444	Halalaimus longicaudatus	FALSE	Filipjev, 1927	Gerlach, 1958		TRUE	FALSE	FALSE	FALSE	NA		FALSE	NA	Bay of Kiel	Germany	NA	NA		NA				sublittoral region - Checklist
473	445	Halalaimus longicaudatus	FALSE	Filipjev, 1927	Heip, Herman et Vincx 1983		TRUE	FALSE	FALSE	FALSE	NA		FALSE	NA	North Sea	Multiple	NA	NA		NA				checklist
474	446	Halalaimus longicaudatus	FALSE	Filipjev, 1927	Allgén, 1935		TRUE	FALSE	FALSE	FALSE	NA		FALSE	NA	Öresund	Denmark	NA	NA		NA				NA
475	448	Halalaimus longicaudatus	FALSE	Filipjev, 1927	Alkemade et al, 1993		TRUE	TRUE	FALSE	TRUE	NA		FALSE	NA	Stroodorpepolder, Easternscheldt	The Nederlands	NA	NA		NA				decomposition of Spartina anglica leaves
476	449	Halalaimus longicaudatus	FALSE	Filipjev, 1927	Mahmoudi et al, 2002		TRUE	FALSE	FALSE	TRUE	NA		FALSE	NA	Ghar El Melh lagoon	Tunesia	NA	NA		NA				NA
477	450	Halalaimus longicaudatus	FALSE	Filipjev, 1927	Mahmoud, 2003		TRUE	FALSE	FALSE	TRUE	NA		FALSE	NA	Bou Ghrara lagoon	Tunesia	NA	NA		NA				NA
478	451	Halalaimus longicaudatus	FALSE	Filipjev, 1927	Venekey, 2007		TRUE	FALSE	FALSE	TRUE	NA		FALSE	NA		Brazil	NA	NA		NA				NA
479	452	Halalaimus longicaudatus	FALSE	Filipjev, 1927	Jensen 1989 in Böstrom et Sohhenius, 2005		TRUE	FALSE	FALSE	TRUE	NA		FALSE	NA	Sweden	Sweden	NA	NA		NA				checklist
480	454	Halalaimus longicaudatus	FALSE	Filipjev, 1927	Sajan et Damodaran, 2007		TRUE	FALSE	FALSE	TRUE	NA		FALSE	NA	shelf regions off the west coast	India	NA	NA		NA				NA
481	455	Halalaimus longicaudatus	FALSE	Filipjev, 1927	Schratzberger et al, 2007		TRUE	FALSE	FALSE	TRUE	16 - 78	47	FALSE	NA	Southwestern North Sea	UK	NA	NA		NA				Sand, silt. Soft bottoms/Functional diversity
482	456	Halalaimus longicaudatus	FALSE	Filipjev, 1927	Liu et al, 2008		TRUE	FALSE	FALSE	TRUE	NA		FALSE	NA	Victoria Harbour, Hong Kong	China	NA	NA		NA				NA
483	457	Halalaimus longicaudatus	FALSE	Filipjev, 1927	Liu, 2008	https://nemys.ugent.be/aphia.php?p=sourcedetails&id=152417	TRUE	FALSE	FALSE	TRUE	NA		FALSE	NA	Yellow Sea	China	NA	NA		NA				Checklist
484	458	Halalaimus longicaudatus	FALSE	Filipjev, 1927	Venekey, et al., 2010		TRUE	FALSE	FALSE	TRUE	NA		FALSE	NA	Brazilian Coast	Brazil	NA	NA		NA				Checklist	H. longicaudata in the article
485	459	Halalaimus longicaudatus	FALSE	Filipjev, 1927	Ahmed et al, 2011		TRUE	FALSE	FALSE	TRUE	0	0	FALSE	NA	Northern Red Sea, Egypt coast	Egypt	NA	NA		NA				sandy beach
486	460	Halalaimus longicaudatus	FALSE	Filipjev, 1927	Hanafy et al. 2011		TRUE	FALSE	FALSE	TRUE	0	0	FALSE	NA	Northern Egyptian Red Sea, Red Sea Governorate	Egypt	NA	NA		NA				sandy beach, silt and clay
487	461	Halalaimus longicaudatus	FALSE	Filipjev, 1927	Ansari et al, 2012		TRUE	FALSE	FALSE	TRUE	NA		FALSE	NA	Southeast continental shelf	India	NA	NA		NA				NA
488	462	Halalaimus longicaudatus	FALSE	Filipjev, 1927	Boufahja et al, 2014		TRUE	FALSE	FALSE	TRUE	NA		FALSE	NA	Bou Ghrara Lagoon	Tunesia	NA	NA		NA				Lagoons, Checklist
489	463	Halalaimus longicaudatus	FALSE	Filipjev, 1927	Bhadury et al., 2015		TRUE	FALSE	FALSE	TRUE	NA		FALSE	NA	central west coast of India	India	NA	NA		NA				muddy mangrove sediment, intertidal. Checklist
490	468	Halalaimus longicaudatus	FALSE	Filipjev, 1927	Pandiya et al, 2020		TRUE	FALSE	FALSE	TRUE	NA		FALSE	NA	Pulicat Lake = hypersaline lake	India	NA	NA		NA				NA
491	469	Halalaimus longicaudatus	FALSE	Filipjev, 1927	Bhadury, P.. Mondal, N.. Ansari, K. G. M. T.. Philip, P.. Pitale, R.. Prasade, A.. Nagale, P.. Apte, D. (2015)		TRUE	FALSE	FALSE	TRUE	NA		FALSE	NA	West coast of India	India	NA	NA		NA				sandy bach sediment
492	470	Halalaimus longicaudatus	FALSE	Filipjev, 1927	Ghosh et Mandal, 2021		TRUE	FALSE	FALSE	TRUE	NA		FALSE	NA	Coastal Bay of Bengal, East India	India	NA	NA		NA				benthocosm, intertidal sandflat
493	471	Halalaimus longicaudatus	FALSE	Filipjev, 1927	Rajan et al 2022		TRUE	FALSE	FALSE	TRUE	NA		FALSE	NA	Pulicat lake, Southeast coast India	India	NA	NA		NA				hypersaline lake
494	472	Halalaimus longicaudatus	FALSE	Filipjev, 1927	Datta et al., 2024		TRUE	FALSE	FALSE	TRUE	NA		FALSE	NA	From 12 different States of India	India	NA	NA		NA				checklist, Present in sandy beaches, rocky shores, estuaries, mudflats	Datta et al 2024 instead of 2023 - I changed all of them
495	473	Halalaimus longicollis	TRUE	Allgén, 1932	Allgén, 1932	https://nemys.ugent.be/aphia.php?p=sourcedetails&id=177985	TRUE	FALSE	FALSE	FALSE	10	10	FALSE	1 male	Herdlasund	Norway	NA	NA		NA				NA
496	474	Halalaimus longicollis	FALSE	Allgén, 1932	Allgén, 1933		TRUE	FALSE	FALSE	FALSE	8-10. 18	9.09	FALSE	1 male, 1 female	Trondheimsfjord	Norway	NA	NA		NA				NA
497	475	Halalaimus longicollis	FALSE	Allgén, 1932	Gerlach, 1958		TRUE	FALSE	FALSE	FALSE	NA		FALSE	NA	Bay of Kiel	Germany	NA	NA		NA				sublittoral region - Checklist
498	476	Halalaimus longicollis	FALSE	Allgén, 1932	Gerlach, 1958		TRUE	FALSE	FALSE	FALSE	16 - 21	18.5	FALSE	NA	Northern Kiel Bight	Germany	NA	NA		NA				deep sandy silt areas
499	477	Halalaimus longicollis	FALSE	Allgén, 1932	Gerlach, 1958		FALSE	TRUE	FALSE	FALSE	NA		FALSE	NA	Brazilian mangrove - Cananéia	Brazil	NA	NA		NA				NA
500	478	Halalaimus longicollis	FALSE	Allgén, 1932	Allgén, 1947		TRUE	FALSE	FALSE	FALSE	NA		FALSE	1 male, 1female	California, La Jolla	USA	NA	NA		NA				NA
501	479	Halalaimus longicollis	FALSE	Allgén, 1932	Allgén, 1951		TRUE	FALSE	FALSE	FALSE	NA		FALSE	NA	California	USA	NA	NA		NA				NA
502	480	Halalaimus longicollis	FALSE	Allgén, 1932	Gerlach, 1958		TRUE	FALSE	FALSE	FALSE	NA		FALSE	NA	Kiel Bay	Germany	NA	NA		NA				NA
503	481	Halalaimus longicollis	FALSE	Allgén, 1932	Allgén, 1959		TRUE	FALSE	FALSE	FALSE	NA		FALSE	1 male+2 females	Antarctica	Falkland Isl, South Georgia	NA	NA		NA				NA
504	482	Halalaimus longicollis	FALSE	Allgén, 1932	Rao et Ganapati, 1968		TRUE	FALSE	FALSE	TRUE	NA		FALSE	NA	Bay of Bengal	India	NA	NA		NA				NA
505	483	Halalaimus longicollis	FALSE	Allgén, 1932	Moore, 1971		TRUE	FALSE	FALSE	FALSE	NA		FALSE	NA	North Sea	UK	NA	NA		NA				NA
506	484	Halalaimus longicollis	FALSE	Allgén, 1932	Tietjen, 1977	https://doi.org/10.1007/BF00391260	TRUE	FALSE	FALSE	FALSE	From 4,6 to 38,7	21.65	FALSE	NA	Long Island Sound	USA	NA	NA		NA				Mud, muddy sands and medium-coarse sands	Coordinates are given to the station but the nematodes are just linked to type of sediment, including different stations
507	485	Halalaimus longicollis	FALSE	Allgén, 1932	Heip, Herman et Vincx 1983		TRUE	FALSE	FALSE	FALSE	NA		FALSE	NA	North Sea	Multiple	NA	NA		NA				checklist
508	486	Halalaimus longicollis	FALSE	Allgén, 1932	Alongi, 1987		FALSE	TRUE	FALSE	TRUE	NA		FALSE	NA	Mangrove systems in northeastern Australia	Australia	NA	NA		NA				Mangrove sediments and seagrass flat
509	487	Halalaimus longicollis	FALSE	Allgén, 1932	Jensen 1989 in Böstrom et Sohhenius, 2005		TRUE	FALSE	FALSE	FALSE	NA		FALSE	NA	Sweden	Sweden	NA	NA		NA				checklist
510	488	Halalaimus longicollis	FALSE	Allgén, 1932	Venekey, 2007. Venekey et al 2010		TRUE	FALSE	FALSE	TRUE	NA		FALSE	NA	Brazil	Brazil	NA	NA		NA				NA
511	489	Halalaimus longicollis	FALSE	Allgén, 1932	Venekey, et al., 2010		TRUE	FALSE	FALSE	TRUE	NA		FALSE	NA	Brazilian Coast	Brazil	NA	NA		NA				Checklist
512	490	Halalaimus longicollis	FALSE	Allgén, 1932	Ingels et al., 2014	https://plymsea.ac.uk/id/eprint/6177/	TRUE	FALSE	FALSE	TRUE	NA		FALSE	NA	(sub-)Antarctic, Southern Ocean	Antarctica	NA	NA		NA				Checklist
513	491	Halalaimus longicollis	FALSE	Allgén, 1932	Datta et al., 2024		TRUE	FALSE	FALSE	TRUE	NA		FALSE	NA	From 12 different States of India	India	NA	NA		NA				checklist, Present in sandy beaches, rocky shores, estuaries, mudflats
514	501	Halalaimus longisetosus	TRUE	Hopper, 1963	Hopper, 1963		FALSE	TRUE	FALSE	FALSE	0,9	0.9	FALSE	1 female	Gulf of Mexico, Coastal beaches of Alabama	USA	NA	NA		NA				Beyond low tide mark. habitat exposed.
515	502	Halalaimus longisetosus	FALSE	Hopper, 1963	Wieser et Hopper, 1967		TRUE	FALSE	FALSE	FALSE	NA		FALSE	NA	South Carolina	USA	NA	NA		NA				NA
516	503	Halalaimus longisetosus	FALSE	Hopper, 1963	Hopper et Meyers, 1967		TRUE	FALSE	FALSE	FALSE	NA		FALSE	NA	Florida	USA	NA	NA		NA				NA
517	504	Halalaimus longisetosus	FALSE	Hopper, 1963	Tietjen, 1971		TRUE	FALSE	FALSE	FALSE	NA		FALSE	NA	Nort Carolina	USA	NA	NA		NA				NA
518	505	Halalaimus longisetosus	FALSE	Hopper, 1963	Tietjen, 1976		TRUE	FALSE	FALSE	FALSE	50 - 750	400	FALSE	NA	off North Carolina	USA	NA	NA		NA				deep-sea, restricted to sands
519	506	Halalaimus longisetosus	FALSE	Hopper, 1963	Hope, 2009	https://nemys.ugent.be/aphia.php?p=sourcedetails&id=141228	TRUE	FALSE	FALSE	FALSE	Beach and shoreline. 0-2	1	FALSE	NA	Coastal North Carolina to Gulf of Mexico	USA	NA	NA		NA				Sand
520	507	Halalaimus longistriatus	TRUE	Timm, 1961	Timm, 1961		TRUE	FALSE	FALSE	FALSE	NA		FALSE	? Females	Bay of Bengal	India	NA	NA		NA				NA
521	509	Halalaimus longistriatus	FALSE	Timm, 1961	Rizvi, Sen, Bhadury, 2019		FALSE	TRUE	FALSE	FALSE	NA		FALSE	NA	West Bengal	India	NA	NA		NA				checklist
522	510	Halalaimus longistriatus	FALSE	Timm, 1961	Datta et al., 2024		TRUE	FALSE	FALSE	FALSE	NA		FALSE	NA	From 12 different States of India	India	NA	NA		NA				checklist, Present in sandy beaches, rocky shores, estuaries, mudflats
523	513	Halalaimus lutarus	FALSE	Vitiello, 1970	Liu, 2008	https://nemys.ugent.be/aphia.php?p=sourcedetails&id=152417	TRUE	FALSE	FALSE	FALSE	NA		FALSE		Yellow Sea	China	NA	NA		NA				Checklist
524	514	Halalaimus lutarus	FALSE	Vitiello, 1970	Huang, Guo et Zhai, 2022		TRUE	FALSE	FALSE	FALSE	NA		FALSE	NA	East Sea China	China	NA	NA		NA				intertidal and sublittoral
525	515	Halalaimus luticolus	TRUE	Timm, 1961	Timm, 1961		TRUE	FALSE	FALSE	FALSE	NA		FALSE	1 female	Bay of Bengal	Pakistan	NA	NA		NA				Siphonocladus
526	516	Halalaimus luticolus	FALSE	Timm, 1961	Gagarin et Thanh, 2004		FALSE	TRUE	FALSE	FALSE	NA		FALSE	2 males + 3 females + 2 juv.	Mekong River Delta, Ba Ria Province	Vietnam	NA	NA		NA				shore line, mangrove, silt
527	517	Halalaimus luticolus	FALSE	Timm, 1961	Gagarin et NT Thu, 2008		FALSE	TRUE	FALSE	FALSE	1 - 2,5	1.75	FALSE	2 Males. 2 Females. 3 Juveniles	Red river delta	Vietnam	NA	NA		NA				silty bottom
528	519	Halalaimus luticolus	FALSE	Timm, 1961	Pavljuk et al, 2020		TRUE	TRUE	FALSE	FALSE	NA		FALSE	NA	Tien Yen estuary	Vietnam	NA	NA		NA				NA
529	520	Halalaimus macquariensis	TRUE	Mawson, 1958	Mawson, 1958	https://nemys.ugent.be/aphia.php?p=sourcedetails&id=3306	TRUE	FALSE	FALSE	FALSE	NA		FALSE	1 male + 3 female + 1 juv	Macquarie Island - Antarctic	Antarctica	NA	NA		NA				litoral
530	521	Halalaimus macquariensis	FALSE	Mawson, 1958	Greenslade, 1989		TRUE	FALSE	FALSE	FALSE	NA		FALSE	NA	Heard Island	Australia	NA	NA		NA				NA
531	522	Halalaimus macquariensis	FALSE	Mawson, 1958	Ingels et al., 2014	https://plymsea.ac.uk/id/eprint/6177/	TRUE	FALSE	FALSE	FALSE	NA		FALSE	NA	(sub-)Antarctic, Southern Ocean	Antarctica	NA	NA		NA				Checklist
532	525	Halalaimus marri	TRUE	Mawson, 1958	Travizi et Vidaković, 1998	https://doi.org/10.1007/BF02908730	TRUE	FALSE	FALSE	TRUE	NA		FALSE	NA	Lim Channel, Makarska harbour area, Adriatic sea	Croatia	NA	NA		NA				NA
533	526	Halalaimus marri	FALSE	Mawson, 1958	Ingels et al., 2014	https://plymsea.ac.uk/id/eprint/6177/	TRUE	FALSE	FALSE	FALSE	NA		FALSE	NA	(sub-)Antarctic, Southern Ocean	Antarctica	NA	NA		NA				Checklist
534	527	Halalaimus meyersi	FALSE	Wieser et Hopper, 1967	Wieser et Hopper, 1967		TRUE	FALSE	FALSE	FALSE	20cm at low tide	0.2	FALSE	NA	Key Biscayne Bay, Bear Cut area, - Florida	USA	NA	NA		NA				Patch of Thalassi
535	528	Halalaimus meyersi	FALSE	Wieser et Hopper, 1967	Tietjen, 1971		TRUE	FALSE	FALSE	FALSE	NA		FALSE	NA	North Carolina, Atlantic, deep sea	USA	NA	NA		NA				NA
536	529	Halalaimus meyersi	FALSE	Wieser et Hopper, 1967	Tietjen, 1976		TRUE	FALSE	FALSE	FALSE	100 - 2500	1300	FALSE	NA	off North Carolina	USA	NA	NA		NA				deep-sea
537	530	Halalaimus meyersi	FALSE	Wieser et Hopper, 1967	Montagna et Harper, 1996 (H. meyeri)		TRUE	FALSE	FALSE	FALSE	NA		FALSE	NA	Gulf of Mexico	USA	NA	NA		NA				NA
538	531	Halalaimus meyersi	FALSE	Wieser et Hopper, 1967	Vermeeren, 2002		TRUE	FALSE	FALSE	TRUE	Deep-sea		FALSE	NA	Atlantic Ocean	Antarctica	NA	NA		NA				checklist of deep-sea species
539	532	Halalaimus meyersi	FALSE	Wieser et Hopper, 1967	López Cánovas et Pastor de Ward, 2006		TRUE	FALSE	FALSE	FALSE	NA		FALSE	NA	Archipel of Sabana-Camagüey	Cuba	NA	NA		NA				seagrasses
540	533	Halalaimus meyersi	FALSE	Wieser et Hopper, 1967	Sajan et Damodaran, 2007		TRUE	FALSE	FALSE	TRUE	NA		FALSE	NA	shelf regions off the west coast	India	NA	NA		NA				NA
541	534	Halalaimus meyersi	FALSE	Wieser et Hopper, 1967	Perez Garcia, 2019		TRUE	FALSE	FALSE	FALSE	NA		FALSE	NA	Archipelago Cubano	Cuba	NA	NA		NA				NA
542	535	Halalaimus meyersi	FALSE	Wieser et Hopper, 1967	Datta et al., 2024		TRUE	FALSE	FALSE	TRUE	NA		FALSE	NA	From 12 different States of India	India	NA	NA		NA				checklist, Present in sandy beaches, rocky shores, estuaries, mudflats
543	537	Halalaimus minor	FALSE	Gagarin et Thanh, 2004	Gagarin et Thanh, 2004		FALSE	TRUE	FALSE	FALSE	1-3	2	FALSE	3 males+1 female	Mekong River Delta, Ba Ria Province	Vietnam	NA	NA		NA				mud-flat: silt, shore line, mangrove
544	538	Halalaimus minor	FALSE	Gagarin et Thanh, 2004	Gagarin et NT Thu, 2008		FALSE	TRUE	FALSE	FALSE	1 - 2,5	1.75	FALSE	6 Males. 3 Females. 3 Juveniles	Red river delta	Vietnam	NA	NA		NA				silty bottom
545	540	Halalaimus minusculus	FALSE	Tchesunov, 1978	De Mesel, 2004		TRUE	TRUE	FALSE	TRUE	NA		FALSE	NA	Westerschelde	The Nederlands	NA	NA		NA				Paulina Salt Marsh	PhD thesis
546	542	Halalaimus monstrocaudatus	FALSE	Vitiello, 1970	Travizi et Vidaković, 1998	https://doi.org/10.1007/BF02908730	TRUE	FALSE	FALSE	FALSE	NA		FALSE	NA	Lim channel, Rovinj area, Raŝa bay, South Adriatic, Offshore area (Rovinj-Po river mouth transect - Poreć-Venezia transect). Adriatic sea	Croatia	NA	NA		NA				NA
547	543	Halalaimus monstrocaudatus	FALSE	Vitiello, 1970	Vidakovic, 1988	https://hal.sorbonne-universite.fr/hal-03031565/document	TRUE	FALSE	FALSE	FALSE	NA		FALSE	NA	Rasa Bay . North Adriatic sea	Croatia	NA	NA		NA				NA
548	544	Halalaimus monstrocaudatus	FALSE	Vitiello, 1970	Semprucci et al, 2008		TRUE	FALSE	FALSE	FALSE	NA		FALSE	NA	Scifo, Isola di Capo Rizzuto	Italy	NA	NA		NA				NA
549	546	Halalaimus monstrocaudatus	FALSE	Vitiello, 1970	Hernandez Abreu, 2019	https://aquadocs.org/items/af0b3254-d498-4a68-bb3c-59b70906c063	TRUE	FALSE	FALSE	TRUE	1000-1700	1350	TRUE	NA	N-E Cuba	Cuba	NA	NA		NA				NA
550	555	Halalaimus monstrocaudatus	FALSE	Vitiello, 1970	Perez Garcia, 2019		TRUE	FALSE	FALSE	FALSE	NA		FALSE	NA	Archipelago Cubano	Cuba	NA	NA		NA				NA
551	556	Halalaimus nigrilapidarius	TRUE	Boucher, 1977	Boucher, 1977	https://nemys.ugent.be/aphia.php?p=sourcedetails&id=163096	TRUE	FALSE	FALSE	FALSE	NA		FALSE	5 males+4 females+3juv	Off Roscoff - West Channel	France	NA	NA		NA				infralittoral fine sand
552	558	Halalaimus oblongus	FALSE	Bussau, 1993	Pape et al, 2017	https://doi.org/10.3389/fmars.2017.00205	TRUE	FALSE	FALSE	FALSE	4315	4315	TRUE	5 Males. 16 Females. 15 Juveniles	Clarion Clipperton Fracture Zone -CCFZ, Pacific Ocean	International waters	different coordinates in the CCFZ	Different coordinates in the CCFZ		Different coordinates in the CCFZ				Manganese nodule field	total numbers obtained from the Excel file of the authors
553	566	Halalaimus pachyderma	TRUE	(Filipjev, 1927) Schuurmans Stekhoven, 1935	(Filipjev, 1927) Schuurmans Stekhoven, 1935		TRUE	FALSE	FALSE	FALSE	NA		FALSE	1 male	Murman - Barents sea	Russia	NA	NA		NA				silt with stones
554	567	Halalaimus pachydermatus	TRUE	(Cobb, 1920) Schneider, 1939	(Cobb, 1920) Schneider, 1939		TRUE	FALSE	FALSE	FALSE	NA		FALSE	1 female	Key West, Florida	USA	NA	NA		NA				seagrass, shoal
555	568	Halalaimus pachydermatus	FALSE	(Cobb, 1920) Schneider, 1939	Wieser et Kanwisher, 1961		TRUE	FALSE	FALSE	FALSE	NA		FALSE	NA	Massachusetts	USA	NA	NA		NA				NA
556	569	Halalaimus pachydermatus	FALSE	(Cobb, 1920) Schneider, 1939	Travizi et Vidaković, 1998	https://doi.org/10.1007/BF02908730	TRUE	FALSE	FALSE	TRUE	NA		FALSE	NA	Offshore area (Rovinj-Po river mouth transect - Poreć-Venezia transect), Lim Channel, Rovinj area, Raŝa bay. Adriatic sea	Croatia	NA	NA		NA				NA
557	570	Halalaimus pachydermatus	FALSE	(Cobb, 1920) Schneider, 1939	Semprucci et al, 2008		TRUE	FALSE	FALSE	TRUE	NA		FALSE	NA	Scifo, Isola di Capo Rizzuto	Italy	NA	NA		NA				NA
558	571	Halalaimus pachydermatus	FALSE	(Cobb, 1920) Schneider, 1939	Hope, 2009	https://nemys.ugent.be/aphia.php?p=sourcedetails&id=141228	TRUE	FALSE	FALSE	FALSE	2 - 50	26	FALSE	NA	Coastal Massachusetts. Gulf of Mexico	USA	NA	NA		NA				Submergent vegetation. sand and mud
559	573	Halalaimus pachyodoroides	FALSE	Vitiello, 1970	Travizi et Vidaković, 1998	https://doi.org/10.1007/BF02908730	TRUE	FALSE	FALSE	FALSE	NA		FALSE	NA	South Adriatic. Adriatic sea	Croatia	NA	NA		NA				NA
560	574	Halalaimus pachyodoroides	FALSE	Vitiello, 1970	Semprucci et al, 2008		TRUE	FALSE	FALSE	FALSE	NA		FALSE	NA	Scifo, Isola di Capo Rizzuto	Italy	NA	NA		NA				NA
561	575	Halalaimus papillifer	FALSE	Gerlach, 1956	Gerlach, 1956		TRUE	FALSE	FALSE	FALSE	19	19	FALSE	1 male + 1 female	Kieler Bucht (Ausgang der Eckemforder Bucht)	Germany	NA	NA		NA				silty sand
562	576	Halalaimus papillifer	FALSE	Gerlach, 1956	Gerlach, 1958		TRUE	FALSE	FALSE	FALSE	NA		FALSE	NA	Bay of Kiel	Germany	NA	NA		NA				sublittoral region - Checklist
563	577	Halalaimus papillifer	FALSE	Gerlach, 1956	Gerlach, 1958		TRUE	FALSE	FALSE	FALSE	19 - 20	19.5	FALSE	NA	Eckernförde Bay and at the Gulstav Flat	Germany	NA	NA		NA				silty sand
564	578	Halalaimus papillifer	FALSE	Gerlach, 1956	Heip, Herman et Vincx 1983		TRUE	FALSE	FALSE	TRUE	NA		FALSE	NA	North Sea	Multiple	NA	NA		NA				checklist
565	579	Halalaimus papillifer	FALSE	Gerlach, 1956	Jensen 1989 in Böstrom et Sohhenius, 2005		TRUE	FALSE	FALSE	TRUE	NA		FALSE	NA	Sweden	Sweden	NA	NA		NA				checklist
566	584	Halalaimus paracomatus	FALSE	Keppner, 1992	Hope, 2009	https://nemys.ugent.be/aphia.php?p=sourcedetails&id=141228	TRUE	FALSE	FALSE	FALSE	0 - 2	1	FALSE	NA	Gulf of Mexico	USA	NA	NA		NA				Sediments
567	586	Halalaimus parafletcheri	FALSE	Keppner, 1992	Hope, 2009	https://nemys.ugent.be/aphia.php?p=sourcedetails&id=141228	TRUE	FALSE	FALSE	FALSE	0 - 2	1	FALSE	NA	Gulf of Mexico	USA	NA	NA		NA				Sediments
568	589	Halalaimus parvus	TRUE	Chitwood, 1936	Chitwood, 1936		TRUE	FALSE	FALSE	FALSE	4,57	4.57	FALSE	1 male+1 female	Cape Lookout, North Carolina	USA	NA	NA		NA				near breakwater
569	591	Halalaimus ponticus	FALSE	Filipjev, 1922	Filipjev, 1922		TRUE	FALSE	FALSE	FALSE	NA		FALSE	1 female +1 juv male	Black sea	Russia	NA	NA		NA				Mud with faseoli, sand with Eugyra
570	592	Halalaimus ponticus	FALSE	Filipjev, 1922	Chitwood, 1951		TRUE	FALSE	FALSE	TRUE	NA		FALSE	NA	Coast of North Carolina	USA	NA	NA		NA				Checklist
571	593	Halalaimus ponticus	FALSE	Filipjev, 1922	M. Muresan and M.-T. Gomoiu, 2012		TRUE	FALSE	FALSE	TRUE	NA		FALSE	NA	Black sea	Romania	NA	NA		NA				NA
572	594	Halalaimus ponticus	FALSE	Filipjev, 1922	Vorobyova et al 2019		TRUE	FALSE	FALSE	FALSE	NA		FALSE	NA	Northwestern shelf Black Sea	Ukrania	NA	NA		NA				NA
573	595	Halalaimus ponticus	FALSE	Filipjev, 1922	Kulakova, 2020		TRUE	FALSE	FALSE	FALSE	8-13	10.5	FALSE	NA	Donau estuary, NW of Black Sea	Ukrania	NA	NA		NA				NA
574	596	Halalaimus ponticus	FALSE	Filipjev, 1922	Kulakova 2022		TRUE	FALSE	FALSE	FALSE	NA		FALSE	NA	Donau estuary, NW of Black Sea	Ukrania	NA	NA		NA				NA
575	602	Halalaimus praestans	FALSE	Bussau, 1993	Pape et al, 2017	https://doi.org/10.3389/fmars.2017.00205	TRUE	FALSE	FALSE	FALSE	4315	4315	TRUE	7 Males. 1 Female. 11 Juveniles	Clarion Clipperton Fracture Zone -CCFZ, Pacific Ocean	International waters	different coordinates in the CCFZ	Different coordinates in the CCFZ		Different coordinates in the CCFZ				Manganese nodule field	total numbers obtained from the Excel file of the authors
576	609	Halalaimus rectispiculatus	TRUE	(Platonova, 1971) Gerlach et Riemann, 1974	(Platonova, 1971) Gerlach et Riemann, 1974		TRUE	FALSE	FALSE	FALSE	3-20	11.5	FALSE	1 male+5 females	Possjet Bay, Sea of Japan	Russia	NA	NA		NA				Multiple
577	610	Halalaimus rectispiculatus	FALSE	(Platonova, 1971) Gerlach et Riemann, 1974	Mordochovich, 2007		FALSE	TRUE	FALSE	FALSE	NA		FALSE	NA	Amur estuary	Russia	NA	NA		NA				NA
578	612	Halalaimus relatus	FALSE	Gerlach, 1967	Travizi et Vidaković, 1998	https://doi.org/10.1007/BF02908730	TRUE	FALSE	FALSE	FALSE	NA		FALSE	NA	Makarska, Adriatic sea	Croatia	NA	NA		NA				Sand
579	613	Halalaimus relatus	FALSE	Gerlach, 1967	Travizi et Vidakovic, 1998		TRUE	FALSE	FALSE	FALSE	NA		FALSE	NA	Makarska harbour, Adriatic sea	Croatia	NA	NA		NA				sandy sediment
580	614	Halalaimus relatus	FALSE	Gerlach, 1967	Travizi et Vidakovic, 2002		TRUE	FALSE	FALSE	FALSE	NA		FALSE	NA	Makarska, Adriatic sea	Croatia	NA	NA		NA				list
581	615	Halalaimus sagarensis	TRUE	Sinha, Choudhury et Baqri, 1986	Sinha, Choudhury et Baqri, 1986		FALSE	TRUE	FALSE	FALSE	NA		FALSE	3 Females. 1 Male	Deltaic Sundarbans, West Bengal	India	NA	NA		NA				Mangrove litter soil, Midlittoral region, habitat exposed	I uploaded it to Nemys, but let it as accepted. What shall we do with it? Female was used as Holotype
582	617	Halalaimus scleratus	TRUE	Timm, 1952	Timm, 1952	https://nemys.ugent.be/aphia.php?p=sourcedetails&id=9607	TRUE	TRUE	FALSE	FALSE	NA		FALSE	1 female	Chesapeake Bay, Maryland	USA	NA	NA		NA				Bottom mud, Solomons Island, Md
583	618	Halalaimus scleratus	FALSE	Timm, 1952	Tietjen, 1977	https://doi.org/10.1007/BF00391260	TRUE	FALSE	FALSE	FALSE	From 4,6 to 38,7	21.65	FALSE	NA	Long Island Sound	USA	NA	NA		NA				Mud, muddy sands and medium-coarse sands	Coordinates are given to the station but the nematodes are just linked to type of sediment, including different stations
584	619	Halalaimus setosus	TRUE	Timm, 1961	Timm, 1961		TRUE	FALSE	FALSE	FALSE	NA		FALSE	1 male +? Females	Bay of Bengal	Pakistan	NA	NA		NA				Siphonocladus & bottom mud
585	620	Halalaimus setosus	FALSE	Timm, 1961	Rao et Ganapati, 1968		TRUE	FALSE	FALSE	FALSE	NA		FALSE	NA	Bay of Bengal	India	NA	NA		NA				NA
586	621	Halalaimus setosus	FALSE	Timm, 1961	Pastor de Ward, 1998		TRUE	FALSE	FALSE	TRUE	NA		FALSE	2 Females	Isla Quinta-Isla Larga	Argentina	NA	NA		NA				coarse sand infralittoral
587	623	Halalaimus setosus	FALSE	Timm, 1961	Chandrasekhara Rao (1989)		FALSE	TRUE	FALSE	FALSE	NA		FALSE	NA	Odisha coast. Chilika Lake (Rambha Bay), Bahuda Estuary	India	NA	NA		NA				NA
588	624	Halalaimus setosus	FALSE	Timm, 1961	Mohan et Dhivya, 2010		TRUE	FALSE	FALSE	FALSE	NA		FALSE	NA	Andaman and Nicobar Islands	India	NA	NA		NA				NA
589	627	Halalaimus setosus	FALSE	Timm, 1961	Pati et al, 2018		FALSE	TRUE	FALSE	FALSE	NA		FALSE	NA	Odisha coastt	India	NA	NA		NA				NA
590	628	Halalaimus setosus	FALSE	Timm, 1961	Rizvi, Sen, Bhadury, 2019		FALSE	TRUE	FALSE	FALSE	NA		FALSE	NA	Adaman and Nicobar	India	NA	NA		NA				checklist
591	629	Halalaimus setosus	FALSE	Timm, 1961	Datta et al., 2024		TRUE	FALSE	FALSE	FALSE	NA		FALSE	NA	From 12 different States of India	India	NA	NA		NA				checklist, Present in sandy beaches, rocky shores, estuaries, mudflats
592	636	Halalaimus sobakini	TRUE	Sergeeva, 1973	Sergeeva, 1973	https://nemys.ugent.be/aphia.php?p=sourcedetails&id=181014	TRUE	FALSE	FALSE	FALSE	70	70	FALSE	1 male	Black Sea, Bosphorus region	Turkey	NA	NA		NA				silt
593	639	Halalaimus southerni	TRUE	Allgén, 1959	Allgén, 1959		TRUE	FALSE	FALSE	FALSE	NA		FALSE	1 male+1 female	Antarctic: South Georgia	Antarctica	NA	NA		NA				NA
594	640	Halalaimus stammeri	TRUE	Schneider, 1940	Schneider, 1940		FALSE	FALSE	TRUE	FALSE	NA		FALSE	3 females , 1juv	Ljubljana - cave - Fresh	Slovenia	NA	NA		NA				NA
595	641	Halalaimus stammeri	FALSE	Schneider, 1940	Bole et al, 1993		FALSE	FALSE	TRUE	FALSE	NA		FALSE	NA	Krška jama	Slovenia	NA	NA		NA				NA
596	643	Halalaimus striatus	TRUE	Gerlach, 1956	Gerlach, 1956		TRUE	FALSE	FALSE	FALSE	8	8	FALSE	1 male	Kiel Bay	Germany	NA	NA		NA				gritty coarse sand
597	644	Halalaimus striatus	FALSE	Gerlach, 1956	Gerlach, 1958		TRUE	FALSE	FALSE	FALSE	NA		FALSE	NA	Kiel Bay	Germany	NA	NA		NA				sublittoral region - Checklist
598	645	Halalaimus striatus	FALSE	Gerlach, 1956	Gerlach, 1958		TRUE	FALSE	FALSE	FALSE	9	9	FALSE	NA	Vejsnäs Flat, Kiel Bay	Germany	NA	NA		NA				sand with stones
599	646	Halalaimus striatus	FALSE	Gerlach, 1956	Gerlach, 1958		TRUE	FALSE	FALSE	FALSE	8	8	FALSE	NA	Exit of Eckernförde Bay, Kiel Bay	Germany	NA	NA		NA				gravelly coarse sand
600	647	Halalaimus striatus	FALSE	Gerlach, 1956	Gerlach, 1958		TRUE	FALSE	FALSE	FALSE	8	8	FALSE	NA	Falshöft, Kiel Bay	Germany	NA	NA		NA				mixed sand with stones
601	648	Halalaimus striatus	FALSE	Gerlach, 1956	Heip, Herman et Vincx 1983		TRUE	FALSE	FALSE	FALSE	NA		FALSE	NA	North Sea	Multiple	NA	NA		NA				checklist
602	649	Halalaimus striatus	FALSE	Gerlach, 1956	Jensen 1989 in Böstrom et Sohhenius, 2005		TRUE	FALSE	FALSE	FALSE	NA		FALSE	NA	Sweden	Sweden	NA	NA		NA				checklist
603	650	Halalaimus supercirrhatus	TRUE	Gerlach, 1955	Gerlach, 1955		TRUE	FALSE	FALSE	FALSE	13	13	FALSE	1 male+1 female	San Salvador	El Salvador	NA	NA		NA				coastal groundwater, Libertad
604	651	Halalaimus supercirrhatus	FALSE	Gerlach, 1955	Gerlach, 1962		TRUE	FALSE	FALSE	FALSE	7	7	FALSE	2 male+1 female	Maldives	Republic of Maldives	NA	NA		NA				rippelmarks
605	652	Halalaimus supercirrhatus	FALSE	Gerlach, 1955	Rao et Ganapati, 1968		TRUE	FALSE	FALSE	FALSE	NA		FALSE	NA	Bay of Bengal	India	NA	NA		NA				NA
606	653	Halalaimus supercirrhatus	FALSE	Gerlach, 1955	Datta et al., 2024		TRUE	FALSE	FALSE	FALSE	NA		FALSE	NA	From 12 different States of India	India	NA	NA		NA				checklist, Present in sandy beaches, rocky shores, estuaries, mudflats
607	654	Halalaimus supercirrhatus	FALSE	Gerlach, 1955	Rizvi et al., 2024		TRUE	FALSE	FALSE	FALSE	NA		FALSE	NA	Lakshadweep Archipelago, Minicoy, Kavaratti and Kiltan Islands	India	NA	NA		NA				NA
608	657	Halalaimus tarjani	FALSE	Keppner, 1992	Hope, 2009	https://nemys.ugent.be/aphia.php?p=sourcedetails&id=141228	TRUE	FALSE	FALSE	FALSE	0 - 2	1	FALSE	NA	Gulf of Mexico	USA	NA	NA		NA				Sediments
609	658	Halalaimus tenuicapitatus	TRUE	Filipjev, 1946	Filipjev, 1946		TRUE	FALSE	FALSE	FALSE	NA		FALSE	1 female	Arctic Ocean	Arctic and sub-Arctic	NA	NA		NA				NA
610	659	Halalaimus terrestris	TRUE	Gerlach, 1959	Gerlach, 1959		TRUE	TRUE	FALSE	FALSE	NA		FALSE	2 males+1 female	German part of North Sea	Germany	NA	NA		NA				salt marshes (Puccinellia maritima)
611	660	Halalaimus terrestris	FALSE	Gerlach, 1959	Bilio, 1966		FALSE	TRUE	FALSE	FALSE	NA		FALSE	NA	German part of North Sea	Germany	NA	NA		NA				NA
612	661	Halalaimus terrestris	FALSE	Gerlach, 1959	Lorenzen, 1969		FALSE	TRUE	FALSE	FALSE	NA		FALSE	2 males = 1 female	German part of North Sea	Germany	NA	NA		NA				salt marshes : Spartina & Andelrasen. mud flatt and salt marshes
613	662	Halalaimus terrestris	FALSE	Gerlach, 1959	Heip, Herman et Vincx 1983		TRUE	TRUE	FALSE	FALSE	NA		FALSE	NA	North Sea	Multiple	NA	NA		NA				checklist
614	664	Halalaimus thalassinus	FALSE	Keppner, 1992	Montagna et Harper, 1996		TRUE	FALSE	FALSE	FALSE	NA		FALSE	NA	Gulf of Mexico	USA	NA	NA		NA				NA
615	665	Halalaimus thalassinus	FALSE	Keppner, 1992	Hope, 2009	https://nemys.ugent.be/aphia.php?p=sourcedetails&id=141228	TRUE	FALSE	FALSE	FALSE	0 - 2	1	FALSE	NA	Gulf of Mexico	USA	NA	NA		NA				Sediments
616	668	Halalaimus turbidus	FALSE	Vitiello, 1970	Liu, 2008	https://nemys.ugent.be/aphia.php?p=sourcedetails&id=152417	TRUE	FALSE	FALSE	FALSE	NA		FALSE	NA	Yellow Sea	China	NA	NA		NA				Checklist
617	671	Halalaimus variabilis	FALSE	Keppner, 1992	Hope, 2009	https://nemys.ugent.be/aphia.php?p=sourcedetails&id=141228	TRUE	FALSE	FALSE	FALSE	0 - 2	1	FALSE	NA	Gulf of Mexico	USA	NA	NA		NA				Sediments
618	674	Halalaimus wodjanizkii	TRUE	Sergeeva, 1972	Sergeeva, 1972	https://nemys.ugent.be/aphia.php?p=sourcedetails&id=165690	TRUE	FALSE	FALSE	FALSE	60	60	FALSE	1 male+1 female	Black Sea, off the southern coast of Crimea, Jalta region	Ukraine (Russia)	NA	NA		NA				sandy silt
619	675	Halalaimus wodjanizkii	FALSE	Sergeeva, 1972	Воробьева, ИИ Кулакова , 1983		TRUE	FALSE	FALSE	FALSE	NA		FALSE	NA	Sea of Azov	Ukraine (Russia)	NA	NA		NA				NA
620	676	Halalaimus wodjanizkii	FALSE	Sergeeva, 1972	Vorobyeva et Kulakova, 1990		TRUE	FALSE	FALSE	FALSE	NA		FALSE	NA	Sea of Azov	Ukraine (Russia)	NA	NA		NA				NA	IN RUSSIAN
621	677	Halalaimus wodjanizkii	FALSE	Sergeeva, 1972	Kulakova, 1989		TRUE	FALSE	FALSE	FALSE	NA		FALSE	NA	Western shelf of Black Sea	Ukraine (Russia)	NA	NA		NA				NA
622	679	Halalaimus wodjanizkii	FALSE	Sergeeva, 1972	Liu, J.Y. [Ruiyu] (ed.), 2008		TRUE	FALSE	FALSE	FALSE	NA		FALSE	NA	Yellow Sea	China	NA	NA		NA				Checklist of marine biota of China seas. China Science Press. 1267 pp.
623	680	Halalaimus wodjanizkii	FALSE	Sergeeva, 1972	Kulakova et Vorobyova, 2019		TRUE	FALSE	FALSE	FALSE	NA		FALSE	NA	Coastal zone area near the Snake Island, Black Sea	Ukraine (Russia)	NA	NA		NA				NA
624	681	Halalaimus wodjanizkii	FALSE	Sergeeva, 1972	Vorobyova et al 2019		TRUE	FALSE	FALSE	FALSE	NA		FALSE	NA	Northwestern shelf Black Sea	Ukraine (Russia)	NA	NA		NA				NA
625	683	Halalaimus wodjanizkii	FALSE	Sergeeva, 1972	Huang, Guo et Zhai, 2022		TRUE	FALSE	FALSE	FALSE	NA		FALSE	NA	East Sea China	China	NA	NA		NA				intertidal and sublittoral
626	684	Halalaimus zenkevitshi	TRUE	Filipjev, 1927	Filipjev, 1927		TRUE	FALSE	FALSE	FALSE	NA		FALSE	3 males+1 juv female	Arctic : Alexandrovsk, Mourman, Kara Sea	Russia	NA	NA		NA				yellow sand, mud, Lithothamme
627	685	Halalaimus zenkevitshi	FALSE	Filipjev, 1927	Allgén, C. A. 1957		TRUE	FALSE	FALSE	FALSE	NA		FALSE	NA	The Kara Sea	Russia	NA	NA		NA				NA
628	686	Halalaimus zenkevitshi	FALSE	Filipjev, 1927	Kreis, 1963		TRUE	FALSE	FALSE	FALSE	NA		FALSE	NA	Eyjafjörour	Iceland	NA	NA		NA				NA
629	687	Halalaimus zenkevitshi	FALSE	Filipjev, 1927	Platonova, 1976		TRUE	FALSE	FALSE	FALSE	NA		FALSE	4 males+1 female+1 juv	White Sea, Barents Sea & kara Sea	Russia	NA	NA		NA				litoral
630	688	Halalaimus zenkevitshi	FALSE	Filipjev, 1927	Aminova et Galtsova, 1978			FALSE	FALSE	TRUE	NA		FALSE	NA	Chupa inlet, White sea, Arctic Ocean	Russia	NA	NA		NA				NA

## Sheet: Bezerra_et_al_2026_Public_Datas
ID	Species	Original_Description	Description_Article	Sighting_Reference	Link_to_Sighting_Reference	Marine	Brackish	Fresh	Identification_Inaccuracy	Depth_Meters	Deep-Sea_Species	Gender	Location	Country	Coordinates_EPSG4326_DMS	Plotting_Coordinates_EPSG4326_DD	Habitat_Topic	Remarks
1	Halalaimus shinkai	TRUE	Shimada et al., 2020	Shimada et al., 2020	https://doi.org/10.11646/zootaxa.4859.4.3	TRUE	FALSE	FALSE	FALSE	5321	TRUE	1 male	Clarion-Clipperton Fracture Zone (CCFZ), North Pacific	International waters	10°25'57"N, 147°49'60"W	10.432504319296282, -147.8333173307245	Manganese nodule field
2	Halalaimus talaurinus	TRUE	Leduc, 2023	Leduc, 2023	https://doi.org/10.7717/peerj.14867	TRUE	FALSE	FALSE	FALSE	1,230–1,245 m	FALSE	2 males and three females	Hikurangi Margin off east coast of New Zealand’s North Island, Uruti South	New Zealand	41°25'40"S, 176°20'55"W	-41.42775517260568, -176.34847854522505	seep site
3	Halalaimus ciliocaudatus	FALSE	Allgén, 1932	Allgén, 1959	https://nemys.ugent.be/aphia.php?p=sourcedetails&id=6719	TRUE	FALSE	FALSE	FALSE	NA	FALSE	NA	Campbell Island	New Zealand	52°33'00"S, 168°35'00"W	-52.549908637779275, -168.58331184471564	NA
4	Halalaimus ciliocaudatus	FALSE	Allgén, 1932	Gerlach, 1957	https://nemys.ugent.be/aphia.php?p=sourcedetails&id=9580	TRUE	TRUE	FALSE	FALSE	NA	FALSE	1 Male	Brazilian Coast - Cananéia, São Paulo	Brazil	25°00'00"S, 47°55'35"W	-25.014392014564635, -47.92644834067209	Mangrove region
5	Halalaimus southerni	FALSE	Allgén, 1953	Allgén, 1953	https://nemys.ugent.be/aphia.php?p=sourcedetails&id=178111	TRUE	FALSE	FALSE	FALSE	64 - 74	FALSE	1 male	South Georgia, Moraine Bay Fjord	Antarctica	54°23'00"S, 36°26'00"W	-54.38321455969292, -36.433354759964175	Outside the mouth of Moränefjord	Macrofauna
6	Halalaimus floridanus	FALSE	Keppner, 1992	Pastor de Ward et al., 2015	https://doi.org/10.3897/zookeys.489.7311	TRUE	FALSE	FALSE	FALSE	0	FALSE	NA	San Julián Bay, Santa Cruz Province	Argentina	9°16'15.24"S, 67°42'40.68"W – 49°21'18"S, 67°41'51"W	-67.704410731378999, -49.312806564751952	sub-Antarctic salt marsh
7	Halalaimus marri	TRUE	Mawson, 1958	Mawson, 1958	https://nemys.ugent.be/aphia.php?p=sourcedetails&id=3306	TRUE	FALSE	FALSE	FALSE	10 -150	FALSE	3 males+5 females	Kerguelen Islands - Antarctic	Antarctica	49°50'00"S, 69°33'00"E	-49.83318102593994, 69.55003218398679	sublitoral
8	Halalaimus comatus	FALSE	Wieser, 1953	Mawson, 1958	https://nemys.ugent.be/aphia.php?p=sourcedetails&id=3306	TRUE	FALSE	FALSE	FALSE	NA	FALSE	1 Male. 1 Female	Heard island, shore collection along beach of Atlas Cove	Antarctica	53°05'30"S, 73°24'00"E	-53.09155069701923, 73.40001072647614	From algae washed up on shore
9	Halalaimus diacros	TRUE	Mawson, 1958	Mawson, 1958	https://nemys.ugent.be/aphia.php?p=sourcedetails&id=3306	TRUE	FALSE	FALSE	FALSE	47,91 and 163	FALSE	1 male + 4 females	Kerguelen Islands, Antarctic	Antarctica	49°32'00"S, 70°33'00"E – 67°46'00"S, 67°03'00"E	-58.6498935261903, 68.8000107267882	invertebrates including holoturians, ascidians, cidaroids, red ophiuroids and lamellibranchs
10	Halalaimus ciliocaudatus	FALSE	Allgén, 1932	Baishnab et al. 2023	https://www.sciencedirect.com/science/article/pii/S0967063723001486	TRUE	FALSE	FALSE	TRUE	290 - 3000	FALSE	NA	Continental shelves of the Prydz Bay	Antarctica	Between 67°45'00"S, 66°00'00"E – 69°30'00"S, 79°00'00"E	-68.624922697886, 72.4999731764014	Sand and silt (sandy silt and silty sand)
11	Halalaimus gracilis	FALSE	de Man, 1888	Baishnab et al. 2023	https://www.sciencedirect.com/science/article/pii/S0967063723001486	TRUE	FALSE	FALSE	TRUE	290 - 3000	TRUE	NA	Continental shelves of the Prydz Bay	Antarctica	Between 67°45'00"S, 66°00'00"E – 69°30'00"S, 79°00'00"E	-68.624922697886, 72.4999731764014	Sand and silt (sandy silt and silty sand)
12	Halalaimus brachyaulax	TRUE	Mawson, 1958	Mawson, 1958	https://nemys.ugent.be/aphia.php?p=sourcedetails&id=3306	TRUE	FALSE	FALSE	FALSE	288	FALSE	1 Female	Antarctic Ocean	Antartic	66°32'00"S, 141°39'00"E	-66.48740982065651, 141.65486874574898	Good haul over muddy bottom
13	Halalaimus ciliocaudatus	TRUE	Allgén, 1932	Allgén, 1932	https://nemys.ugent.be/aphia.php?p=sourcedetails&id=177985	TRUE	FALSE	FALSE	FALSE	0	FALSE	1 Female	New Zealand Exclusive Economic Zone (EEZ) - Perseverance harbour, Campbell island	New Zealand	52°34'00"S, 169°12'00"E	-52.55881427800359, 169.20454242020043	Beach
14	Halalaimus leptoderma	FALSE	Platonova, 1971	Fadeeva et Maslennikov, 2009		TRUE	FALSE	FALSE	FALSE	23 - 33	FALSE	NA	northeast Sakhalin, the Sea of Okhotsk, Pacific Ocean	Russia	52°40'15.57"N, 143°31'15.67"E – 52°45'42.11"N, 143°36'40.44"E	52.716467878053400, 143.566104889951987	Sand. Platform area at the MOLIKPAQ (Piltun-Astokhskoye oil and gas field, northeast shelf of Sakhalin Island)
15	Halalaimus gracilis	FALSE	de Man, 1888	Allgén, 1943		TRUE	FALSE	FALSE	FALSE	NA	FALSE	1 Female	Rodöy	Norway	66°40'00"N, 12°04'00"W	66.66675591776676, -12.066688159294731	NA
16	Halalaimus isaitshikovi	FALSE	Filipjev, 1927	Jima et al. 2021		TRUE	FALSE	FALSE	FALSE	23 - 261	FALSE	NA	Arctic Kongsfjord, Ny–Ålesund, western coast of Svalbard	Norway	78°50'00"N, 11°00'00"E – 79°30'00"N, 13°00'00"E	79.166714912125599, 11.999983905870650	Fine-grained sediments
17	Halalaimus longicaudatus	FALSE	Filipjev, 1927	Krishnapriya, et al. 2019		TRUE	FALSE	FALSE	TRUE	40 - 303	FALSE	NA	Kongsfjord glacial fjord Arctic (Svalbard) region	Norway	79°00'00"N, 12°00'00"E	79.00005526230214, 11.999978541442724	Silt, clay and sand
18	Halalaimus isaitshikovi	FALSE	Filipjev, 1927	Krishnapriya, et al. 2021		TRUE	FALSE	FALSE	FALSE	149	FALSE	NA	Arctic Kongsfjord, west coast of Spitsbergen Island, Svalbard archipelago	Norway	78°57'13"N, 12°10'32"E	78.95364315845562, 12.17544999911027	silt
19	Halalaimus absconditus	FALSE	Bussau, 1993	Hauquier et al, 2019	https://doi.org/10.5194/bg-16-3475-2019	TRUE	FALSE	FALSE	FALSE	4964,6	TRUE	1 Juvenile	CCFZ - IFREMER	International waters	14°02'36"N, 130°07'49"W	14.043572674338563, -130.1303118460172	Manganese nodule field
20	Halalaimus abyssus	FALSE	Bussau, 1993	Hauquier et al, 2019	https://doi.org/10.5194/bg-16-3475-2019	TRUE	FALSE	FALSE	FALSE	4964,6	TRUE	1 Male	CCFZ - IFREMER	International waters	14°02'36"N, 130°07'49"W	14.043562266171644, -130.1302689306764	Manganese nodule field
21	Halalaimus egregius	FALSE	Bussau, 1993	Hauquier et al, 2019	https://doi.org/10.5194/bg-16-3475-2019	TRUE	FALSE	FALSE	FALSE	4964,6	TRUE	1 Female	CCFZ - IFREMER	International waters	14°02'36"N, 130°07'49"W	14.043499817160141, -130.1302903883468	Manganese nodule field
22	Halalaimus longinquus	FALSE	Bussau, 1993	Hauquier et al, 2019	https://doi.org/10.5194/bg-16-3475-2019	TRUE	FALSE	FALSE	FALSE	4964,6	TRUE	1 Female	CCFZ - IFREMER	International waters	14°02'36"N, 130°07'49"W	14.043551858004228, -130.1303118460172	Manganese nodule field
23	Halalaimus oblongus	FALSE	Bussau, 1993	Hauquier et al, 2019	https://doi.org/10.5194/bg-16-3475-2019	TRUE	FALSE	FALSE	FALSE	4964,6	TRUE	2 Juveniles	CCFZ - IFREMER	International waters	14°02'36"N, 130°07'49"W	14.04351022532991, -130.1303654901933	Manganese nodule field
24	Halalaimus praestans	FALSE	Bussau, 1993	Hauquier et al, 2019	https://doi.org/10.5194/bg-16-3475-2019	TRUE	FALSE	FALSE	FALSE	4964,6	TRUE	1 Male. 1 Juvenile	CCFZ - IFREMER	International waters	14°02'36"N, 130°07'49"W	14.043541449836356, -130.13034403252286	Manganese nodule field
25	Halalaimus abyssus	FALSE	Bussau, 1993	Hauquier et al, 2019	https://doi.org/10.5194/bg-16-3475-2019	TRUE	FALSE	FALSE	FALSE	4839,1	TRUE	1 Female. 3 Juveniles	CCFZ - APEI - 3	International waters	18°47'22"N, 128°21'15"W	18.789420609617867, -128.35435476127404	Manganese nodule field
26	Halalaimus praestans	FALSE	Bussau, 1993	Hauquier et al, 2019	https://doi.org/10.5194/bg-16-3475-2019	TRUE	FALSE	FALSE	FALSE	4839,1	TRUE	2 Juveniles	CCFZ - APEI - 3	International waters	18°47'22"N, 128°21'16"W	18.78939013836682, -128.3543333036036	Manganese nodule field
27	Halalaimus filicorpus	FALSE	Vitiello, 1970	Hauquier et al, 2019	https://doi.org/10.5194/bg-16-3475-2019	TRUE	FALSE	FALSE	TRUE	4839,1	TRUE	1 Male. 1 Juvenile	CCFZ - APEI - 3	International waters	18°47'22"N, 128°21'16"W	18.789379981281908, -128.3543225747684	Manganese nodule field
28	Halalaimus egregius	FALSE	Bussau, 1993	Hauquier et al, 2019	https://doi.org/10.5194/bg-16-3475-2019	TRUE	FALSE	FALSE	FALSE	4839,1	TRUE	2 Males	CCFZ - APEI - 3	International waters	18°47'22"N, 128°21'16"W	18.789369824196385, -128.35431184593318	Manganese nodule field
29	Halalaimus absconditus	FALSE	Bussau, 1993	Hauquier et al, 2019	https://doi.org/10.5194/bg-16-3475-2019	TRUE	FALSE	FALSE	FALSE	4839,1	TRUE	1 Female. 1 Juvenile	CCFZ - APEI - 3	International waters	18°47'22"N, 128°21'15"W	18.789349510023506, -128.35429038826274	Manganese nodule field
30	Halalaimus longinquus	FALSE	Bussau, 1993	Hauquier et al, 2019	https://doi.org/10.5194/bg-16-3475-2019	TRUE	FALSE	FALSE	FALSE	4839,1	TRUE	1 Female. 5 Juveniles	CCFZ - APEI - 3	International waters	18°47'22"N, 128°21'15"W	18.78939013836682, -128.35430111709798	Manganese nodule field
31	Halalaimus aedificandistudiosus	FALSE	Bussau, 1993	Hauquier et al, 2019	https://doi.org/10.5194/bg-16-3475-2019	TRUE	FALSE	FALSE	FALSE	4839,1	TRUE	1 Juvenile	CCFZ - APEI - 3	International waters	18°47'22"N, 128°21'15"W	18.789379981281908, -128.35429038826274	Manganese nodule field
32	Halalaimus arundinaceus	FALSE	Bussau, 1993	Hauquier et al, 2019	https://doi.org/10.5194/bg-16-3475-2019	TRUE	FALSE	FALSE	FALSE	4839,1	FALSE	1 Juvenile	CCFZ - APEI - 3	International waters	18°47'22"N, 128°21'15"W	18.78939013836682, -128.35426893059235	Manganese nodule field
33	Halalaimus oblongus	FALSE	Bussau, 1993	Hauquier et al, 2019	https://doi.org/10.5194/bg-16-3475-2019	TRUE	FALSE	FALSE	FALSE	4839,1	TRUE	4 Juveniles	CCFZ - APEI - 3	International waters	18°47'22"N, 128°21'15"W	18.789379981281908, -128.35426893059235	Manganese nodule field
34	Halalaimus absconditus	FALSE	Bussau, 1993	Hauquier et al, 2019	https://doi.org/10.5194/bg-16-3475-2019	TRUE	FALSE	FALSE	FALSE	4511,8	TRUE	1 Juvenile	CCFZ - GSR	International waters	13°51'18"N, 123°14'41"W	13.854875020330175, -123.24480111718483	Manganese nodule field
35	Halalaimus abyssus	FALSE	Bussau, 1993	Hauquier et al, 2019	https://doi.org/10.5194/bg-16-3475-2019	TRUE	FALSE	FALSE	FALSE	4511,8	TRUE	2 Juveniles	CCFZ - GSR	International waters	13°51'18"N, 123°14'42"W	13.854895853698123, -123.24494059204261	Manganese nodule field
36	Halalaimus egregius	FALSE	Bussau, 1993	Pape et al, 2017	https://doi.org/10.3389/fmars.2017.00205	TRUE	FALSE	FALSE	FALSE	4315	TRUE	1 Female	Clarion Clipperton Fracture Zone -CCFZ, Pacific Ocean	International waters	13°50'49"N, 123°14'40"W	13.846929161562011, -123.2443321901964	Manganese nodule field	total numbers obtained from the Excel file of the authors
37	Halalaimus egregius	FALSE	Bussau, 1993	Hauquier et al, 2019	https://doi.org/10.5194/bg-16-3475-2019	TRUE	FALSE	FALSE	FALSE	4511,8	TRUE	1 Female	CCFZ - GSR	International waters	13°51'18"N, 123°14'42"W	13.8548646036455, -123.24487621903133	Manganese nodule field
38	Halalaimus longinquus	FALSE	Bussau, 1993	Pape et al, 2017	https://doi.org/10.3389/fmars.2017.00205	TRUE	FALSE	FALSE	FALSE	4315	TRUE	1 Juvenile	Clarion Clipperton Fracture Zone -CCFZ, Pacific Ocean	International waters	13°50'49"N, 123°14'40"W	13.846845825221994, -123.24434291903162	Manganese nodule field	total numbers obtained from the Excel file of the authors
39	Halalaimus longinquus	FALSE	Bussau, 1993	Hauquier et al, 2019	https://doi.org/10.5194/bg-16-3475-2019	TRUE	FALSE	FALSE	FALSE	4511,8	TRUE	1 Juvenile	CCFZ - GSR	International waters	13°51'18"N, 123°14'41"W	13.854875020330175, -123.24480111718483	Manganese nodule field
40	Halalaimus marcosi n.sp.	TRUE	Bezerra et al., 2026	Bezerra et al., 2026		TRUE	FALSE	FALSE	FALSE	4575	TRUE	2 Males. 3 Females	Clarion-Clipperton Fracture Zone (CCFZ), North Pacific	International waters	13°51'13.85"N, 123°15'18.46"W	13.85407635450731, -123.25517071903138	Manganese nodule field
41	Halalaimus oblongus	FALSE	Bussau, 1993	Hauquier et al, 2019	https://doi.org/10.5194/bg-16-3475-2019	TRUE	FALSE	FALSE	FALSE	4511,8	TRUE	1 Female	CCFZ - GSR	International waters	13°51'17"N, 123°14'41"W	13.854822936902137, -123.24481184602004	Manganese nodule field
42	Halalaimus pierri n.sp.	TRUE	Bezerra et al., 2026	Bezerra et al., 2026		TRUE	FALSE	FALSE	FALSE	4518	TRUE	1 Male . 2 Females	Clarion-Clipperton Fracture Zone (CCFZ), North Pacific	International waters	13°50'45"N, 123°15'09"W	13.845786339286187, -123.25256815986137	Manganese nodule field
43	Halalaimus praestans	FALSE	Bussau, 1993	Hauquier et al, 2019	https://doi.org/10.5194/bg-16-3475-2019	TRUE	FALSE	FALSE	FALSE	4511,8	TRUE	1 Female	CCFZ - GSR	International waters	13°51'17"N, 123°14'41"W	13.854843770274755, -123.2448547613609	Manganese nodule field
44	Halalaimus absconditus	FALSE	Bussau, 1993	Hauquier et al, 2019	https://doi.org/10.5194/bg-16-3475-2019	TRUE	FALSE	FALSE	FALSE	4342,2	TRUE	3 Females. 2 Juveniles	CCFZ - BGR_RA	International waters	11°47'53"N, 117°30'37"W	11.798189027668707, -117.51036549022496	Manganese nodule field
45	Halalaimus abyssus	FALSE	Bussau, 1993	Hauquier et al, 2019	https://doi.org/10.5194/bg-16-3475-2019	TRUE	FALSE	FALSE	FALSE	4342,2	TRUE	4 Females. 2 Juveniles	CCFZ - BGR_RA	International waters	11°47'53"N, 117°30'37"W	11.798189027668707, -117.51038694789538	Manganese nodule field
46	Halalaimus aedificandistudiosus	FALSE	Bussau, 1993	Hauquier et al, 2019	https://doi.org/10.5194/bg-16-3475-2019	TRUE	FALSE	FALSE	FALSE	4342,2	TRUE	1 Juvenile	CCFZ - BGR_RA	International waters	11°47'54"N, 117°30'37"W	11.798210032021645, -117.51033330371932	Manganese nodule field
47	Halalaimus egregius	FALSE	Bussau, 1993	Hauquier et al, 2019	https://doi.org/10.5194/bg-16-3475-2019	TRUE	FALSE	FALSE	FALSE	4342,2	TRUE	1 Male. 2 Females. 2 Juveniles	CCFZ - BGR_RA	International waters	11°47'54"N, 117°30'37"W	11.798210032021645, -117.51027965954326	Manganese nodule field
48	Halalaimus longinquus	FALSE	Bussau, 1993	Hauquier et al, 2019	https://doi.org/10.5194/bg-16-3475-2019	TRUE	FALSE	FALSE	FALSE	4342,2	TRUE	2 Females. 2 Juveniles	CCFZ - BGR_RA	International waters	11°47'54"N, 117°30'37"W	11.798210032021645, -117.51033330371932	Manganese nodule field
49	Halalaimus oblongus	FALSE	Bussau, 1993	Hauquier et al, 2019	https://doi.org/10.5194/bg-16-3475-2019	TRUE	FALSE	FALSE	FALSE	4342,2	TRUE	1 Male. 3 Females. 1 Juvenile	CCFZ - BGR_RA	International waters	11°47'54"N, 117°30'38"W	11.798283547244313, -117.51041913440102	Manganese nodule field
50	Halalaimus praestans	FALSE	Bussau, 1993	Hauquier et al, 2019	https://doi.org/10.5194/bg-16-3475-2019	TRUE	FALSE	FALSE	FALSE	4342,2	TRUE	1 Male. 3 Females. 1 Juvenile	CCFZ - BGR_RA	International waters	11°47'54"N, 117°30'37"W	11.798210032021645, -117.51037621906018	Manganese nodule field
51	Halalaimus absconditus	FALSE	Bussau, 1993	Pape et al, 2017	https://doi.org/10.3389/fmars.2017.00205	TRUE	FALSE	FALSE	FALSE	4315	TRUE	3 Females. 3 Juveniles	Clarion Clipperton Fracture Zone -CCFZ, Pacific Ocean	International waters	11°51'18"N, 117°03'23"W	11.854888988448538, -117.05627854604819	Manganese nodule field	total numbers obtained from the Excel file of the authors
52	Halalaimus absconditus	FALSE	Bussau, 1993	Hauquier et al, 2019	https://doi.org/10.5194/bg-16-3475-2019	TRUE	FALSE	FALSE	FALSE	4123,9	TRUE	2 Juveniles	CCFZ - BGR_PA	International waters	11°51'04"N, 117°03'28"W	11.851220491441222, -117.05770961905944	Manganese nodule field
53	Halalaimus abyssus	FALSE	Bussau, 1993	Hauquier et al, 2019	https://doi.org/10.5194/bg-16-3475-2019	TRUE	FALSE	FALSE	FALSE	4123,9	TRUE	1 Male. 5 Juveniles	CCFZ - BGR_PA	International waters	11°51'04"N, 117°03'27"W	11.851146990437528, -117.05763451721295	Manganese nodule field
54	Halalaimus aedificandistudiosus	FALSE	Bussau, 1993	Hauquier et al, 2019	https://doi.org/10.5194/bg-16-3475-2019	TRUE	FALSE	FALSE	FALSE	4123,9	TRUE	1 Juvenile	CCFZ - BGR_PA	International waters	11°51'05"N, 117°03'28"W	11.851272992146024, -117.05769889022423	Manganese nodule field
55	Halalaimus egregius	FALSE	Bussau, 1993	Hauquier et al, 2019	https://doi.org/10.5194/bg-16-3475-2019	TRUE	FALSE	FALSE	FALSE	4123,9	TRUE	1 Female. 2 Juveniles	CCFZ - BGR_PA	International waters	11°51'04"N, 117°03'27"W	11.85123099158299, -117.05760233070734	Manganese nodule field
56	Halalaimus filicorpus	FALSE	Vitiello, 1970	Hauquier et al, 2019	https://doi.org/10.5194/bg-16-3475-2019	TRUE	FALSE	FALSE	TRUE	4123,9	TRUE	1Juvenile	CCFZ - BGR_PA	International waters	11°51'04"N, 117°03'28"W	11.851199491156466, -117.0576774325538	Manganese nodule field
57	Halalaimus longinquus	FALSE	Bussau, 1993	Hauquier et al, 2019	https://doi.org/10.5194/bg-16-3475-2019	TRUE	FALSE	FALSE	FALSE	4123,9	TRUE	1 Female. 2 Juveniles	CCFZ - BGR_PA	International waters	11°51'04"N, 117°03'28"W	11.851209991299045, -117.0576667037186	Manganese nodule field
58	Halalaimus oblongus	FALSE	Bussau, 1993	Hauquier et al, 2019	https://doi.org/10.5194/bg-16-3475-2019	TRUE	FALSE	FALSE	FALSE	4123,9	TRUE	4 Females	CCFZ - BGR_PA	International waters	11°51'04"N, 117°03'28"W	11.851241491724348, -117.05769889022423	Manganese nodule field
59	Halalaimus praestans	FALSE	Bussau, 1993	Hauquier et al, 2019	https://doi.org/10.5194/bg-16-3475-2019	TRUE	FALSE	FALSE	FALSE	4123,9	TRUE	2 Juveniles	CCFZ - BGR_PA	International waters	11°51'04"N, 117°03'27"W	11.851146990437528, -117.05761305954253	Manganese nodule field
60	Halalaimus absconditus	FALSE	Bussau, 1993	Hauquier et al, 2019	https://doi.org/10.5194/bg-16-3475-2019	TRUE	FALSE	FALSE	FALSE	4434,5	TRUE	1 Juvenile	CCFZ - IOM	International waters	11°04'39"N, 119°39'36"W	11.077429912727807, -119.65996781722265	Manganese nodule field
61	Halalaimus abyssus	FALSE	Bussau, 1993	Hauquier et al, 2019	https://doi.org/10.5194/bg-16-3475-2019	TRUE	FALSE	FALSE	FALSE	4434,5	TRUE	2 Males. 2 Females. 3 Juveniles	CCFZ - IOM	International waters	11°04'39"N, 119°39'36"W	11.07739269115189, -119.66000446951705	Manganese nodule field
62	Halalaimus arundinaceus	FALSE	Bussau, 1993	Hauquier et al, 2019	https://doi.org/10.5194/bg-16-3475-2019	TRUE	FALSE	FALSE	FALSE	4434,5	FALSE	1 Juvenile	CCFZ - IOM	International waters	11°04'39"N, 119°39'36"W	11.077408854845535, -119.65994635955221	Manganese nodule field
63	Halalaimus egregius	FALSE	Bussau, 1993	Hauquier et al, 2019	https://doi.org/10.5194/bg-16-3475-2019	TRUE	FALSE	FALSE	FALSE	4434,5	TRUE	1 Male. 2 Juveniles	CCFZ - IOM	International waters	11°04'38"N, 119°39'36"W	11.07735621013322, -119.65995708838743	Manganese nodule field
64	Halalaimus oblongus	FALSE	Bussau, 1993	Hauquier et al, 2019	https://doi.org/10.5194/bg-16-3475-2019	TRUE	FALSE	FALSE	FALSE	4434,5	TRUE	1 Female	CCFZ - IOM	International waters	11°04'38"N, 119°39'36"W	11.077335152245642, -119.6600107325635	Manganese nodule field
65	Halalaimus praestans	FALSE	Bussau, 1993	Hauquier et al, 2019	https://doi.org/10.5194/bg-16-3475-2019	TRUE	FALSE	FALSE	FALSE	4434,5	TRUE	2 Females. 1 Juvenile	CCFZ - IOM	International waters	11°04'39"N, 119°39'36"W	11.077419383786866, -119.66009656324519	Manganese nodule field
66	Halalaimus longinquus	FALSE	Bussau, 1993	Hauquier et al, 2019	https://doi.org/10.5194/bg-16-3475-2019	TRUE	FALSE	FALSE	FALSE	4434,5	TRUE	2 Females. 3 Juveniles	CCFZ - IOM	International waters	11°04'39"N, 119°39'36"W	11.077398325903832, -119.65997854605786	Manganese nodule field
67	Halalaimus bayensis	TRUE	Keppner, 1992	Keppner, 1992	https://doi.org/10.18785/grr.0804.01	TRUE	FALSE	FALSE	FALSE	9,5 - 12,2	FALSE	2 Males. 1 Female	St. Andrew Bay, Bay County, Florida - Gulf of Mexico	USA	30°08'41"N, 85°39'46"W	30.144657766136365, -85.66276707447369	NA
68	Halalaimus americanus	TRUE	Keppner, 1992	Keppner, 1992	https://doi.org/10.18785/grr.0804.01	TRUE	FALSE	FALSE	FALSE	2 - 12,2	FALSE	4 Males. 1 Female	St. Andrew Bay, Bay County, Florida	USA	30°08'29"N, 85°39'07"W	30.1415744382672, -85.65194440330903	NA
69	Halalaimus brimi	TRUE	Keppner, 1992	Keppner, 1992	https://doi.org/10.18785/grr.0804.01	TRUE	FALSE	FALSE	FALSE	8	FALSE	1 Male. 2 Females	St. Andrew Bay, Bay County, Florida	USA	30°07'38"N, 85°38'52"W	30.127389205922587, -85.6477670744742	NA
70	Halalaimus bulbocaudatus	TRUE	Keppner, 1992	Keppner, 1992	https://doi.org/10.18785/grr.0804.01	TRUE	FALSE	FALSE	FALSE	12,2	FALSE	1 Male. 1 Female	Gulf of Mexico	USA	30°07'44"N, 85°38'19"W	30.129111579112962, -85.63858964563893	NA
71	Halalaimus floridanus	TRUE	Keppner, 1992	Keppner, 1992	https://doi.org/10.18785/grr.0804.01	TRUE	FALSE	FALSE	FALSE	1	FALSE	4 Males. 1 Female	St. Andrew Bay, Bay County, Florida	USA	30°07'30"N, 85°39'00"W	30.12521340818848, -85.65003218981514	NA
72	Halalaimus paracomatus	TRUE	Keppner, 1992	Keppner, 1992	https://doi.org/10.18785/grr.0804.01	TRUE	FALSE	FALSE	FALSE	7 -11,1	FALSE	2 males+1 female	St.Andrew Bay,Bay County,Florida	USA	30°07'38"N, 85°38'52"W	30.133676312723200, -85.665411338891658	NA
73	Halalaimus parafletcheri	TRUE	Keppner, 1992	Keppner, 1992	https://doi.org/10.18785/grr.0804.01	TRUE	FALSE	FALSE	FALSE	1, 2. 0,3	FALSE	3 males+2 females	Freshwater Bayou off St.Andrew Bay, Bay County, Florida	USA	30°07'33"N, 85°39'00"W – 30°08'33"N, 85°42'43"W	30.134380034436901, -85.680929287968354	NA
74	Halalaimus tarjani	TRUE	Keppner, 1992	Keppner, 1992	https://doi.org/10.18785/grr.0804.01	TRUE	FALSE	FALSE	FALSE	13. 7,5. 12,2	FALSE	4 males+2 females	St Andrew Bay, Bay County, florida	USA	30°08'34"N, 85°39'46"W – 30°07'38"N, 85°38'52"W – 30°08'40"N, 85°39'46"W	30.138318213053168, -85.657806413536321	NA
75	Halalaimus thalassinus	TRUE	Keppner, 1992	Keppner, 1992	https://doi.org/10.18785/grr.0804.01	TRUE	FALSE	FALSE	FALSE	1	FALSE	1 males+1 females	St Andrew Bay, Bay County, florida	USA	30°08'33"N, 85°42'43"W	30.14269585570789, -85.71193367447373	seagrass bed Thalassia testudinium
76	Halalaimus variabilis	TRUE	Keppner, 1992	Keppner, 1992	https://doi.org/10.18785/grr.0804.01	TRUE	FALSE	FALSE	FALSE	2,1	FALSE	2 males+2 females	Mouth of Freshwater Bayou off St. Andrew Bay, Bay County, Florida	USA	30°07'30"N, 85°39'00"W	30.125185569087876, -85.65005364748558	NA
77	Halalaimus anne	FALSE	Sergeeva, 1972	Ruiz Abierno, 2013	https://www.academia.edu/download/74377743/Tesis_maestria_Ruiz__Alexei.pdf	TRUE	FALSE	FALSE	TRUE	0,5 - 3	FALSE	NA	Punta Francés	Cuba	21°36'00"N, 83°03'00"W	21.60015958681689, -83.05000000354266	Thalassia testudum - Seibadal
78	Halalaimus anne	FALSE	Sergeeva, 1972	Ruiz Abierno, 2013	https://www.academia.edu/download/74377743/Tesis_maestria_Ruiz__Alexei.pdf	TRUE	FALSE	FALSE	TRUE	4 - 12	FALSE	NA	Punta Francés	Cuba	21°36'00"N, 83°03'00"W	21.60015958681689, -83.05005364771874	Sand
79	Halalaimus anne	FALSE	Sergeeva, 1972	Ruiz Abierno, 2013	https://www.academia.edu/download/74377743/Tesis_maestria_Ruiz__Alexei.pdf	TRUE	FALSE	FALSE	TRUE	1 - 3	FALSE	NA	Punta Francés	Cuba	21°36'00"N, 83°03'00"W	21.60015958681689, -83.05005364771874	Dead Coral
80	Halalaimus anne	FALSE	Sergeeva, 1972	Ruiz Abierno, 2013	https://www.academia.edu/download/74377743/Tesis_maestria_Ruiz__Alexei.pdf	TRUE	FALSE	FALSE	TRUE	0,5 - 4	FALSE	NA	Punta Francés	Cuba	21°36'00"N, 83°03'00"W	21.60015958681689, -83.05005364771874	Hard substrate
81	Halalaimus bulbocaudatus	FALSE	Keppner, 1992	Ruiz Abierno, 2013	https://www.academia.edu/download/74377743/Tesis_maestria_Ruiz__Alexei.pdf	TRUE	FALSE	FALSE	TRUE	0,5 - 3	FALSE	NA	Punta Francés	Cuba	21°36'00"N, 83°03'00"W	21.60023939006125, -83.05000000354266	Thalassia testudum - Seibadal
82	Halalaimus bulbocaudatus	FALSE	Keppner, 1992	Ruiz Abierno, 2013	https://www.academia.edu/download/74377743/Tesis_maestria_Ruiz__Alexei.pdf	TRUE	FALSE	FALSE	TRUE	4 - 12	FALSE	NA	Punta Francés	Cuba	21°36'00"N, 83°03'00"W	21.60023939006125, -83.05000000354266	Sand
83	Halalaimus bulbocaudatus	FALSE	Keppner, 1992	Ruiz Abierno, 2013	https://www.academia.edu/download/74377743/Tesis_maestria_Ruiz__Alexei.pdf	TRUE	FALSE	FALSE	TRUE	1 - 3	FALSE	NA	Punta Francés	Cuba	21°36'00"N, 83°03'00"W	21.60023939006125, -83.05000000354266	Dead Coral
84	Halalaimus bulbocaudatus	FALSE	Keppner, 1992	Ruiz Abierno, 2013	https://www.academia.edu/download/74377743/Tesis_maestria_Ruiz__Alexei.pdf	TRUE	FALSE	FALSE	TRUE	0,5 - 4	FALSE	NA	Punta Francés	Cuba	21°36'00"N, 83°03'00"W	21.60023939006125, -83.05000000354266	Hard substrate
85	Halalaimus filicollis	FALSE	Timm, 1961	Ruiz Abierno, 2013	https://www.academia.edu/download/74377743/Tesis_maestria_Ruiz__Alexei.pdf	TRUE	FALSE	FALSE	FALSE	0,5 - 3	FALSE	NA	Punta Francés	Cuba	21°36'00"N, 83°03'00"W	21.600139635998925, -83.04989271519054	Thalassia testudum - Seibadal
86	Halalaimus filicollis	FALSE	Timm, 1961	Ruiz Abierno, 2013	https://www.academia.edu/download/74377743/Tesis_maestria_Ruiz__Alexei.pdf	TRUE	FALSE	FALSE	FALSE	4 - 12	FALSE	NA	Punta Francés	Cuba	21°36'00"N, 83°03'00"W	21.600219439254275, -83.04997854587225	Sand
87	Halalaimus filicollis	FALSE	Timm, 1961	Ruiz Abierno, 2013	https://www.academia.edu/download/74377743/Tesis_maestria_Ruiz__Alexei.pdf	TRUE	FALSE	FALSE	FALSE	1 - 3	FALSE	NA	Punta Francés	Cuba	21°36'00"N, 83°03'00"W	21.600219439254275, -83.04997854587225	Dead Coral
88	Halalaimus filicollis	FALSE	Timm, 1961	Ruiz Abierno, 2013	https://www.academia.edu/download/74377743/Tesis_maestria_Ruiz__Alexei.pdf	TRUE	FALSE	FALSE	FALSE	0,5 - 4	FALSE	NA	Punta Francés	Cuba	21°36'00"N, 83°03'00"W	21.600219439254275, -83.04997854587225	Hard substrate
89	Halalaimus floridanus	FALSE	Keppner, 1992	Ruiz Abierno, 2013	https://www.academia.edu/download/74377743/Tesis_maestria_Ruiz__Alexei.pdf	TRUE	FALSE	FALSE	FALSE	0,5 - 3	FALSE	NA	Punta Francés	Cuba	21°36'00"N, 83°03'00"W	21.60026931626653, -83.04996781703703	Thalassia testudum - Seibadal
90	Halalaimus floridanus	FALSE	Keppner, 1992	Ruiz Abierno, 2013	https://www.academia.edu/download/74377743/Tesis_maestria_Ruiz__Alexei.pdf	TRUE	FALSE	FALSE	FALSE	4 - 12	FALSE	NA	Punta Francés	Cuba	21°36'00"N, 83°03'00"W	21.60026931626653, -83.04996781703703	Sand
91	Halalaimus floridanus	FALSE	Keppner, 1992	Ruiz Abierno, 2013	https://www.academia.edu/download/74377743/Tesis_maestria_Ruiz__Alexei.pdf	TRUE	FALSE	FALSE	FALSE	1 - 3	FALSE	NA	Punta Francés	Cuba	21°36'00"N, 83°03'00"W	21.60026931626653, -83.04996781703703	Dead Coral
92	Halalaimus floridanus	FALSE	Keppner, 1992	Ruiz Abierno, 2013	https://www.academia.edu/download/74377743/Tesis_maestria_Ruiz__Alexei.pdf	TRUE	FALSE	FALSE	FALSE	0,5 - 4	FALSE	NA	Punta Francés	Cuba	21°36'00"N, 83°03'00"W	21.60026931626653, -83.04996781703703	Hard substrate
93	Halalaimus gracilis	FALSE	de Man, 1888	Ruiz Abierno, 2013	https://www.academia.edu/download/74377743/Tesis_maestria_Ruiz__Alexei.pdf	TRUE	FALSE	FALSE	FALSE	0,5 - 3	FALSE	NA	Punta Francés	Cuba	21°36'00"N, 83°03'00"W	21.60026931626653, -83.0500321900483	Thalassia testudum - Seibadal
94	Halalaimus gracilis	FALSE	de Man, 1888	Ruiz Abierno, 2013	https://www.academia.edu/download/74377743/Tesis_maestria_Ruiz__Alexei.pdf	TRUE	FALSE	FALSE	FALSE	4 - 12	FALSE	NA	Punta Francés	Cuba	21°36'00"N, 83°03'00"W	21.60026931626653, -83.0500321900483	Sand
95	Halalaimus gracilis	FALSE	de Man, 1888	Ruiz Abierno, 2013	https://www.academia.edu/download/74377743/Tesis_maestria_Ruiz__Alexei.pdf	TRUE	FALSE	FALSE	FALSE	1 - 3	FALSE	NA	Punta Francés	Cuba	21°36'00"N, 83°03'00"W	21.60026931626653, -83.0500321900483	Dead Coral
96	Halalaimus gracilis	FALSE	de Man, 1888	Ruiz Abierno, 2013	https://www.academia.edu/download/74377743/Tesis_maestria_Ruiz__Alexei.pdf	TRUE	FALSE	FALSE	FALSE	0,5 - 4	FALSE	NA	Punta Francés	Cuba	21°36'00"N, 83°03'00"W	21.60026931626653, -83.0500321900483	Hard substrate
97	Halalaimus monstrocaudatus	FALSE	Vitiello, 1970	Ruiz Abierno, 2013	https://www.academia.edu/download/74377743/Tesis_maestria_Ruiz__Alexei.pdf	TRUE	FALSE	FALSE	FALSE	0,5 - 3	FALSE	NA	Punta Francés	Cuba	21°36'00"N, 83°03'00"W	21.600199488444563, -83.0500321900483	Thalassia testudum - Seibadal
98	Halalaimus monstrocaudatus	FALSE	Vitiello, 1970	Ruiz Abierno, 2013	https://www.academia.edu/download/74377743/Tesis_maestria_Ruiz__Alexei.pdf	TRUE	FALSE	FALSE	FALSE	4 - 12	FALSE	NA	Punta Francés	Cuba	21°36'00"N, 83°03'00"W	21.600199488444563, -83.0500321900483	Sand
99	Halalaimus monstrocaudatus	FALSE	Vitiello, 1970	Ruiz Abierno, 2013	https://www.academia.edu/download/74377743/Tesis_maestria_Ruiz__Alexei.pdf	TRUE	FALSE	FALSE	FALSE	1 - 3	FALSE	NA	Punta Francés	Cuba	21°36'00"N, 83°03'00"W	21.600199488444563, -83.0500321900483	Dead Coral
100	Halalaimus monstrocaudatus	FALSE	Vitiello, 1970	Ruiz Abierno, 2013	https://www.academia.edu/download/74377743/Tesis_maestria_Ruiz__Alexei.pdf	TRUE	FALSE	FALSE	FALSE	0,5 - 4	FALSE	NA	Punta Francés	Cuba	21°36'00"N, 83°03'00"W	21.600199488444563, -83.0500321900483	Hard substrate
101	Halalaimus anne	FALSE	Sergeeva, 1972	Ruiz Abierno, 2013	https://www.academia.edu/download/74377743/Tesis_maestria_Ruiz__Alexei.pdf	TRUE	FALSE	FALSE	TRUE	0,5 - 3	FALSE	NA	Cabezo de Moya	Cuba	21°36'00"N, 83°10'00"W	21.600209463849847, -83.16666670354267	Thalassia testudum - Seibadal
102	Halalaimus anne	FALSE	Sergeeva, 1972	Ruiz Abierno, 2013	https://www.academia.edu/download/74377743/Tesis_maestria_Ruiz__Alexei.pdf	TRUE	FALSE	FALSE	TRUE	4 - 12	FALSE	NA	Cabezo de Moya	Cuba	21°36'00"N, 83°10'00"W	21.600209463849847, -83.16666670354267	Sand
103	Halalaimus anne	FALSE	Sergeeva, 1972	Ruiz Abierno, 2013	https://www.academia.edu/download/74377743/Tesis_maestria_Ruiz__Alexei.pdf	TRUE	FALSE	FALSE	TRUE	1 - 3	FALSE	NA	Cabezo de Moya	Cuba	21°36'00"N, 83°10'00"W	21.600209463849847, -83.16666670354267	Dead Coral
104	Halalaimus anne	FALSE	Sergeeva, 1972	Ruiz Abierno, 2013	https://www.academia.edu/download/74377743/Tesis_maestria_Ruiz__Alexei.pdf	TRUE	FALSE	FALSE	TRUE	0,5 - 4	FALSE	NA	Cabezo de Moya	Cuba	21°36'00"N, 83°10'00"W	21.600209463849847, -83.16666670354267	Hard substrate
105	Halalaimus bulbocaudatus	FALSE	Keppner, 1992	Ruiz Abierno, 2013	https://www.academia.edu/download/74377743/Tesis_maestria_Ruiz__Alexei.pdf	TRUE	FALSE	FALSE	TRUE	0,5 - 3	FALSE	NA	Cabezo de Moya	Cuba	21°36'00"N, 83°10'00"W	21.600239390061315, -83.16660233053139	Thalassia testudum - Seibadal
106	Halalaimus bulbocaudatus	FALSE	Keppner, 1992	Ruiz Abierno, 2013	https://www.academia.edu/download/74377743/Tesis_maestria_Ruiz__Alexei.pdf	TRUE	FALSE	FALSE	TRUE	4 - 12	FALSE	NA	Cabezo de Moya	Cuba	21°36'00"N, 83°10'00"W	21.600239390061315, -83.16660233053139	Sand
107	Halalaimus bulbocaudatus	FALSE	Keppner, 1992	Ruiz Abierno, 2013	https://www.academia.edu/download/74377743/Tesis_maestria_Ruiz__Alexei.pdf	TRUE	FALSE	FALSE	TRUE	1 - 3	FALSE	NA	Cabezo de Moya	Cuba	21°36'00"N, 83°10'00"W	21.600239390061315, -83.16660233053139	Dead Coral
108	Halalaimus bulbocaudatus	FALSE	Keppner, 1992	Ruiz Abierno, 2013	https://www.academia.edu/download/74377743/Tesis_maestria_Ruiz__Alexei.pdf	TRUE	FALSE	FALSE	TRUE	0,5 - 4	FALSE	NA	Cabezo de Moya	Cuba	21°36'00"N, 83°10'00"W	21.600239390061315, -83.16660233053139	Hard substrate
109	Halalaimus filicollis	FALSE	Timm, 1961	Ruiz Abierno, 2013	https://www.academia.edu/download/74377743/Tesis_maestria_Ruiz__Alexei.pdf	TRUE	FALSE	FALSE	FALSE	0,5 - 3	FALSE	NA	Cabezo de Moya	Cuba	21°36'00"N, 83°10'00"W	21.60026931626661, -83.16666670354267	Thalassia testudum - Seibadal
110	Halalaimus filicollis	FALSE	Timm, 1961	Ruiz Abierno, 2013	https://www.academia.edu/download/74377743/Tesis_maestria_Ruiz__Alexei.pdf	TRUE	FALSE	FALSE	FALSE	4 - 12	FALSE	NA	Cabezo de Moya	Cuba	21°36'00"N, 83°10'00"W	21.60026931626661, -83.16666670354267	Sand
111	Halalaimus filicollis	FALSE	Timm, 1961	Ruiz Abierno, 2013	https://www.academia.edu/download/74377743/Tesis_maestria_Ruiz__Alexei.pdf	TRUE	FALSE	FALSE	FALSE	1 - 3	FALSE	NA	Cabezo de Moya	Cuba	21°36'00"N, 83°10'00"W	21.60026931626661, -83.16666670354267	Dead Coral
112	Halalaimus filicollis	FALSE	Timm, 1961	Ruiz Abierno, 2013	https://www.academia.edu/download/74377743/Tesis_maestria_Ruiz__Alexei.pdf	TRUE	FALSE	FALSE	FALSE	0,5 - 4	FALSE	NA	Cabezo de Moya	Cuba	21°36'00"N, 83°10'00"W	21.60026931626661, -83.16666670354267	Hard substrate
113	Halalaimus floridanus	FALSE	Keppner, 1992	Ruiz Abierno, 2013	https://www.academia.edu/download/74377743/Tesis_maestria_Ruiz__Alexei.pdf	TRUE	FALSE	FALSE	FALSE	0,5 - 3	FALSE	NA	Cabezo de Moya	Cuba	21°36'00"N, 83°10'00"W	21.600169562224917, -83.16662378820182	Thalassia testudum - Seibadal
114	Halalaimus floridanus	FALSE	Keppner, 1992	Ruiz Abierno, 2013	https://www.academia.edu/download/74377743/Tesis_maestria_Ruiz__Alexei.pdf	TRUE	FALSE	FALSE	FALSE	4 - 12	FALSE	NA	Cabezo de Moya	Cuba	21°36'00"N, 83°10'00"W	21.600169562224917, -83.16662378820182	Sand
115	Halalaimus floridanus	FALSE	Keppner, 1992	Ruiz Abierno, 2013	https://www.academia.edu/download/74377743/Tesis_maestria_Ruiz__Alexei.pdf	TRUE	FALSE	FALSE	FALSE	1 - 3	FALSE	NA	Cabezo de Moya	Cuba	21°36'00"N, 83°10'00"W	21.600169562224917, -83.16662378820182	Dead Coral
116	Halalaimus floridanus	FALSE	Keppner, 1992	Ruiz Abierno, 2013	https://www.academia.edu/download/74377743/Tesis_maestria_Ruiz__Alexei.pdf	TRUE	FALSE	FALSE	FALSE	0,5 - 4	FALSE	NA	Cabezo de Moya	Cuba	21°36'00"N, 83°10'00"W	21.600169562224917, -83.16662378820182	Hard substrate
117	Halalaimus gracilis	FALSE	de Man, 1888	Ruiz Abierno, 2013	https://www.academia.edu/download/74377743/Tesis_maestria_Ruiz__Alexei.pdf	TRUE	FALSE	FALSE	FALSE	0,5 - 3	FALSE	NA	Cabezo de Moya	Cuba	21°36'00"N, 83°10'00"W	21.600209463849847, -83.16665597470745	Thalassia testudum - Seibadal
118	Halalaimus gracilis	FALSE	de Man, 1888	Ruiz Abierno, 2013	https://www.academia.edu/download/74377743/Tesis_maestria_Ruiz__Alexei.pdf	TRUE	FALSE	FALSE	FALSE	4 - 12	FALSE	NA	Cabezo de Moya	Cuba	21°36'00"N, 83°10'00"W	21.600209463849847, -83.16665597470745	Sand
119	Halalaimus gracilis	FALSE	de Man, 1888	Ruiz Abierno, 2013	https://www.academia.edu/download/74377743/Tesis_maestria_Ruiz__Alexei.pdf	TRUE	FALSE	FALSE	FALSE	1 - 3	FALSE	NA	Cabezo de Moya	Cuba	21°36'00"N, 83°10'00"W	21.600209463849847, -83.16665597470745	Dead Coral
120	Halalaimus gracilis	FALSE	de Man, 1888	Ruiz Abierno, 2013	https://www.academia.edu/download/74377743/Tesis_maestria_Ruiz__Alexei.pdf	TRUE	FALSE	FALSE	FALSE	0,5 - 4	FALSE	NA	Cabezo de Moya	Cuba	21°36'00"N, 83°10'00"W	21.600209463849847, -83.16665597470745	Hard substrate
121	Halalaimus monstrocaudatus	FALSE	Vitiello, 1970	Ruiz Abierno, 2013	https://www.academia.edu/download/74377743/Tesis_maestria_Ruiz__Alexei.pdf	TRUE	FALSE	FALSE	FALSE	0,5 - 3	FALSE	NA	Cabezo de Moya	Cuba	21°36'00"N, 83°10'00"W	21.60021943925435, -83.16670961888352	Thalassia testudum - Seibadal
122	Halalaimus monstrocaudatus	FALSE	Vitiello, 1970	Ruiz Abierno, 2013	https://www.academia.edu/download/74377743/Tesis_maestria_Ruiz__Alexei.pdf	TRUE	FALSE	FALSE	FALSE	4 - 12	FALSE	NA	Cabezo de Moya	Cuba	21°36'00"N, 83°10'00"W	21.60021943925435, -83.16670961888352	Sand
123	Halalaimus monstrocaudatus	FALSE	Vitiello, 1970	Ruiz Abierno, 2013	https://www.academia.edu/download/74377743/Tesis_maestria_Ruiz__Alexei.pdf	TRUE	FALSE	FALSE	FALSE	1 - 3	FALSE	NA	Cabezo de Moya	Cuba	21°36'00"N, 83°10'00"W	21.60021943925435, -83.16670961888352	Dead Coral
124	Halalaimus monstrocaudatus	FALSE	Vitiello, 1970	Ruiz Abierno, 2013	https://www.academia.edu/download/74377743/Tesis_maestria_Ruiz__Alexei.pdf	TRUE	FALSE	FALSE	FALSE	0,5 - 4	FALSE	NA	Cabezo de Moya	Cuba	21°36'00"N, 83°10'00"W	21.60021943925435, -83.16670961888352	Hard substrate
125	Halalaimus anne	FALSE	Sergeeva, 1972	Hernandez Abreu, 2019	https://aquadocs.org/items/af0b3254-d498-4a68-bb3c-59b70906c063	TRUE	FALSE	FALSE	TRUE	1209	FALSE	NA	Cabo de San Antonio	Cuba	22°11'06"N, 84°52'15"W	22.185048998413738, -84.87076073236418	Well aerated bottom mud
126	Halalaimus anne	FALSE	Sergeeva, 1972	Hernandez Abreu, 2019	https://aquadocs.org/items/af0b3254-d498-4a68-bb3c-59b70906c063	TRUE	FALSE	FALSE	TRUE	1296	FALSE	NA	Cayo Jutía	Cuba	22°48'20"N, 84°06'32"W	22.805548331143946, -84.1089559746789	Well aerated bottom mud
127	Halalaimus curvicaudatus	FALSE	Juario, 1974	Hernandez Abreu, 2019	https://aquadocs.org/items/af0b3254-d498-4a68-bb3c-59b70906c063	TRUE	FALSE	FALSE	TRUE	1513	TRUE	NA	Bahía Honda	Cuba	23°05'08"N, 83°11'52"W	23.119100513687343, -83.19791501985974
128	Halalaimus anne	FALSE	Sergeeva, 1972	Hernandez Abreu, 2019	https://aquadocs.org/items/af0b3254-d498-4a68-bb3c-59b70906c063	TRUE	FALSE	FALSE	TRUE	974 - 1513	FALSE	NA	Bahía Honda	Cuba	23°02'16"N, 83°11'14"W – 23°05'08"N, 83°11'49"W	23.0619066290077, -83.1921731814198	Well aerated bottom mud
129	Halalaimus curvicaudatus	FALSE	Juario, 1974	Hernandez Abreu, 2019	https://aquadocs.org/items/af0b3254-d498-4a68-bb3c-59b70906c063	TRUE	FALSE	FALSE	TRUE	1535	TRUE	NA	Bahía de Mariel	Cuba	23°07'44"N, 82°43'55"W	23.13698797000608, -82.7345001264072
130	Halalaimus anne	FALSE	Sergeeva, 1972	Hernandez Abreu, 2019	https://aquadocs.org/items/af0b3254-d498-4a68-bb3c-59b70906c063	TRUE	FALSE	FALSE	TRUE	1535	FALSE	NA	Bahía de Mariel	Cuba	23°07'45"N, 82°43'55"W	23.129114008718112, -82.73196549001176	Well aerated bottom mud
131	Halalaimus floridanus	FALSE	Keppner, 1992	Armenteros et al., 2010		TRUE	FALSE	FALSE	FALSE	NA	FALSE	NA	Cienfuegos bay, Caribean sea	Cuba	22°07'58"N, 80°29'49"W	22.133012168353577, -80.49707743236544	muddy sediments (87% silt/clay)
132	Halalaimus floridanus	FALSE	Keppner, 1992	Armenteros, 2010		TRUE	FALSE	FALSE	FALSE	3,3 - 14,3	FALSE	NA	Cienfuegos bay, Caribean sea	Cuba	22°10'00"N, 80°19'60"W	22.16691507631952, -80.33330111702382	muddy
133	Halalaimus monstrocaudatus	FALSE	Vitiello, 1970	Armenteros, 2010		TRUE	FALSE	FALSE	FALSE	3,3 - 14,3	FALSE	NA	Cienfuegos bay, Caribean sea	Cuba	22°10'00"N, 80°20'00"W	22.166895204612725, -80.33322601517733	muddy	PhD Thesis - checklist
134	Halalaimus filicollis	FALSE	Timm, 1961	Marzo-Pérez et al., 2022		TRUE	FALSE	FALSE	FALSE	8 - 10	FALSE	NA	Jardines de la Reina coral reef system	Cuba	20°30'47"N, 78°23'11"W – 21°18'21"N, 79°35'33"W	20.9096971223786, -78.9894529891407	coral colony
135	Halalaimus absconditus	TRUE	Bussau, 1993	Bussau, 1993	https://nemys.ugent.be/aphia.php?p=sourcedetails&id=9900	TRUE	FALSE	FALSE	FALSE	4174	TRUE	1 Female	Peru Basin	International waters	07°05'04"S, 88°27'06"W	-7.08417821968894, -88.4516667034768	Manganese nodule field
136	Halalaimus abyssus	TRUE	Bussau, 1993	Bussau, 1993	https://nemys.ugent.be/aphia.php?p=sourcedetails&id=9900	TRUE	FALSE	FALSE	FALSE	4159	TRUE	1 Male. 1 Female	Peru Basin	International waters	07°04'02"S, 88°28'20"W	-7.06704118840276, -88.4722543899846	Manganese nodule field
137	Halalaimus aedificandistudiosus	TRUE	Bussau, 1993	Bussau, 1993	https://nemys.ugent.be/aphia.php?p=sourcedetails&id=9900	TRUE	FALSE	FALSE	FALSE	4135	TRUE	1 Male	Peru Basin	International waters	07°04'27"S, 88°28'20"W	-7.07391116093879, -88.4722436611487	manganese nodule field, male lies in a sediment tube
138	Halalaimus arundinaceus	TRUE	Bussau, 1993	Bussau, 1993	https://nemys.ugent.be/aphia.php?p=sourcedetails&id=9900	TRUE	FALSE	FALSE	FALSE	4143	FALSE	1 Female	Peru Basin	International waters	07°03'52"S, 88°27'57"W	-7.064231445142042, -88.46584403260312	manganese nodule field, self-made sediment tube
139	Halalaimus egregius	TRUE	Bussau, 1993	Bussau, 1993	https://nemys.ugent.be/aphia.php?p=sourcedetails&id=9900	TRUE	FALSE	FALSE	FALSE	4174	TRUE	1 Female	Peru Basin	International waters	07°05'04"S, 88°27'06"W	-7.08417821968894, -88.4516667034768	Manganese nodule field
140	Halalaimus longinquus	TRUE	Bussau, 1993	Bussau, 1993	https://nemys.ugent.be/aphia.php?p=sourcedetails&id=9900	TRUE	FALSE	FALSE	FALSE	4157. 4154	TRUE	2 females , 1juv	Peru Basin	International waters	07°04'39"S, 88°27'45"W – 07°05'09"S, 88°28'03"W	-7.081464350254575, -88.464924901921307	manganese nodule field
141	Halalaimus oblongus	TRUE	Bussau, 1993	Bussau, 1993	https://nemys.ugent.be/aphia.php?p=sourcedetails&id=9900	TRUE	FALSE	FALSE	FALSE	4159	TRUE	1 male	Peru Basin	International waters	07°04'02"S, 88°28'20"W	-7.06704118840276, -88.4722543899846	sediment in between manganese nodules, 0-1cm
142	Halalaimus praestans	TRUE	Bussau, 1993	Bussau, 1993	https://nemys.ugent.be/aphia.php?p=sourcedetails&id=9900	TRUE	FALSE	FALSE	FALSE	4174. 4154	TRUE	2 females	Peru Basin	International waters	07°05'04"S, 88°27'06"W – 07°04'47"S, 88°27'15"W	-7.081891647175205, -88.452900610515002	in manganese nodule, 30-40 cm deep in sediment
143	Halalaimus climactericus	TRUE	Wieser, 1953	Wieser, 1953	https://nemys.ugent.be/aphia.php?p=sourcedetails&id=9287	TRUE	FALSE	FALSE	FALSE	70 - 80	FALSE	2 Females	Chilean Exclusive Economic Zone	Chile	41°32'00"S, 73°01'30"W	-41.53311642620419, -73.02503218939681	Sublittoral, soft bottom
144	Halalaimus deseadensis	FALSE	Pastor de Ward, 1998 (another publication)	Pastor de Ward, 1998		TRUE	FALSE	FALSE	FALSE	NA	FALSE	NA	Ria Deseado (different localities)	Argentina	47°45'00"S, 65°55'00"W	-47.74992062029861, -65.91663451611159	Fine sand, silt-clay, on algae and on mollusca shelves. Littoral and infralittoral
145	Halalaimus diacros	FALSE	Mawson, 1958	Pastor de Ward, 1998		TRUE	FALSE	FALSE	FALSE	NA	FALSE	NA	Punta Cavendish and Restinga Chafers, Ria Deseado	Argentina	47°45'00"S, 65°55'00"W	-47.74992062029861, -65.91663451611159	on algae
146	Halalaimus gracilis	FALSE	de Man, 1888	Pastor de Ward, 1998		TRUE	FALSE	FALSE	TRUE	NA	FALSE	NA	Punta Cavendish and Restinga Chafers, Ria Deseado	Argentina	47°45'00"S, 65°55'00"W	-47.74987012420534, -65.91664524494679	on algae
147	Halalaimus setosus	FALSE	Timm, 1961	Pastor de Ward, 1998		TRUE	FALSE	FALSE	TRUE	NA	FALSE	NA	Embarcadero, La Trampa and Cañadón del Puerto, Ria Deseado	Argentina	47°45'00"S, 65°55'00"W	-47.74989176539417, -65.91666670261722	Fine sand with lot of interstitial water and infralittoral
148	Halalaimus comatus	TRUE	Wieser, 1953	Wieser, 1953	https://nemys.ugent.be/aphia.php?p=sourcedetails&id=9287	TRUE	FALSE	FALSE	FALSE	70 - 80 (0-21cm above low water level)	FALSE	3 Females	Southern Chile, the Magallanes area. Estrecho de Magallanes, Punta Santa Maria, near Agua Fresca.	Chile	53°22'00"S, 70°57'00"W	-53.36650022494279, -70.94996781583959	Littoral algae and sublittoral, soft bottom
149	Halalaimus capitulatus	FALSE	Boucher, 1977	Austen et Widdicombe 1998		TRUE	FALSE	FALSE	FALSE	30	FALSE	NA	Oslofjord	Norway	59°42'48"N, 10°32'12"W	59.713446902213285, -10.536634515507632	sandy mud sediment
150	Halalaimus isaitshikovi	FALSE	Filipjev, 1927	Austen, M. C.. Widdicombe, S. 1998		TRUE	FALSE	FALSE	FALSE	30	FALSE	NA	Oslofjord	Norway	59°42'48"N, 10°32'12"W	59.713452313032725, -10.536688159683694	sandy mud sediment/ predatory / disturbance activities of the heart urchin Brissopsis lyrifera
151	Halalaimus gracilis	FALSE	de Man, 1888	Schuurmans Stekhoven 1946		TRUE	FALSE	FALSE	TRUE	300 - 350	FALSE	3 Males. 13 Females. 4 Juveniles	Skagerrak. Stockholm	Sweden	58°49'00"N, 09°52'00"W	58.816777777332405, -9.866677430896804	mud
152	Halalaimus isaitshikovi	FALSE	Filipjev, 1927	Dando et al, 1991		TRUE	FALSE	FALSE	FALSE	162	FALSE	NA	North Sea pockmark with an active methaneseep	Scotland	58°16'57"N, 00°59'12"E	58.282612783682396, 0.9866774267450231	Sulphide-rich sediment
153	Halalaimus longicaudatus	FALSE	Filipjev, 1927	Dando et al, 1991		TRUE	FALSE	FALSE	TRUE	153 - 162	FALSE	NA	North Sea pockmark with an active methaneseep	Scotland	58°16'57"N, 00°59'12"E	58.2825958622716, 0.986655969074598	Sulphide-rich sediment
154	Halalaimus gracilis	FALSE	de Man, 1888	Neilson et Boag, 2002		FALSE	TRUE	FALSE	FALSE	0	FALSE	NA	Invergowrie Bay, Tay estuary	Scotland	56°27'00"N, 03°03'00"W	56.45012449152198, -3.049978544516564	intertidal, sand
155	Halalaimus curvicaudatus	TRUE	Juario, 1974	Juario, 1974	https://nemys.ugent.be/aphia.php?p=sourcedetails&id=227797	TRUE	FALSE	FALSE	FALSE	39	FALSE	2 Males	Helgoland	Germany	54°01'00"N, 07°45'00"E	54.016824265351886, 7.750010726522855	sublittoral meiofauna
156	Halalaimus capitulatus	FALSE	Boucher, 1977	Blome et al. 1999		TRUE	FALSE	FALSE	FALSE	NA	FALSE	NA	Gröninger Plate, south of Spiekeroog Island	Germany	53°43'00"N, 7°45'00"E	53.716761908742214, 7.750010726507651	sandy tidal
157	Halalaimus gracilis	FALSE	de Man, 1888	Urban-Malinga et al. 2013		FALSE	TRUE	FALSE	FALSE	1,7	FALSE	NA	Vistula Lagoon, southern Baltic Sea	Poland	54°22'00"N, 19°27'00"E	54.36677293225616, 19.450010726540658	medium and fine sand	Experiment. H. gracilis wasn't present after the treatment
158	Halalaimus amphidellus	FALSE	Vitiello, 1970	Castel, 1992	https://hal.sorbonne-universite.fr/hal-03044402/document	FALSE	TRUE	FALSE	TRUE	Shallow, depth not specified	FALSE	NA	Arcachon lagoon	France	44°41'55"N, 01°06'42"W	44.698618346406725, -1.1117076799525047	Muddy organic-rich sediments
159	Halalaimus cirrhatus	FALSE	Gerlach, 1953	Palacín, et al., 1992	https://www.sciencedirect.com/science/article/abs/pii/S0272771405800538	TRUE	FALSE	FALSE	FALSE	Max 6	FALSE	NA	Alfacs Bay, Ebro River delta,Western Mediterranean	Spain	40°33'00"N, 00°32'00"E – 40°38'00"N, 00°44'00"E	40.5918621517778, 0.633338661487641	Silt and clay
160	Halalaimus lutarus	TRUE	Vitiello, 1970	Vitiello, 1970	https://nemys.ugent.be/aphia.php?p=sourcedetails&id=3660	TRUE	FALSE	FALSE	FALSE	580	TRUE	2 males	Golfe du Lion near Marseille, Canyon du Planier	France	43°03'20"N, 05°13'00"E	43.055696681530165, 5.216698883678751	NA
161	Halalaimus amphistrius	TRUE	Vitiello, 1970	Vitiello, 1970	https://nemys.ugent.be/aphia.php?p=sourcedetails&id=3660	TRUE	FALSE	FALSE	FALSE	370	FALSE	2 Females	Cassidaigne (Canyon(s)	France	43°07'27"N, 05°27'20"E	43.124350612775096, 5.455565236847272	Bottom mud
162	Halalaimus monstrocaudatus	TRUE	Vitiello, 1970	Vitiello, 1970	https://nemys.ugent.be/aphia.php?p=sourcedetails&id=3660	TRUE	FALSE	FALSE	FALSE	370	FALSE	1 male + 1 female	Golfe du Lion, near Marseille, Cañon de la Cassidaigne	France	43°07'27"N, 05°27'20"E	43.12429979286176, 5.455598512516894	NA
163	Halalaimus turbidus	TRUE	Vitiello, 1970	Vitiello, 1970	https://nemys.ugent.be/aphia.php?p=sourcedetails&id=3660	TRUE	FALSE	FALSE	FALSE	310-320	FALSE	1 male + 1 female	Golfe du Lion, near Marseille, Canyon de la Cassidaigne,	France	43°07'58"N, 5°27'30"E – 43°07'58"N, 5°28'47"E	43.132934362846349, 5.468963374165120	mud
164	Halalaimus delamarei	TRUE	Vitiello, 1970	Vitiello, 1970	https://nemys.ugent.be/aphia.php?p=sourcedetails&id=3660	TRUE	FALSE	FALSE	FALSE	650	TRUE	1 Male. 6 Females	Cassidaigne (Canyon(s))	France	43°07'02"N, 05°28'47"E	43.11739446581195, 5.47975438368136	mud
165	Halalaimus pachyodoroides	TRUE	Vitiello, 1970	Vitiello, 1970	https://nemys.ugent.be/aphia.php?p=sourcedetails&id=3660	TRUE	FALSE	FALSE	FALSE	370 - 410	FALSE	2 males + 2 females + 2 juv.	Gulf du Lion near Marseille, Cassidaigne Canyon,	France	43°06'05"N, 05°32'05"E – 43°07'27"N, 05°27'20"E	43.112946168804001, 5.495106710669930	silt
166	Halalaimus amphidellus	TRUE	Vitiello, 1970	Vitiello, 1970	https://nemys.ugent.be/aphia.php?p=sourcedetails&id=3660	TRUE	FALSE	FALSE	FALSE	350	FALSE	3 Females. 2 Juveniles	Cassidaigne (Canyon(s)	France	43°07'15"N, 5°30'00"E	43.12098206232969, 5.499978539505483	Bottom mud
167	Halalaimus filicorpus	TRUE	Vitiello, 1970	Vitiello, 1970	https://nemys.ugent.be/aphia.php?p=sourcedetails&id=3660	TRUE	FALSE	FALSE	FALSE	350	FALSE	1 Male	Cassidaigne (Canyon(s))	France	43°07'15"N, 5°30'00"E	43.121005555643556, 5.5000321836815464	mud
168	Halalaimus gracilis	FALSE	de Man, 1888	Allouche et al., 2020		TRUE	FALSE	FALSE	FALSE	0,6	FALSE	NA	Bizerte Bay	Tunisia	37°16'06.24"N, 09°52'59.24"E	37.268519505266624, 9.883143654609443	Coarse and fine sediment particles mixed
169	Halalaimus gracilis	FALSE	de Man, 1888	Hedfi et al. 2022		TRUE	FALSE	FALSE	FALSE	0	FALSE	NA	Bizerte bay	Tunisia	37°16'05.8"N, 09°53'00.7"E	37.268431457809626, 9.88355998344465	upper sublittoral. Experiment, microcosm
170	Halalaimus gracilis	FALSE	de Man, 1888	Ali et al. 2021		TRUE	FALSE	FALSE	FALSE	0,1	FALSE	NA	Bizerte bay	Tunisia	37°15'07.34"N, 09°56'26.75"E	37.252235290571384, 9.940774625773585	Sand, silt/clay. Experiment
171	Halalaimus gracilis	FALSE	de Man, 1888	Allouche et al. 2022		TRUE	FALSE	FALSE	FALSE	0,5	FALSE	NA	Bizerte Bay	Tunisia	37°15'07.34"N, 09°56'26.75"E	37.25228653008272, 9.94074243926795	subtidal pristine beach, Experiment contamination
172	Halalaimus gracilis	FALSE	de Man, 1888	Badraoui, et al. 2023		TRUE	FALSE	FALSE	FALSE	0,5	FALSE	NA	Bizerte Bay	Tunisia	37°15'07.34"N, 09°56'26.75"E	37.252175511097455, 9.94074243926795	subtidal site. sand and silt-clay
173	Halalaimus gracilis	FALSE	de Man, 1888	Bellakhal et al, 2023		TRUE	FALSE	FALSE	FALSE	0,5	FALSE	NA	Bizerte Bay	Tunisia	37°15'07.34"N, 09°56'26.75"E	37.25220967080265, 9.940806812279224	upper infralittoral, sand and silt-clay
174	Halalaimus gracilis	FALSE	de Man, 1888	Hedfi et al. 2023		TRUE	FALSE	FALSE	FALSE	0	FALSE	NA	Bizerte bay	Tunisia	37°15'07.34"N, 09°56'26.75"E	37.25220967080265, 9.940806812279224	upper infralittoral. Experiment, mesocosms
175	Halalaimus gracilis	FALSE	de Man, 1888	Aldraiwish, et al. 2024		TRUE	FALSE	FALSE	FALSE	NA	FALSE	NA	Upper infralittoral domain of Bizerte Bay	Tunisia	37°15'07.34"N, 09°56'26.75"E	37.25220967080265, 9.940806812279224	sand - contamination experiment
176	Halalaimus gracilis	FALSE	de Man, 1888	Ishak et al., 2024		TRUE	FALSE	FALSE	FALSE	0,5	FALSE	NA	Upper infralittoral zone of Bizerte Ba	Tunisia	37°15'07.34"N, 09°56'26.75"E	37.25220967080265, 9.940806812279224	sand - Experiment
177	Halalaimus gracilis	FALSE	de Man, 1888	Essid, et al. 2020		TRUE	FALSE	FALSE	FALSE	0,4	FALSE	NA	Ghar El Melh lagoon	Tunisia	37°09'12"N, 10°13'01"E	37.15341877578223, 10.216428794814796	silt-clay
178	Halalaimus gracilis	FALSE	de Man, 1888	Saidi et al, 2017		FALSE	TRUE	FALSE	FALSE	1,3	FALSE	NA	Ghar El Melh lagoon	Tunisia	37°09'07"N, 10°13'01"E	37.15187190325481, 10.216897669945858	paper industry microcosmos experiment. Salinity 29 ppt - polyhaline (18.0-30.0 ppt)
179	Halalaimus capitulatus	FALSE	Boucher, 1977	Jouili et al 2018		TRUE	FALSE	FALSE	TRUE	NA	FALSE	NA	Bizerte bay and Bibane lagoon	Tunesia	33°18'04.03"N, 11°12'56.4"E	33.30129871576249, 11.215623781454353	Mud
180	Halalaimus brevispiculum	FALSE	Sergeeva, 1973	Sergeeva, Ürkmez et Revkova, 2021	https://doi.org/10.1016/j.rsma.2021.101904	TRUE	FALSE	FALSE	FALSE	88 - 160	FALSE	NA	Istanbul Strait’s (Bosphorus) outlet area of the Black Sea	Turkey	41°23′17"N, 29°12′14"E – 41°28′58"N, 29°15′08"E	41.4358436081345, 29.2281934691928	Silt
181	Halalaimus sobakini	FALSE	Sergeeva, 1973	Sergeeva, Ürkmez et Revkova, 2021	https://doi.org/10.1016/j.rsma.2021.101904	TRUE	FALSE	FALSE	FALSE	88 - 160	FALSE	NA	Istanbul Strait’s (Bosphorus) outlet area of the Black Sea	Turkey	41°23′17"N, 29°12′14"E – 41°28′58"N, 29°15′08"E	41.4358436081345, 29.2281934691928	Silt
182	Halalaimus wodjanizkii	FALSE	Sergeeva, 1972	Sergeeva, Ürkmez et Revkova, 2021	https://doi.org/10.1016/j.rsma.2021.101904	TRUE	FALSE	FALSE	FALSE	88 - 160	FALSE	NA	Istanbul Strait’s (Bosphorus) outlet area of the Black Sea	Turkey	41°23′17"N, 29°12′14"E – 41°28′58"N, 29°15′08"E	41.4358436081345, 29.2281934691928	Silt
183	Halalaimus ponticus	FALSE	Filipjev, 1922	Yanko et al. 2024		TRUE	FALSE	FALSE	FALSE	71–905	FALSE	NA	northwestern part of the Black Sea, within the Dnieper paleovalley and canyon	Ukrania	45°01'51"N, 32°29'47"E – 44°40'16"N, 31°17'30"E	44.851139155823702, 31.894071090504099	silt and clay dominate, a large number of gas seeps have been observed
184	Halalaimus ponticus	FALSE	Filipjev, 1922	Yanko et al. 2024		TRUE	FALSE	FALSE	FALSE	16–35	FALSE	NA	northwestern part of the Black Sea, underwater extension of a vast alluvial plain with deep-lying bedrock	Ukrania	45°55'25"N, 31°04'13"E – 45°49'26"N, 31°09'10"E	45.978128896829148, 31.065154681322902	pebbles and granules composed largely by molluscan shells and their fragments embedded by mud, no gas seeps were observed
185	Halalaimus ponticus	FALSE	Filipjev, 1922	Yanko et al. 2024		TRUE	FALSE	FALSE	FALSE	17.5–45	FALSE	NA	northwestern part of the Black Sea, at the mouth of the modern Karkinitskiy Bay	Ukrania	45°59'14"N, 32°31'15"E – 45°29'22"N, 32°12'14"E	45.738434620943302, 32.362328539620506	clay dominate, no gas seeps have been observed so far within this study area
186	Halalaimus minusculus	TRUE	Tchesunov, 1978	Tchesunov, 1978	https://nemys.ugent.be/aphia.php?p=sourcedetails&id=392601	TRUE	FALSE	FALSE	FALSE	50	FALSE	4 males+3 females	South Caspian	Russia	39°38'00"N, 49°46'00"E	39.633490263269124, 49.76665596819612	heavily silted sand	At the time of the sampling the area belonged to Russia.
187	Halalaimus gracilis	FALSE	de Man, 1888	Gerlach, 1967		TRUE	FALSE	FALSE	FALSE	0,8	FALSE	1 male+1 female+1 juv	Red Sea, Sarso island	Saudi Arabia	16°50'00"N, 41°30'00"E	16.8335694735277, 41.50002145402923	sandy beach and the littoral subsoil water
188	Halalaimus relatus	FALSE	Gerlach, 1967	Gerlach, 1967		TRUE	FALSE	FALSE	FALSE	0,8	FALSE	2 males	sandy beach and the littoral subsoil water of Sarso Island (Southern Red Sea)	Saudi Arabia	16°50'00"N, 41°30'00"E	16.83354893531633, 41.500053640534865	solid coral calcareous limestone
189	Halalaimus sarsi	TRUE	Gerlach, 1967	Gerlach, 1967	https://nemys.ugent.be/aphia.php?p=sourcedetails&id=9585	TRUE	FALSE	FALSE	FALSE	NA	FALSE	1 male+1 female	sandy beach and the littoral subsoil water of Sarso Island (Southern Red Sea)	Saudi Arabia	16°50'00"N, 41°30'00"E	16.83354893531633, 41.500053640534865	NA
190	Halalaimus gidanensis	TRUE	Nasira et Turpeenniemi, 2002	Nasira et Turpeenniemi, 2002	https://nemys.ugent.be/aphia.php?p=sourcedetails&id=129059	TRUE	FALSE	FALSE	FALSE	0,1 - 0,5	FALSE	1 Male. 1 Female	Gidani and Sonmiani, beaches of the Arabian Sea (Balochistan)	Pakistan	25°30'00"N, 66°30'00"E	25.50020333482175, 66.49999999655503	Silty sand and mud bottoms
191	Halalaimus isaitshikovi	FALSE	Filipjev, 1927	Nanajkar, 2010		TRUE	FALSE	FALSE	FALSE	7 - 500	FALSE	NA	Central West coast	India	17°30'00"N, 71°12'00"E and 13°00'11"N, 74°03'00"E	15.251765452771398, 72.624994631916451	Subtidal
192	Halalaimus isaitshikovi	FALSE	Filipjev, 1927	Nanajkar et Ingole, 2010		TRUE	FALSE	FALSE	FALSE	7 - 500	FALSE	NA	Central West coast	India	17°30'00"N, 71°12'00"E and 13°00'11"N, 74°03'00"E	15.251765452771398, 72.624994631916451	Subtidal
193	Halalaimus isaitshikovi	FALSE	Filipjev, 1927	Nanajkar, Ingole et Chatterjee, 2010		TRUE	FALSE	FALSE	FALSE	7 - 500	FALSE	NA	Central West coast	India	17°30'00"N, 71°12'00"E and 13°00'11"N, 74°03'00"E	15.251765452771398, 72.624994631916451	Subtidal
194	Halalaimus gracilis	FALSE	de Man, 1888	Sajan et Damodaran, 2007		TRUE	FALSE	FALSE	FALSE	30 - 200	FALSE	NA	shelf regions off the west coast	India	08°04'36"N, 77°22'36"E – 21°57'39"N, 67°58'09"E	15.018965327784301,72.672884509847549	fine sand (shallow) to mud
195	Halalaimus isaitshikovi	FALSE	Filipjev, 1927	Sajan et Damodaran, 2007		TRUE	FALSE	FALSE	FALSE	30 - 200	FALSE	NA	shelf regions off the west coast	India	08°04'36"N, 77°22'36"E – 21°57'39"N, 67°58'09"E	15.018965327784301,72.672884509847549	NA
196	Halalaimus gracilis	FALSE	de Man, 1888	Singh et Ingole, 2015		TRUE	FALSE	FALSE	FALSE	34 and 48	FALSE	NA	Western Indian continental margin, Arabian Sea	India	14°16'37"N, 72°29'05"E	14.276915911427679, 72.48477594220431	Sandy facies
197	Halalaimus gracilis	FALSE	de Man, 1888	Singh et Ingole, 2015		TRUE	FALSE	FALSE	TRUE	2001 and 2546	TRUE	NA	Western Indian continental margin, Arabian Sea	India	14°16'37"N, 72°29'05"E	14.276915911427679, 72.48477594220431	Clayey silts
198	Halalaimus filum	FALSE	Gerlach, 1962	Varadharajan et Soundarapandian, 2013		TRUE	FALSE	FALSE	TRUE	0	FALSE	NA	Aiyyampattinam, South East Coast of India	India	09°57'27"N, 79°11'02"E	9.957764170532823, 79.18389962509418	NA
199	Halalaimus setosus	FALSE	Timm, 1961	Varadharajan et Soundarapandian, 2013		TRUE	FALSE	FALSE	FALSE	0	FALSE	NA	Arukkattuthurai, South East Coast of India	India	10°23'30.51"N, 79°52'07.14"E – 09°57'27"N, 79°11'02"E	10.174907566353385, 79.526205073250111	NA
200	Halalaimus filum	FALSE	Gerlach, 1962	Varadharajan et Soundarapandian, 2013		TRUE	FALSE	FALSE	TRUE	0	FALSE	NA	Mallipattinam, South East Coast of India	India	10°16'35"N, 79°19'12"E	10.276568354214623, 79.3199678097568	NA
201	Halalaimus filum	FALSE	Gerlach, 1962	Varadharajan et Soundarapandian, 2013		TRUE	FALSE	FALSE	TRUE	0	FALSE	NA	Manalmelkudi, South East Coast of India	India	10°25'13"N, 79°18'51"E	10.420478275567438, 79.31420961160497	NA
202	Halalaimus filum	FALSE	Gerlach, 1962	Varadharajan et Soundarapandian, 2013		TRUE	FALSE	FALSE	TRUE	0	FALSE	NA	Pointcalimere or Kodiakkarai, South East Coast of India	India	10°18'00"N, 79°51'00"E	10.300211108571991, 79.85002145393318	NA
203	Halalaimus filum	FALSE	Gerlach, 1962	Varadharajan et Soundarapandian, 2013		TRUE	FALSE	FALSE	TRUE	0	FALSE	NA	Arukkattuthurai, South East Coast of India	India	10°23'30.51"N, 79°52'07.14"E	10.392061558119574, 79.86863926742859	NA
204	Halalaimus filum	FALSE	Gerlach, 1962	Kumar et al., 2022		TRUE	FALSE	FALSE	TRUE	8 - 12	FALSE	NA	Nagapattinam coastal waters	India	10°45'16.43"N, 79°52'27.86"E	10.754806318256508, 79.87440559626795	Silt, sand
205	Halalaimus filum	FALSE	Gerlach, 1962	Punniyamoorthy et al., 2021		FALSE	TRUE	FALSE	TRUE	NA	FALSE	NA	Pichavaram Mangrove Forest	India	11°25'42.66"N, 79°47'41.33"E	11.428727010919843, 79.79481389627614	Muddy substrate, sand and silt
206	Halalaimus gracilis	FALSE	de Man, 1888	Sivaleela, 2016		FALSE	TRUE	FALSE	FALSE	NA	FALSE	NA	Andhra Pradesh Coast	India	04°38'46.51"N, 80°9'28.61"E – 17°53'13.70"N, 83°27'18.90"E	11.266889561979255, 81.806587867462412	intertidal
207	Halalaimus capitulatus	FALSE	Boucher, 1977	Ansari et al. 2018		TRUE	FALSE	FALSE	TRUE	30 -50	FALSE	NA	Southeast Continental Shelf	India	10°34'02"N, 79°52'08"E – 15°14'29"N, 80°53'52"E	12.904479576101, 80.3833654828042	NA	Mistyped Halalaimus capitulatEs
208	Halalaimus gracilis	FALSE	de Man, 1888	Ansari et al, 2012		TRUE	FALSE	FALSE	FALSE	30 - 175	FALSE	NA	Southeast continental shelf	India	10°34'02"N, 79°52'08"E – 15°14'29"N, 80°53'52"E	12.904479576101, 80.3833654828042	NA
209	Halalaimus gracilis	FALSE	de Man, 1888	Ansari et al. 2018		TRUE	FALSE	FALSE	FALSE	30 to > 175	FALSE	NA	Southeast Continental Shelf	India	10°34'02"N, 79°52'08"E – 15°14'29"N, 80°53'52"E	12.904479576101, 80.3833654828042	NA
210	Halalaimus longicaudatus	FALSE	Filipjev, 1927	Ansari et al. 2018		TRUE	FALSE	FALSE	TRUE	30 to > 175	FALSE	NA	Southeast Continental Shelf	India	10°34'02"N, 79°52'08"E – 15°14'29"N, 80°53'52"E	12.904479576101, 80.3833654828042	NA
211	Halalaimus gracilis	FALSE	de Man, 1888	Bhanu et al. 2017		TRUE	FALSE	FALSE	FALSE	10 - 30	FALSE	NA	Nizampatnam Bay, Bay of Bengal	India	15°25'00"N, 80°01'00"E – 15°55'00"N, 80°50'00"E	15.666868141757099, 80.425010725173649	sand, silt, and clay
212	Halalaimus longicaudatus	FALSE	Filipjev, 1927	Bhanu et al. 2017		TRUE	FALSE	FALSE	TRUE	10 - 30	FALSE	NA	Nizampatnam Bay, Bay of Bengal	India	15°25'00"N, 80°01'00"E – 15°55'00"N, 80°50'00"E	15.666868141757099, 80.425010725173649	sand, silt, and clay
213	Halalaimus gracilis	FALSE	de Man, 1888	Annapurna et al. 2017		TRUE	FALSE	FALSE	FALSE	10 - 40	FALSE	NA	off Pudimadaka in Visakhapatnam, Bay of Bengal, east coast of India	India	17°29'13"N, 83°00'09"E	17.48684064472728, 83.00248926753578	sediment silty in nature with varying fractions of clay and sand content
214	Halalaimus filicollis	FALSE	Timm, 1961	Rao et Misra, 1996		TRUE	FALSE	FALSE	FALSE	0	FALSE	NA	Dighe Beach, West Bengal Coast	India	21°36'00"N, 87°30'00"E	21.60021943925434, 87.50003218296297	Intertidal. Fine silicious sand with clay and silt
215	Halalaimus capitulatus	FALSE	Boucher, 1977	Ghosh et Mandal, 2021		TRUE	FALSE	FALSE	TRUE	0	FALSE	NA	Coastal Bay of Bengal, East India	India	21°38'44.49"N, 87°37'26.49"E	21.645950958858123, 87.6240464541288	unpolluted intertidal site, sand and organic matter
216	Halalaimus filicollis	FALSE	Timm, 1961	Ansari et Bhadury, 2017		FALSE	TRUE	FALSE	FALSE	NA	FALSE	NA	Western- and eastern-most parts of the Sundarban	Bangladesh	22°03'00"N, 88°01'00"E – 22°40'00"N, 91°34'00"E	22.358541650283250, 89.791655967639997	Checklist
217	Halalaimus gracilis	FALSE	de Man, 1888	Ansari et Bhadury, 2017		TRUE	TRUE	FALSE	FALSE	NA	FALSE	NA	Western- and eastern-most parts of the Sundarban	India	22°03'00"N, 88°01'00"E – 22°40'00"N, 91°34'00"E	22.358541650283250, 89.791655967639997	Checklist
218	Halalaimus lineatoides	FALSE	Timm, 1961	Ansari et Bhadury, 2017		FALSE	TRUE	FALSE	FALSE	NA	FALSE	NA	Western- and eastern-most parts of the Sundarban	India	22°03'00"N, 88°01'00"E – 22°40'00"N, 91°34'00"E	22.358541650283250, 89.791655967639997	Checklist
219	Halalaimus lineatus	FALSE	Timm, 1961	Ansari et Bhadury, 2017		FALSE	TRUE	FALSE	FALSE	NA	FALSE	NA	Western- and eastern-most parts of the Sundarban	India	22°03'00"N, 88°01'00"E – 22°40'00"N, 91°34'00"E	22.358541650283250, 89.791655967639997	Checklist
220	Halalaimus longicaudatus	FALSE	Filipjev, 1927	Ansari et Bhadury, 2017		FALSE	TRUE	FALSE	TRUE	NA	FALSE	NA	Western- and eastern-most parts of the Sundarban	Between Hooghly estuary (India) and Cox’s Bazar	22°03'00"N, 88°01'00"E – 22°40'00"N, 91°34'00"E	22.358541650283250, 89.791655967639997	Checklist
221	Halalaimus longistriatus	FALSE	Timm, 1961	Ansari et Bhadury, 2017		FALSE	TRUE	FALSE	FALSE	NA	FALSE	NA	Western- and eastern-most parts of the Sundarban	Between Hooghly estuary (India) and Cox’s Bazar	22°03'00"N, 88°01'00"E – 22°40'00"N, 91°34'00"E	22.358541650283250, 89.791655967639997	Checklist
222	Halalaimus luticolus	FALSE	Timm, 1961	Ansari et Bhadury, 2017		FALSE	TRUE	FALSE	FALSE	NA	FALSE	NA	Western- and eastern-most parts of the Sundarban	India	22°03'00"N, 88°01'00"E – 22°40'00"N, 91°34'00"E	22.358541650283250, 89.791655967639997	Checklist
223	Halalaimus setosus	FALSE	Timm, 1961	Ansari et Bhadury, 2017		FALSE	TRUE	FALSE	FALSE	NA	FALSE	NA	Western- and eastern-most parts of the Sundarban	India	22°03'00"N, 88°01'00"E – 22°40'00"N, 91°34'00"E	22.358541650283250, 89.791655967639997	Checklist
224	Halalaimus gracilis	FALSE	de Man, 1888	Gosh et Mandal, 2019		FALSE	TRUE	FALSE	FALSE	NA	FALSE	NA	Sundarban estuary, Bali Island	India	21°05'12.7"N, 88°45'12.1"E	21.08704126750167, 88.75331818110479	Mangrove bushes
225	Halalaimus gracilis	FALSE	de Man, 1888	Huang, Zhang et Liu, 2005		TRUE	FALSE	FALSE	FALSE	73	FALSE	NA	Southern Yellow Sea	China	35°00'01"N, 123°29'06"E	35.00036002024444, 123.48495708151427	Na
226	Halalaimus lutarus	FALSE	Vitiello, 1970	Yong et Zhang, 2006		TRUE	FALSE	FALSE	FALSE	NA	FALSE	4 males	Yellow sea	China	32°30'00"N, 122°00'00"E - 37°00'00"N, 125°00'00"E	34.750163770733252, 123.499946352671998	Sublittoral bottom mud
227	Halalaimus wodjanizkii	FALSE	Sergeeva, 1972	Huang et Zhang, 2006		TRUE	FALSE	FALSE	FALSE	NA	FALSE	3 males + 2 females	Yellow sea	China	32°30'00"N, 122°00'00"E - 37°00'00"N, 125°00'00"E	34.750163770733252, 123.499946352671998	Sublittoral bottom mud
228	Halalaimus gracilis	FALSE	de Man, 1888	Huang, Zhang et Liu, 2005		TRUE	FALSE	FALSE	FALSE	78	FALSE	NA	Southern Yellow Sea	China	34°29'52"N, 123°29'06"E	34.497825831757915, 123.48501072567234	NA
229	Halalaimus gracilis	FALSE	de Man, 1888	Huang, Zhang et Liu, 2005		TRUE	FALSE	FALSE	FALSE	80	FALSE	NA	Southern Yellow Sea	China	34°59'47"N, 124°00'36"E	34.99636002969699, 124.01012378151424	NA
230	Halalaimus gracilis	FALSE	de Man, 1888	Huang, Zhang et Liu, 2005		TRUE	FALSE	FALSE	FALSE	70	FALSE	NA	Southern Yellow Sea	China	36°00'19"N, 123°00'32"E	36.00534893635222, 123.00883329689168	NA
231	Halalaimus longamphidus	TRUE	Huang et Zhang, 2005	Huang et Zhang, 2005		TRUE	FALSE	FALSE	FALSE	50	FALSE	3 males + 2 females	Yellow Sea	China	35°00'46"N, 122°00'37"E	35.021382578924516, 122.01161921009037	bottom mud
232	Halalaimus parvulus	TRUE	Gagarin et Nguyen Vu Thanh, 2018	Gagarin et Nguyen Vu Thanh, 2018	https://doi.org/10.33910/1999-4079-2018-10-3-4-160-170	FALSE	FALSE.2TRUE	TRUE	FALSE	0,5	FALSE	10 males + 7 females	province Quang Ninh, Artificial- ny reservoir for growing shrimp, deep bin 0.5 m, soil - silty sand	Vietnam	21°16'52"N, 107°23'55"E	21.281206541043733, 107.39870642052034	artificial reservoir for shrimp cultivation
233	Halalaimus minimus	TRUE	Gagarin, 2016	Gagarin, 2016	https://doi.org/10.33910/1999-4079-2016-8-1-3-19	FALSE	4.2 ‰	FALSE	FALSE	1	FALSE	5 males+5 females	Mangrove forest of Vietnam	Vietnam	21°16'02"N, 107°23'51"E	21.267442140461615, 107.39749999644965	silty sand
234	Halalaimus aciculus	FALSE	Gagarin et Thanh, 2014	Tu et Gagarin, 2017	https://doi.org/10.1134/S1995082917030129	TRUE	FALSE	FALSE	FALSE	1,0 - 1,5	FALSE	1 Male. 2 Females. 3 Juveniles	ên River estuary (Donghg)	Vietnam	21°11'11"N, 107°22'16"E – 21°15'54"N, 107°25'59"E	21.2246183545911, 107.402072617614	Mangrove forest, silty sands
235	Halalaimus gracilis	FALSE	de Man, 1888	Dinh Tu et Gagarin 2017		TRUE	FALSE	FALSE	FALSE	1,0–1,5	FALSE	2 Males. 2 Females. 1 Juvenile	Yên River estuary (Donghg Rhi, Song Yen), Quang Ninh Province, northern Vietnam	Vietnam	21°11'11"N, 107°22'16"E – 21°15'54"N, 107°25'59"E	21.2246183545911, 107.402072617614	Mangrove forest, silty sands
236	Halalaimus orientalis	TRUE	Gagarin, 2016	Gagarin, 2016	https://doi.org/10.33910/1999-4079-2016-8-1-3-19	FALSE	4,2-5.TRUE ‰	FALSE	FALSE	NA	FALSE	2 males+2 females	Mangrove forest	Vietnam	21°14'24"N, 107°26'25"E – 21°14'24"N, 107°26'38"E	21.240189981061700, 107.442088710866500	silty sand
237	Halalaimus vietnamicus	TRUE	Gagarin, 2016	Gagarin, 2016	https://doi.org/10.33910/1999-4079-2016-8-1-3-19	FALSE	5.6 ‰,	FALSE	FALSE	1.2	FALSE	4 males & 5 femlales	Mangrove forest of Vietnam	Vietnam	21°14'24"N, 107°26'38"E	21.241912376157288, 107.44399469843363	silty sand
238	Halalaimus gracilis	FALSE	de Man, 1888	Liu et al. 2008		TRUE	FALSE	FALSE	FALSE	23	FALSE	NA	Victoria Harbour, Hong Kong	China	22°20'00"N, 114°21'00"E	22.33346229229264, 114.35004291181542	silt and fine sand
239	Halalaimus aciculus	TRUE	Gagarin et Thanh, 2014	Gagarin et Thanh, 2014	https://nemys.ugent.be/aphia.php?p=sourcedetails&id=285562	TRUE	FALSE	FALSE	FALSE	0,5 - 5	FALSE	3 Males. 3 Females	Littoral zone of the South China Sea	Vietnam	20°39'58"N, 106°41'40"E – 20°41'37"N, 106°43'00"E	20.6727892070183, 106.70557443969	Sand
240	Halalaimus gagarini nov. nom.	TRUE	Gagarin, 2020	Gagarin, 2020	https://nemys.ugent.be/aphia.php?p=sourcedetails&id=388697	FALSE	TRUE	FALSE	FALSE	5	FALSE	5 Males. 1 Female	North Vietnam, Hai Phong province, mouth Cam River mouth	Vietnam	20°40'22"N, 106°42'48"E	20.67301869332532, 106.71339766944762	mangrove soil and in the coastal zone of the sea off the coast of Vietnam
241	Halalaimus longipharynx	TRUE	Gagarin et Nguyen Vu Thanh, 2018	Gagarin et Nguyen Vu Thanh, 2018	https://doi.org/10.33910/1999-4079-2018-10-3-4-160-170	FALSE	TRUE	TRUE	FALSE	1,1	FALSE	8 males+5 females	province Hai Phong, Vietnam, Estuary of Van Uc River	Vietnam	20°40'28"N, 106°41'41"E	20.67467525277948, 106.69470073876599	mangrove thick, slibby sand
242	Halalaimus comatus	FALSE	Wieser, 1953	Portnova, et al., 2017	https://doi.org/10.1134/S0001437017010155	TRUE	FALSE	FALSE	FALSE	62	FALSE	NA	from Yenisei Bay to adjacent parts of the Kara Sea shelf	Russia	75°59'00"N, 76°40'00"E	75.98340486649492, 76.66668688065931	peltic silt with admixed sandy-aleuritic material
243	Halalaimus americanus	FALSE	Keppner, 1992	Portnova, et al., 2017	https://doi.org/10.1134/S0001437017010155	TRUE	FALSE	FALSE	TRUE	39	FALSE	NA	from Yenisei Bay to adjacent parts of the Kara Sea shelf	Russia	74°57'00"N, 77°53'00"E	74.9500501310634, 77.88334402770107	Fine- and medium-grained sand with admixed aleurite
244	Halalaimus comatus	FALSE	Wieser, 1953	Portnova, et al., 2017	https://doi.org/10.1134/S0001437017010155	TRUE	FALSE	FALSE	FALSE	39	FALSE	NA	from Yenisei Bay to adjacent parts of the Kara Sea shelf	Russia	74°57'00"N, 77°53'00"E	74.95005570278354, 77.8832796546898	fine and medium-grained sand with admixed aleuritic
245	Halalaimus gracilis	FALSE	de Man, 1888	Portnova, et al., 2017	https://doi.org/10.1134/S0001437017010155	TRUE	FALSE	FALSE	FALSE	39	FALSE	NA	from Yenisei Bay to adjacent parts of the Kara Sea shelf	Russia	74°57'00"N, 77°53'00"E	74.9500501310634, 77.88335475653629	Fine- and medium-grained sand with admixed aleurite
246	Halalaimus turbidus	FALSE	Vitiello, 1970	Portnova, et al., 2017	https://doi.org/10.1134/S0001437017010155	TRUE	FALSE	FALSE	FALSE	31	FALSE	NA	from Yenisei Bay to adjacent parts of the Kara Sea shelf	Russia	74°17'00"N, 78°37'00"E	74.28340801430542, 78.61669824736131	Sandy aleuropelite, with large amount of vegetation remains
247	Halalaimus gracilis	FALSE	de Man, 1888	Portnova, et al., 2017	https://doi.org/10.1134/S0001437017010155	TRUE	FALSE	FALSE	FALSE	27	FALSE	NA	from Yenisei Bay to adjacent parts of the Kara Sea shelf	Russia	74°01'00"N, 78°53'00"E	74.01672576993396, 78.88334402764463	Silt-rich sand
248	Halalaimus thalassinus	FALSE	Keppner, 1992	Portnova, et al., 2017	https://doi.org/10.1134/S0001437017010155	TRUE	FALSE	FALSE	FALSE	27	FALSE	NA	from Yenisei Bay to adjacent parts of the Kara Sea shelf	Russia	74°01'00"N, 78°53'00"E	74.01675235822711, 78.88335475647983	Silt-rich sand
249	Halalaimus variabilis	FALSE	Keppner, 1992	Portnova, et al., 2017	https://doi.org/10.1134/S0001437017010155	TRUE	FALSE	FALSE	FALSE	27	FALSE	NA	from Yenisei Bay to adjacent parts of the Kara Sea shelf	Russia	74°01'00"N, 78°53'00"E	74.01675235822711, 78.88335475647983	Silt-rich sand
250	Halalaimus comatus	FALSE	Wieser, 1953	Portnova, et al., 2017	https://doi.org/10.1134/S0001437017010155	TRUE	FALSE	FALSE	FALSE	36	FALSE	NA	from Yenisei Bay to adjacent parts of the Kara Sea shelf	Russia	73°34'00"N, 79°46'00"E	73.56673649335258, 79.76661305460627	Pelitic silt
251	Halalaimus comatus	FALSE	Wieser, 1953	Portnova, et al., 2017	https://doi.org/10.1134/S0001437017010155	TRUE	FALSE	FALSE	FALSE	25,6	FALSE	NA	from Yenisei Bay to adjacent parts of the Kara Sea shelf	Russia	73°10'00"N, 79°51'00"E	73.16672882284226, 79.85002145642873	brown watered pelitic silt
252	Halalaimus gracilis	FALSE	de Man, 1888	Portnova, et al., 2017	https://doi.org/10.1134/S0001437017010155	TRUE	FALSE	FALSE	FALSE	25,5	FALSE	NA	from Yenisei Bay to adjacent parts of the Kara Sea shelf	Russia	73°10'00"N, 79°51'00"E	73.166735036718, 79.85001072759351	Brown watered pelitic silt
253	Halalaimus gracilis	FALSE	de Man, 1888	Portnova, et al., 2017	https://doi.org/10.1134/S0001437017010155	TRUE	FALSE	FALSE	FALSE	20	FALSE	NA	from Yenisei Bay to adjacent parts of the Kara Sea shelf	Russia	72°48'00"N, 79°59'00"E	72.80005709042007, 79.98334402757152	Pelitic silt with admixed sand and silt material
254	Halalaimus longicaudatus	TRUE	Filipjev, 1927	Schneider, 1939	https://nemys.ugent.be/aphia.php?p=sourcedetails&id=259718	TRUE	FALSE	FALSE	FALSE	34	FALSE	2 males + 2 females	Artic, Kara Sea, Mourman, Cap Letninskij	Russia	73°06'00"N, 78°06'00"E	73.1000748372524, 78.1000429140952	vase & yellow sand with Ophiura nodosa. with stones in trawls. muddy sand
255	Halalaimus gracilis	FALSE	de Man, 1888	Portnova, et al., 2017	https://doi.org/10.1134/S0001437017010155	TRUE	FALSE	FALSE	FALSE	32	FALSE	NA	from Yenisei Bay to adjacent parts of the Kara Sea shelf	Russia	71°49'00"N, 82°59'00"E	71.81673699124323, 82.98337621401842	Fine- and medium-grained sand with admixed pelitic material, vegetative detritus, and shell fragments. faint smell of hydrogen sulfide
256	Halalaimus abyssus	FALSE	Bussau, 1993	Pape et al, 2017	https://doi.org/10.3389/fmars.2017.00205	TRUE	FALSE	FALSE	FALSE	4315	TRUE	8 males. 13 Females. 27 Juveniles	Clarion Clipperton Fracture Zone -CCFZ, Pacific Ocean	International waters			Manganese nodule field	total numbers obtained from the Excel file of the authors
257	Halalaimus acuminatus	TRUE	(Cobb, 1933) Hope et Murphy, 1972	Hope et Murphy, 1972	https://www.vliz.be/imisdocs/publications/ocrd/238183.pdf	TRUE	FALSE	FALSE	FALSE	NA	FALSE	1 Male	Rhi, Song Yen), Quang Ninh Province, northern Viet-	United States			sand of Cuttyhunk Mud Hole	Species inquirendum
258	Halalaimus alatus	TRUE	Timm, 1952	Timm, 1952	https://nemys.ugent.be/aphia.php?p=sourcedetails&id=9607	TRUE	FALSE	FALSE	FALSE	less than 0,30	FALSE	1 Male. 1 Female	Chesapeake Bay, Maryland - Annapolis Yacht Club	USA, Annapolis			Bottom mud
259	Halalaimus alatus	FALSE	Timm, 1952	Tietjen, 1977	https://doi.org/10.1007/BF00391260	TRUE	FALSE	FALSE	TRUE	From 4,6 to 38,7	FALSE	NA	Long Island Sound	USA			Mud, muddy sands and medium-coarse sands	Coordinates are given to the station but the nematodes are just linked to type of sediment, including different stations
260	Halalaimus americanus	FALSE	Keppner, 1992	Hope, 2009	https://nemys.ugent.be/aphia.php?p=sourcedetails&id=141228	TRUE	FALSE	FALSE	FALSE	0 - 2	FALSE	NA	Gulf of Mexico	USA			Sediments
261	Halalaimus alatus	FALSE	Timm, 1952	Vidakovic, 1988	https://hal.sorbonne-universite.fr/hal-03031565/document	TRUE	FALSE	FALSE	FALSE	From 8 to 42	FALSE	NA	Rasa Bay . North Adriatic sea	Croatia			clay-silt. clay-silt rich in organic detritus and sandy-silt brown	Three stations: St1- 8m at the mouth of the river, sediment clay-silt. St 2- 17m, small cove, caly-silt rich in organic sediments. St 3- 42m, entrance of Rasa Bay, sandy-silt brown. A number of freshwater springs enter the bay, but the freshwater inflow
262	Halalaimus anne	TRUE	Sergeeva, 1972	Sergeeva, 1972	https://nemys.ugent.be/aphia.php?p=sourcedetails&id=165690	TRUE	TRUE	FALSE	FALSE	60 - 80	FALSE	1 Male	Black Sea, on the Southern coast of Crimea (Yalta area)	Ukraine			Sandy silt
263	Halalaimus alatus	FALSE	Timm, 1952	Travizi et Vidaković, 1997	https://doi.org/10.1007/BF02908730	TRUE	FALSE	FALSE	TRUE	NA	FALSE	NA	Lim channel, Rovinj area, Raŝa Bay	Croatia			NA
264	Halalaimus anne	FALSE	Sergeeva, 1972	Perez Garcia, 2019		TRUE	FALSE	FALSE	TRUE	NA	FALSE	NA	Archipelago Cubano	Cuba			NA
265	Halalaimus alatus	FALSE	Timm, 1952	Liu, 2008	https://nemys.ugent.be/aphia.php?p=sourcedetails&id=152417	TRUE	FALSE	FALSE	TRUE	NA	FALSE	NA	Bohai Sea	China			Sediment of Bohai Sea	For this check list Huang Yong was responsable for Nematoda, listing 188 free-living spp. No extra information was given.
266	Halalaimus bayensis	FALSE	Keppner, 1992	Hope, 2009	https://nemys.ugent.be/aphia.php?p=sourcedetails&id=141228	TRUE	FALSE	FALSE	FALSE	0-2	FALSE	NA	Gulf of Mexico	USA			Sediments
267	Halalaimus algeriensis	TRUE	Coomans et Jacobs, 1983	Coomans et Jacobs, 1983	https://doi.org/10.1007/BF00006046	FALSE	TRUE	FALSE	FALSE	NA	FALSE	13 Females	Oued En-Namous in a small oasis of the Sahara	Algeria			Gravel with silt in a clear, slowly running water
268	Halalaimus borealis	TRUE	Steiner, 1916	Lorenzen, 1981	https://nemys.ugent.be/aphia.php?p=sourcedetails&id=165622	TRUE	FALSE	FALSE	FALSE	NA	FALSE	1 Female	Barents Sea	Russia			Algae
269	Halalaimus brachyaulax	FALSE	Mawson, 1958	Ingels et al., 2014	https://plymsea.ac.uk/id/eprint/6177/	TRUE	FALSE	FALSE	TRUE	NA	FALSE	NA	(sub-)Antarctic, Southern Ocean	Antarctic			Checklist
270	Halalaimus brevispiculum	TRUE	Sergeeva, 1973	Sergeeva, 1973	https://nemys.ugent.be/aphia.php?p=sourcedetails&id=181014	TRUE	FALSE	FALSE	FALSE	100	FALSE	1 Male	Black Sea South Crimea (Yalta Area) - All holotypes are stored at the Institute of Biology of the South Seas Academy of Sciences of the Ukrainian SSR.				Silt
271	Halalaimus brimi	FALSE	Keppner, 1992	Hope, 2009	https://nemys.ugent.be/aphia.php?p=sourcedetails&id=141228	TRUE	FALSE	FALSE	FALSE	0-2	FALSE	NA	Gulf of Mexico	USA			Sediments
272	Halalaimus bulbocaudatus	FALSE	Keppner, 1992	Hope, 2009	https://nemys.ugent.be/aphia.php?p=sourcedetails&id=141228	TRUE	FALSE	FALSE	FALSE	0-2	FALSE	NA	Gulf of Mexico	USA			Sediments
273	Halalaimus bulbocaudatus	FALSE	Keppner, 1992	Perez Garcia, 2019		TRUE	FALSE	FALSE	TRUE	NA	FALSE	NA	Archipelago Cubano	Cuba			NA
274	Halalaimus capitulatus	TRUE	Boucher, 1977	Boucher, 1977	https://nemys.ugent.be/aphia.php?p=sourcedetails&id=163096	TRUE	FALSE	FALSE	FALSE	NA	FALSE	8 Males. 9 Females. 5 Juveniles	Pierre Noire collecting site (West Channel)	France			Sublittoral fine sand
275	Halalaimus capitulatus	FALSE	Boucher, 1977	Gourbault et Renaud-Mornant, 1985		TRUE	FALSE	FALSE	FALSE	NA	FALSE	NA	La Rance maritime, Bretagne	France			fine sand. muddy grey sand, covered by a yellowish oxidized surface layer, often with numerous plant debris	Mistyped Halalaimus capitulus
276	Halalaimus capitulatus	FALSE	Boucher, 1977	Lambshead, 1986		FALSE	TRUE	FALSE	FALSE	NA	FALSE	NA	Inland sea area of the Firth of Cly	UK			Sediments were well sorted with regular distributions, benthic pollution biomonitoring
277	Halalaimus capitulatus	FALSE	Boucher, 1977	Platt et Ball, 1997		TRUE	FALSE	FALSE	FALSE	0	FALSE	NA	Loch Ewe	Scotland			Intertidal sand	authors of the chapter
278	Halalaimus capitulatus	FALSE	Boucher, 1977	Aguirrezabalaga et al., 1988		TRUE	FALSE	FALSE	FALSE	NA	FALSE	NA	Between Playa de Fuenterabia and lonja de pescado	Spain			Sand
279	Halalaimus capitulatus	FALSE	Boucher, 1977	Boufahja et al, 2014		TRUE	FALSE	FALSE	TRUE	NA	FALSE	NA	Lagoons & beach	Tunesia			Sandy, muddy or sandy/muddy
280	Halalaimus capitulatus	FALSE	Boucher, 1977	Ghosh et Mandal, 2018		TRUE	FALSE	FALSE	TRUE	NA	FALSE	NA	Indian coasts and the Andaman & Nicobar Island	India			checklist
281	Halalaimus capitulatus	FALSE	Boucher, 1977	Datta et al., 2024		TRUE	FALSE	FALSE	TRUE	NA	FALSE	NA	From 12 different States of India	India			checklist, Present in sandy beaches, rocky shores, estuaries, mudflats
282	Halalaimus caroliniensis	TRUE	Chitwood, 1936	Chitwood, 1936	https://nemys.ugent.be/aphia.php?p=sourcedetails&id=165864	TRUE	FALSE	FALSE	FALSE	NA	FALSE	1 Male. 1 Female	Beaufort Bay	USA			Beach below tide mark
283	Halalaimus caroliniensis	FALSE	Chitwood, 1936	Chitwood, 1951		TRUE	FALSE	FALSE	FALSE	NA	FALSE	NA	Coast of North Carolina	USA			Checklist
284	Halalaimus ciliocaudatus	FALSE	Allgén, 1932	Venekey, et al., 2007 and 2010		TRUE	FALSE	FALSE	TRUE	NA	FALSE	NA	Brazilian Coast	Brazil			Checklist
285	Halalaimus ciliocaudatus	FALSE	Allgén, 1932	Ingels et al., 2014	https://plymsea.ac.uk/id/eprint/6177/	TRUE	FALSE	FALSE	TRUE	NA	FALSE	NA	(sub-)Antarctic, Southern Ocean	Antarctica			Checklist
286	Halalaimus cirrhatus	TRUE	Gerlach, 1953	Gerlach, 1953	https://nemys.ugent.be/aphia.php?p=sourcedetails&id=179420	TRUE	FALSE	FALSE	FALSE	NA	FALSE	1 Male. 2 Females	Italian coast	Italy			Coastal groundwater of Torregaveta (near Cumae)
287	Halalaimus cirrhatus	FALSE	Gerlach, 1953	Deboutteville, 1953		TRUE	FALSE	FALSE	FALSE	NA	FALSE	NA	Plage de Saint-Cloud	Algerie			Littoral groundwater
288	Halalaimus cirrhatus	FALSE	Gerlach, 1953	Gerlach, 1954		TRUE	FALSE	FALSE	FALSE	NA	FALSE	NA	Italian coast	Italy			NA
289	Halalaimus cirrhatus	FALSE	Gerlach, 1953	Gerlach, 1958		TRUE	FALSE	FALSE	FALSE	NA	FALSE	NA	Bay of Kiel	Germany			sublittoral region - Checklist
290	Halalaimus cirrhatus	FALSE	Gerlach, 1953	Gerlach, 1958		TRUE	FALSE	FALSE	FALSE	6 - 15	FALSE	NA	Kiel Fjord	Germany			coarse and medium sand
291	Halalaimus cirrhatus	FALSE	Gerlach, 1953	Blome, 1982		TRUE	FALSE	FALSE	FALSE	NA	FALSE	1 Male. 4 Females. 2 Juveniles	North Sea Island Sylt	Germany			sandy beach
292	Halalaimus cirrhatus	FALSE	Gerlach, 1953	Heip, Herman et Vincx 1983		TRUE	FALSE	FALSE	FALSE	NA	FALSE	NA	North Sea	Multiple			checklist
293	Halalaimus cirrhatus	FALSE	Gerlach, 1953	Jensen 1989 in Böstrom et Sohhenius, 2005		TRUE	FALSE	FALSE	FALSE	NA	FALSE	NA	Sweden	Sweden			checklist
294	Halalaimus cirrhatus	FALSE	Gerlach, 1953	Semprucci et al, 2008		TRUE	FALSE	FALSE	FALSE	NA	FALSE	NA	Praialonga and Sovereto, Isola di Capo Rizzuto	Italy			NA
295	Halalaimus comatus	FALSE	Wieser, 1953	Mawson, 1958	https://nemys.ugent.be/aphia.php?p=sourcedetails&id=3306	TRUE	FALSE	FALSE	FALSE	NA	FALSE	1 Male. 1 Female	Macquarie island, littoal , North end of island	Antarctica			scrapings from rocks below tide level
296	Halalaimus comatus	FALSE	Wieser, 1953	Ingels et al., 2014	https://plymsea.ac.uk/id/eprint/6177/	TRUE	FALSE	FALSE	FALSE	NA	FALSE	NA	(sub-)Antarctic, Southern Ocean	Antarctica			Checklist
297	Halalaimus comatus	FALSE	Wieser, 1953	Greenslade, 1989		TRUE	FALSE	FALSE	FALSE	NA	FALSE	NA	Heard Island	Antarctica			NA
298	Halalaimus cubanus	TRUE	Andrássy, 1973	Andrássy, 1973	https://nemys.ugent.be/aphia.php?p=sourcedetails&id=165833	TRUE	FALSE	FALSE	FALSE	1.5	FALSE	1 Male	20 km southeast of the Capital of Cuba (Prov. Oriente), on the Caribbean Sea. psammon sample	Cuba			Fine sand with detritus
299	Halalaimus cubanus	FALSE	Andrássy, 1973	Perez Garcia, 2019		TRUE	FALSE	FALSE	FALSE	NA	FALSE	NA	Archipelago Cubano	Cuba			NA
300	Halalaimus curvicaudatus	FALSE	Juario, 1974	Heip, Herman et Vincx 1983		TRUE	FALSE	FALSE	FALSE	NA	FALSE	NA	North Sea	Multiple			checklist
301	Halalaimus curvicaudatus	FALSE	Juario, 1974	Perez Garcia, 2019		TRUE	FALSE	FALSE	TRUE	NA	FALSE	NA	Archipelago Cubano	Cuba			NA	Same as Hernández Abreu?
302	Halalaimus delamarei	FALSE	Vitiello, 1970	Travizi et Vidaković, 1998	https://doi.org/10.1007/BF02908730	TRUE	FALSE	FALSE	TRUE	NA	FALSE	NA	South Adriatic	Croatia			NA
303	Halalaimus delamarei	FALSE	Vitiello, 1970	Semprucci et al, 2008		TRUE	FALSE	FALSE	TRUE	NA	FALSE	NA	Scifo, Isola di Capo Rizzuto	Italy			NA
304	Halalaimus deseadensis	TRUE	Pastor de Ward, 1998	Pastor de Ward, 1998	https://nemys.ugent.be/aphia.php?p=sourcedetails&id=228447	TRUE	FALSE	FALSE	FALSE	15	FALSE	3 Females	Deseado harbour	Argentina			Infralittoral sediment and holdfast of Macrocystis pyrifera	The sea salinity in Puerto Deseado is 32.92‰, and the average salinity of the World Ocean is 35‰
305	Halalaimus diacros	FALSE	Mawson, 1958	Pastor de Ward, 1986		TRUE	FALSE	FALSE	FALSE	NA	FALSE	1 Male. 1 Female	Punta Cavendish, Ria Deseado, Provincia de Santa Cruz	Argentina			Found on Corallina officinalis and Chondria
306	Halalaimus diacros	FALSE	Mawson, 1958	Pastor de Ward, 1998		TRUE	FALSE	FALSE	FALSE	NA	FALSE	1 Male. 2 Females	Punta Cavendish, Ria Deseado	Argentina			on red seaweeds Corallina officinalis and Cladophora sp. Eulittoral
307	Halalaimus diacros	FALSE	Mawson, 1958	Vermeeren, 2002		TRUE	FALSE	FALSE	TRUE	Deep-sea	FALSE	NA	Atlantic Ocean	Antarctica			checklist of deep-sea species	Described for shallow water between 47,91 and 163 m, Vermeeren, 2002 added to a list of deep-sea species without explanation
308	Halalaimus diacros	FALSE	Mawson, 1958	Ingels et al., 2014	https://plymsea.ac.uk/id/eprint/6177/	TRUE	FALSE	FALSE	FALSE	NA	FALSE	NA	(sub-)Antarctic, Southern Ocean	Antarctica			Checklist
309	Halalaimus dimorphus	TRUE	Turpeenniemi, 1997	Turpeenniemi, 1997	https://nemys.ugent.be/aphia.php?p=sourcedetails&id=165747	TRUE	FALSE	FALSE	FALSE	10 to 80	FALSE	12 Males. 12 Females	Bothnian Bay - Baltic Sea	Between Finland and Sweden			Silty sand and mud bottoms
310	Halalaimus dimorphus	FALSE	Turpeenniemi, 1997	Turpeenniemi, 1998		TRUE	FALSE	FALSE	FALSE	12	FALSE	1 Female	Kattiankalla, close to the northeast shore of the island Hailuoto	Between Finland and Sweden			Fine sandy to silty bottom
311	Halalaimus diplocephalus	TRUE	Filipjev, 1927	Filipjev, 1927	https://nemys.ugent.be/aphia.php?p=sourcedetails&id=259718	TRUE	FALSE	FALSE	FALSE	200 and NA	FALSE	2 Females	Near Cape Letninskij and entry of Catherine harbour	Arctic and sub-Arctic			mud
312	Halalaimus diplocephalus	FALSE	Filipjev, 1927	Allgén, C. A. 1957		TRUE	FALSE	FALSE	FALSE	NA	FALSE	NA	Kolafiord	Russia			NA
313	Halalaimus dolgovi	TRUE	Alekseev et Linnik, 1994	Alekseev et Linnik, 1994		FALSE	FALSE	TRUE	FALSE	4	FALSE	6 Males. 6 Females	central part of the lake Khanka	Russia			NA
314	Halalaimus durus	TRUE	Gagarin et Thanh, 2004	Gagarin et Thanh, 2004		FALSE	TRUE	FALSE	FALSE	1	FALSE	1 Male. 4 Females	Mekong River Delta, Ba Ria Province	Vietnam			shoreline mangrove, sediment consisting of silt
315	Halalaimus durus	FALSE	Gagarin et Thanh, 2004	Gagarin et NT Thu, 2008		FALSE	TRUE	FALSE	FALSE	1 - 2,5	FALSE	4 Males. 4 Females. 3 Juveniles	Red river delta	Vietnam			silty bottom
316	Halalaimus durus	FALSE	Gagarin et Thanh, 2004	Pavljuk et al, 2020		FALSE	TRUE	FALSE	FALSE	NA	FALSE	NA	Tien Yen estuary	Vietnam			seagrass meadow
317	Halalaimus filicollis	TRUE	Timm, 1961	Timm, 1961		TRUE	FALSE	FALSE	FALSE	NA	FALSE	1 Male. 1 Female	Bay of Bengal	Pakistan			Bottom mud and Siphonocladus
318	Halalaimus filicollis	FALSE	Timm, 1961	Heip, Herman et Vincx 1983		TRUE	FALSE	FALSE	TRUE	NA	FALSE	NA	North Sea	Multiple			checklist
319	Halalaimus filicollis	FALSE	Timm, 1961	Alongi, 1987		FALSE	TRUE	FALSE	TRUE	NA	FALSE	NA	Mangrove systems in northeastern Australia	Australia			Mangrove sediments and seagrass flat
320	Halalaimus filicollis	FALSE	Timm, 1961	Mohan et Dhivya, 2010		TRUE	FALSE	FALSE	FALSE	NA	FALSE	NA	Andaman and Nicobar Islands	India			NA
321	Halalaimus filicollis	FALSE	Timm, 1961	Perez Garcia, 2019		TRUE	FALSE	FALSE	FALSE	NA	FALSE	NA	Archipelago Cubano	Cuba			NA
322	Halalaimus filicollis	FALSE	Timm, 1961	Rizvi, Sen, Bhadury, 2019		FALSE	TRUE	FALSE	FALSE	NA	FALSE	NA	Adaman and Nicobar	India			checklist
323	Halalaimus filicollis	FALSE	Timm, 1961	Datta et al., 2024		TRUE	FALSE	FALSE	FALSE	NA	FALSE	NA	From 12 different States of India	India			checklist, Present in sandy beaches, rocky shores, estuaries, mudflats
324	Halalaimus filicorpus	FALSE	Vitiello, 1970	Travizi et Vidaković, 1998	https://doi.org/10.1007/BF02908730	TRUE	FALSE	FALSE	TRUE	NA	FALSE	NA	Offshore area (Rovinj-Po River mouth transect, Pored - Venezia transect), South Adriatic and Lim Channel, Adriatic sea	Croatia			NA
325	Halalaimus filicorpus	FALSE	Vitiello, 1970	Semprucci et al, 2008		TRUE	FALSE	FALSE	TRUE	NA	FALSE	NA	Scifo, Isola di Capo Rizzuto	Italy			NA
326	Halalaimus filum	TRUE	Gerlach, 1962	Gerlach, 1962		TRUE	TRUE	FALSE	FALSE	NA	FALSE	1 Male	Milahdummadulu Atol, Kuludu Island	Republic of Maldives			Rhizophora - Mangrove
327	Halalaimus filum	FALSE	Gerlach, 1962	Tietjen, 1971 and 1976		TRUE	FALSE	FALSE	TRUE	100 - 2500	TRUE	NA	off North Carolina	USA			deep-sea
328	Halalaimus filum	FALSE	Gerlach, 1962	Tietjen, 1977	https://doi.org/10.1007/BF00391260	TRUE	FALSE	FALSE	TRUE	From 4,6 to 38,7	FALSE	NA	Long Island Sound	USA			Mud, muddy sands and medium-coarse sands	Coordinates are given to the station but the nematodes are just linked to type of sediment, including different stations
329	Halalaimus filum	FALSE	Gerlach, 1962	Vermeeren, 2002		TRUE	FALSE	FALSE	TRUE	Deep-sea	TRUE	NA	Atlantic Ocean	Antarctica			checklist of deep-sea species	Described at Rhizophora - Mangrove area, depth not mentioned. Vermeeren, 2002 added to a list of deep-sea species without explanation
330	Halalaimus filum	FALSE	Gerlach, 1962	Sivaleela et Venkataraman, 2012 and 2013		TRUE	FALSE	FALSE	TRUE	0	FALSE	NA	Chennai, Karaikal and Thiruchendur, Tamil Nadu coast	India			sand, mud and mud with seagrass
331	Halalaimus filum	FALSE	Gerlach, 1962	Datta et al., 2024		TRUE	FALSE	FALSE	TRUE	NA	FALSE	NA	From 12 different States of India	India			checklist, Present in sandy beaches, rocky shores, estuaries, mudflats
332	Halalaimus filum	FALSE	Gerlach, 1962	Rizvi et al., 2024		TRUE	FALSE	FALSE	TRUE	NA	FALSE	NA	Lakshadweep Archipelago, Minicoy and Agatti Islands	India			NA
333	Halalaimus fletcheri	TRUE	Mawson, 1958	Mawson, 1958	https://nemys.ugent.be/aphia.php?p=sourcedetails&id=3306	TRUE	FALSE	FALSE	FALSE	2 - 20	FALSE	1 Female	Western end of Long Island, Kerguelen Island	Antarctica			Dredge full of kelp and red and green algae, bottom of grey-green sand. Ophiuroids, echinoids, and asteroids common. polychaetes and crustacea numerous
334	Halalaimus fletcheri	FALSE	Mawson, 1958	Mawson, 1958	https://nemys.ugent.be/aphia.php?p=sourcedetails&id=3306	TRUE	FALSE	FALSE	FALSE	NA	FALSE	1 Male. 1 Female	Macquarie Island	Antarctica			Shore collection
335	Halalaimus fletcheri	FALSE	Mawson, 1958	Wieser et Hopper, 1967		TRUE	FALSE	FALSE	FALSE	0,2	FALSE	1 Male+1 female	Key Biscayne, Bear Cut area	USA			close to submerged patch of Thalassia and Syringodium. ffine sand and debris
336	Halalaimus fletcheri	FALSE	Mawson, 1958	Coull, 1968		TRUE	FALSE	FALSE	TRUE	NA	FALSE	NA	Bermuda	United Kingdom			NA
337	Halalaimus fletcheri	FALSE	Mawson, 1958	Heip, Herman et Vincx 1983		TRUE	FALSE	FALSE	TRUE	NA	FALSE	NA	North Sea	Multiple			checklist
338	Halalaimus fletcheri	FALSE	Mawson, 1958	Greenslade, 1989		TRUE	FALSE	FALSE	TRUE	NA	FALSE	NA	Macquarie Island	Australia			NA
339	Halalaimus fletcheri	FALSE	Mawson, 1958	Ingels et al., 2014	https://plymsea.ac.uk/id/eprint/6177/	TRUE	FALSE	FALSE	FALSE	NA	FALSE	NA	(sub-)Antarctic, Southern Ocean	Antarctica			Checklist
340	Halalaimus florescens	TRUE	Gerlach, 1967	Gerlach, 1967		TRUE	FALSE	FALSE	FALSE	0,8	FALSE	1 Male	Sarso Island (Southern Redf Sea)	Saudi Arabia			intertidal, coral limestone
341	Halalaimus floridanus	FALSE	Keppner, 1992	Hope, 2009	https://nemys.ugent.be/aphia.php?p=sourcedetails&id=141228	TRUE	FALSE	FALSE	FALSE	0-2	FALSE	NA	Gulf of Mexico	USA			Sediments
342	Halalaimus floridanus	FALSE	Keppner, 1992	Perez Garcia, 2019		TRUE	FALSE	FALSE	FALSE	NA	FALSE	NA	Archipelago Cubano	Cuba			NA
343	Halalaimus gerlachi	TRUE	Keppner, 1992	Keppner, 1992	https://doi.org/10.18785/grr.0804.01	TRUE	FALSE	FALSE	FALSE	0,8	FALSE	1 Male. 1 Female. 1 Juvenile	Sarso Island (Southern Redf Sea)	Saudi Arabia			intertidal, coral limestone	The juvenile was a imature female. The Holotype of the species is the specimen on which Gerlach (1967) based his description (in Keppenr 1992)
344	Halalaimus gidanensis	FALSE	Nasira et Turpeenniemi, 2002	Nasira et Shahina, 2007		TRUE	FALSE	FALSE	FALSE	NA	FALSE	NA	Gidani and Sonmiani, beaches of the Arabian Sea (Balochistan)	Pakistan			Checklist	Just mentions the description work
345	Halalaimus gidanensis	FALSE	Nasira et Turpeenniemi, 2002	Kazi et Ali, 2007		TRUE	FALSE	FALSE	FALSE	NA	FALSE	NA	Gidani beach	Pakistan			NA	NA
346	Halalaimus gidanensis	FALSE	Nasira et Turpeenniemi, 2002	Kazmi et Naushaba, 2013		TRUE	FALSE	FALSE	FALSE	NA	FALSE	NA	NA	Pakistan			Checlist
347	Halalaimus gidanensis	FALSE	Nasira et Turpeenniemi, 2002	Nasira, Shamim et Shahina, 2016		FALSE	FALSE	TRUE	FALSE	NA	FALSE	NA	Sindh	Pakistan			NA
348	Halalaimus gidanensis	FALSE	Nasira et Turpeenniemi, 2002	Nasira et Shamim, 2018		FALSE	FALSE	TRUE	FALSE	NA	FALSE	NA	Sindh	Pakistan			NA	Is it a freshwater nematode? In the article with the description of the species samples come from beach
349	Halalaimus gidanensis	FALSE	Nasira et Turpeenniemi, 2002	Shahina et al, 2019		FALSE	FALSE	FALSE	FALSE	NA	FALSE	NA	NA	Pakistan			Checklist
350	Halalaimus gidanensis	FALSE	Nasira et Turpeenniemi, 2002	Soomro, Iqbal et Kasi, 2022		FALSE	FALSE	FALSE	FALSE	NA	FALSE	NA	NA	Pakistan			Checklist	Nematode book with a checklist of nematodes in the country, without habitat especification
351	Halalaimus gracilis	TRUE	de Man, 1888	de Man, 1888		TRUE	TRUE	FALSE	FALSE	NA	FALSE	1 Male. 1 Female	North Sea and the Channel, Walcheren	The Netherlands			NA
352	Halalaimus gracilis	FALSE	de Man, 1888	de Man, 1907		TRUE	FALSE	FALSE	FALSE	NA	FALSE	3 Male. 2 Females	Zeeland	The Netherlands			NA
353	Halalaimus gracilis	FALSE	de Man, 1888	de Man, 1922		TRUE	FALSE	FALSE	FALSE	NA	FALSE	1 Male. 1 Female	Zuider Sea	The Netherlands			NA
354	Halalaimus gracilis	FALSE	de Man, 1888	Micoletzky, 1923		TRUE	FALSE	FALSE	FALSE	NA	FALSE	NA	Tyrrhenic Sea: Naples	Italy			NA
355	Halalaimus gracilis	FALSE	de Man, 1888	Micoletzky, 1923		TRUE	FALSE	FALSE	FALSE	NA	FALSE	NA	Adria: Rovigno and Catarro Bay	Italy			NA
356	Halalaimus gracilis	FALSE	de Man, 1888	Micoletzky, 1923		TRUE	FALSE	FALSE	FALSE	NA	FALSE	NA	Marmara Sea	Turkey			NA
357	Halalaimus gracilis	FALSE	de Man, 1888	Micoletzky, 1923		TRUE	FALSE	FALSE	FALSE	NA	FALSE	NA	North Africa: Suez	Egypt			NA
358	Halalaimus gracilis	FALSE	de Man, 1888	Schodduyn, 1927		TRUE	FALSE	FALSE	FALSE	NA	FALSE	NA	English Channel	United Kingdom			NA
359	Halalaimus gracilis	FALSE	de Man, 1888	Allgén, 1931		TRUE	FALSE	FALSE	FALSE	NA	FALSE	NA	Oslofiord	Norway			NA
360	Halalaimus gracilis	FALSE	de Man, 1888	Allgén, 1933		TRUE	FALSE	FALSE	FALSE	NA	FALSE	NA	Trondheimsfiord	Norway			NA
361	Halalaimus gracilis	FALSE	de Man, 1888	Allgén, 1934		TRUE	FALSE	FALSE	FALSE	NA	FALSE	1 Female	Southern Kattegatt	Sweden			NA
362	Halalaimus gracilis	FALSE	de Man, 1888	Allgén, 1935		TRUE	FALSE	FALSE	FALSE	NA	FALSE	NA	The Sound	Sweden			NA
363	Halalaimus gracilis	FALSE	de Man, 1888	Allgén, 1940		TRUE	FALSE	FALSE	FALSE	NA	FALSE	NA	Rodöy	Norway			NA
364	Halalaimus gracilis	FALSE	de Man, 1888	Bresslau and Schuurmans Stekhoven, 1940		TRUE	FALSE	FALSE	FALSE	NA	FALSE	1 Male. 2 Females	Helgoland, North Sea	Germany			Rhodochorton and Cladostephus in Phascolosomen ground
365	Halalaimus gracilis	FALSE	de Man, 1888	De Vos et Redeke, 1941		TRUE	FALSE	FALSE	FALSE	NA	FALSE	NA	North Sea, northern coast of the Netherlands	The Nederlands			NA
366	Halalaimus gracilis	FALSE	de Man, 1888	Allgén, 1942		TRUE	FALSE	FALSE	TRUE	1 - 10	FALSE	NA	Banyuls sur mer, Mediterranean	France			Not specified
367	Halalaimus gracilis	FALSE	de Man, 1888	Allgén, 1949		FALSE	TRUE	FALSE	FALSE	NA	FALSE	1 Male	Balestrand	Norway			shallow beach zone, mud	The author gives the measurements but doesn't mention the gender. I assumed it's a male since there's no mention to V%
368	Halalaimus gracilis	FALSE	de Man, 1888	Schuurmans Stekhoven, 1950		TRUE	FALSE	FALSE	TRUE	5m	FALSE	1 Female	Bay of Villefranche	France			coarse sand, with shells
369	Halalaimus gracilis	FALSE	de Man, 1888	Wieser, 1951		TRUE	FALSE	FALSE	TRUE	5 - 6	FALSE	NA	Plymouth	UK			on Gelidium
370	Halalaimus gracilis	FALSE	de Man, 1888	Wieser, 1952		TRUE	FALSE	FALSE	TRUE	NA	FALSE	NA	Just below the Plymouth Marine Biological, Tinside	UK			on seaweeds, rocky substratum
371	Halalaimus gracilis	FALSE	de Man, 1888	Gerlach, 1953 and 1958		TRUE	FALSE	FALSE	TRUE	NA	FALSE	NA	Kiel Bay, North Sea	Germany			sand and silt
372	Halalaimus gracilis	FALSE	de Man, 1888	Gerlach, 1954		TRUE	FALSE	FALSE	FALSE	NA	FALSE		Schleswig-Holstein, Holstein coast	Germany			sandflats
373	Halalaimus gracilis	FALSE	de Man, 1888	Schuurmans Stekhoven, 1954		TRUE	FALSE	FALSE	FALSE	NA	FALSE	NA	Wadden Sea - North Sea at the coast of Groeningen	The Nederlands			intertidal
374	Halalaimus gracilis	FALSE	de Man, 1888	Timm, R. W. 1952 and 1954		TRUE	FALSE	FALSE	TRUE	over 0,3	FALSE	1 Male. 1 Juvenile (imm female)	Chesapeake Bay, Maryland	USA			off-shore mud
375	Halalaimus gracilis	FALSE	de Man, 1888	Gerlach, 1958		TRUE	FALSE	FALSE	FALSE	NA	FALSE	NA	Bay of Kiel	Germany			sublittoral region - Checklist
376	Halalaimus gracilis	FALSE	de Man, 1888	Capstick, 1959			TRUE	FALSE	FALSE	NA	FALSE	NA	Middle and upper reaches of the River Blyth estuary, North Sea	UK			mud
377	Halalaimus gracilis	FALSE	de Man, 1888	Gadea, 1960		TRUE	FALSE	FALSE	FALSE	1	FALSE	5 Females	Arenys de Mar (prov. de Barcelona), Mediterranean	Spain			sand, algae
378	Halalaimus gracilis	FALSE	de Man, 1888	Schütz, 1966		TRUE	FALSE	FALSE	FALSE	NA	FALSE	NA	Kiel Bay	Germany			NA
379	Halalaimus gracilis	FALSE	de Man, 1888	Wieser et Hopper, 1967		TRUE	FALSE	FALSE	FALSE	NA	FALSE	NA	East coast of North America, Florida	USA			NA
380	Halalaimus gracilis	FALSE	de Man, 1888	Lorenzen, S. 1969		TRUE	TRUE	FALSE	FALSE	NA	FALSE	NA	North Sea coast, Schleswig-holstein and saltmarsh creeks	Germany			mudflats and saltmarshes
381	Halalaimus gracilis	FALSE	de Man, 1888	Heip, Herman et Vincx 1983		TRUE	FALSE	FALSE	FALSE	NA	FALSE	NA	North Sea	Multiple			checklist
382	Halalaimus gracilis	FALSE	de Man, 1888	Bouwman et al. 1984		FALSE	TRUE	FALSE	FALSE	NA	FALSE	NA	EMS Estuary, mudflat	The Netherlands			mud
383	Halalaimus gracilis	FALSE	de Man, 1888	Warwick and Gee, 1984		FALSE	TRUE	FALSE	FALSE	NA	FALSE	NA	Tamar estuary, South-West England	UK			tidal flats and mud banks
384	Halalaimus gracilis	FALSE	de Man, 1888	Romeyn, 1988		FALSE	TRUE	FALSE	FALSE	NA	FALSE	NA	EMS Dollard, Wadden Sea	The Netherlands			NA
385	Halalaimus gracilis	FALSE	de Man, 1888	Austen et Warwick, 1989		FALSE	TRUE	FALSE	FALSE	NA	FALSE	NA	Tamar estuary, South-West England	UK			Medium sand
386	Halalaimus gracilis	FALSE	de Man, 1888	Novak, 1989		TRUE	FALSE	FALSE	FALSE	5	FALSE	NA	northern coast of the island Ischia in the Gulf of Naples	Italy			leaves and slems of Possidonia
387	Halalaimus gracilis	FALSE	de Man, 1888	Castel, 1992	https://hal.sorbonne-universite.fr/hal-03044402/document	FALSE	TRUE	FALSE	FALSE	Shallow, depth not specified	FALSE	NA	Arcachon lagoon	France			Muddy organic-rich sediments
388	Halalaimus gracilis	FALSE	de Man, 1888	Alkemade et al, 1993		FALSE	TRUE	FALSE	FALSE	NA	FALSE	NA	Stroodorpepolder, Easternscheldt	The Netherlands			decomposition of Spartina anglica leaves
389	Halalaimus gracilis	FALSE	de Man, 1888	Austen et al, 1994		FALSE	TRUE	FALSE	FALSE	0 - 5	FALSE	NA	Lynher & Exe estuary	UK			microcosmos experiment heavy metals
390	Halalaimus gracilis	FALSE	de Man, 1888	Kennedy, 1994		FALSE	TRUE	FALSE	FALSE	NA	FALSE	NA	Exe estuary	UK			Carbon partitioning, mud
391	Halalaimus gracilis	FALSE	de Man, 1888	Soetaert et al, 1994		FALSE	TRUE	FALSE	FALSE	NA	FALSE	NA	Westerschelde estuary	The Netherlands			intertidal, subtidal and channels, sediments from mud to very coarse grains
392	Halalaimus gracilis	FALSE	de Man, 1888	Soetaert et al, 1995		FALSE	TRUE	FALSE	FALSE	NA	FALSE	NA	EMS Estuary	The Netherlands, Germany			silt
393	Halalaimus gracilis	FALSE	de Man, 1888	Soetaert et al, 1995		FALSE	TRUE	FALSE	FALSE	NA	FALSE	NA	Westerschelde estuary	The Netherlands			meduim sand
394	Halalaimus gracilis	FALSE	de Man, 1888	Soetaert et al, 1995		FALSE	TRUE	FALSE	FALSE	NA	FALSE	NA	Somme estuary, North of France	France			medium sand
395	Halalaimus gracilis	FALSE	de Man, 1888	Soetaert et al, 1995		FALSE	TRUE	FALSE	FALSE	NA	FALSE	NA	Gironde estuary, South of France	France			silt
396	Halalaimus gracilis	FALSE	de Man, 1888	Soetaert et al, 1995		FALSE	TRUE	FALSE	FALSE	NA	FALSE	NA	Tagus	Portugal, Spain			silt and medium sand
397	Halalaimus gracilis	FALSE	de Man, 1888	Austen et Somerfield, 1997		FALSE	TRUE	FALSE	FALSE	NA	FALSE	NA	Lynher & Fal estuary	UK			sediment from creeks. mud. heavy metal experiment
398	Halalaimus gracilis	FALSE	de Man, 1888	Li, Vincx et Herman, 1997		FALSE	TRUE	FALSE	FALSE	NA	FALSE	NA	Westerschelde Estuary	The Netherlands			model to estimate carbon flows
399	Halalaimus gracilis	FALSE	de Man, 1888	Moens et Vincx, 1997		FALSE	TRUE	FALSE	FALSE	NA	FALSE	NA	Westerschelde estuary	The Netherlands			intertidal mudflat
400	Halalaimus gracilis	FALSE	de Man, 1888	Platt et Ball, 1997		FALSE	TRUE	FALSE	FALSE	NA	FALSE	NA	Exe estuary	United Kingdom			Fine sand	authors of the chapter
401	Halalaimus gracilis	FALSE	de Man, 1888	Platt et Ball, 1997		TRUE	FALSE	FALSE	FALSE	NA	FALSE	NA	Plymouth	United Kingdom			on red seaweed	authors of the chapter
402	Halalaimus gracilis	FALSE	de Man, 1888	Platt et Ball, 1997		FALSE	TRUE	FALSE	FALSE	NA	FALSE	NA	Blyth estuary	United Kingdom			Intertidal mud	authors of the chapter
403	Halalaimus gracilis	FALSE	de Man, 1888	Travizi et Vidaković, 1998	https://doi.org/10.1007/BF02908730	TRUE	FALSE	FALSE	FALSE	NA	FALSE	NA	Rovinj area, Kvarner area, Adriatic sea	Croatia			NA
404	Halalaimus gracilis	FALSE	de Man, 1888	Essink et Keidel, 1998		FALSE	TRUE	FALSE	FALSE	NA	FALSE	NA	Dollard, Ems estuary	The Netherlands			intertidal mudflats
405	Halalaimus gracilis	FALSE	de Man, 1888	Pastor de Ward, 1998		TRUE	FALSE	FALSE	TRUE	NA	FALSE	1 Male. 1 Female. 1 Juvenile	Punta Cavendish	Argentina			on red seaweeds Condria sp. and Ceramium rubrum
406	Halalaimus gracilis	FALSE	de Man, 1888	Schratzberger et Warwick, 1998		FALSE	TRUE	FALSE	FALSE	NA	FALSE	NA	Exe & Lynher estuary	UK			intertidal, medium sand (Exe estuary) and silt clay (Lynher estuary) - experiment
407	Halalaimus gracilis	FALSE	de Man, 1888	Reynolds et Finney-Crawley, 1999		TRUE	FALSE	FALSE	FALSE	0 - 15	FALSE	NA	Avalon Peninsula of Newfoundland	Canada			on marine calcareous algae
408	Halalaimus gracilis	FALSE	de Man, 1888	Van Laere, 2003		TRUE	FALSE	FALSE	FALSE	0	FALSE	2 Males. 7 Females	De Panne	Belgium			Intertidal
409	Halalaimus gracilis	FALSE	de Man, 1888	Thu et Thanh 2005		FALSE	TRUE	FALSE	FALSE	0,5	FALSE	NA	Cau, Day and Cam rivers	Vietnam			Checklist
410	Halalaimus gracilis	FALSE	de Man, 1888	Jensen 1989 in Böstrom et Sohhenius, 2005		TRUE	FALSE	FALSE	FALSE	NA	FALSE	NA	Sweden	Sweden			checklist
411	Halalaimus gracilis	FALSE	de Man, 1888	Pavlyuk et Trebukhova, 2005		TRUE	TRUE	FALSE	FALSE	6,4 - 35	FALSE	NA	Amursky Bay (Peter the great Bay, the East Sea)	Russia			Pelites
412	Halalaimus gracilis	FALSE	de Man, 1888	Liu, Zhang et Huang, 2007		TRUE	FALSE	FALSE	FALSE	NA	FALSE	NA	Southern Yellow Sea	China			not specified
413	Halalaimus gracilis	FALSE	de Man, 1888	Liu et al, 2007		TRUE	FALSE	FALSE	FALSE	14 - 80	FALSE	NA	Southern Yellow Sea	China			Silt, clay and sand
414	Halalaimus gracilis	FALSE	de Man, 1888	Schratzberger et al, 2007		TRUE	FALSE	FALSE	FALSE	16 - 78	FALSE	NA	Southwestern North Sea	UK			Sand, silt. Soft bottoms/Functional diversity
415	Halalaimus gracilis	FALSE	de Man, 1888	Schratzberger et al, 2008		TRUE	FALSE	FALSE	FALSE	NA	FALSE	NA	offshore areas in the Celtic Deep and the NW Irish Sea	UK and Ireland			mud
416	Halalaimus gracilis	FALSE	de Man, 1888	Gagarin et NT Thu, 2008		FALSE	TRUE	FALSE	FALSE	1 - 2,5	FALSE	4 Males. 7 Females. 7 Juveniles	Red river delta	Vietnam			silty bottom
417	Halalaimus gracilis	FALSE	de Man, 1888	Nasira et Shahina, 2007		TRUE	FALSE	FALSE	FALSE	Description data	FALSE	NA	Gidani and Sonmiani, beaches of the Arabian Sea (Balochistan)	Pakistan			Checklist	Just mentions the description work
418	Halalaimus gracilis	FALSE	de Man, 1888	Liu, 2008	https://nemys.ugent.be/aphia.php?p=sourcedetails&id=152417	TRUE	FALSE	FALSE	FALSE	NA	FALSE	NA	Yellow Sea	China			checklist
419	Halalaimus gracilis	FALSE	de Man, 1888	Semprucci et al, 2008		TRUE	FALSE	FALSE	FALSE	NA	FALSE	NA	Sovereto and Scifo, Isola di Capo Rizzuto	Italy			NA
420	Halalaimus gracilis	FALSE	de Man, 1888	Armenteros, 2010		TRUE	FALSE	FALSE	FALSE	NA	FALSE	NA	Cienfuegos bay, Caribean sea	Cuba			NA
421	Halalaimus gracilis	FALSE	de Man, 1888	Venekey, et al., 2007 and 2010		TRUE	FALSE	FALSE	FALSE	NA	FALSE	NA	Brazilian Coast	Brazil			Checklist
422	Halalaimus gracilis	FALSE	de Man, 1888	Ahmed et al, 2011		TRUE	FALSE	FALSE	FALSE	0	FALSE	NA	Northern Red Sea, Egypt coast	Egypt			sandy beach
423	Halalaimus gracilis	FALSE	de Man, 1888	Ellis et al. 2011		TRUE	FALSE	FALSE	FALSE	14 - 40	FALSE	NA	North Norfolk sandbanks, Broken and Swarte Banks (bank and off-bank habitats)	UK			sand
424	Halalaimus gracilis	FALSE	de Man, 1888	Hanafy et al. 2011		TRUE	FALSE	FALSE	FALSE	0	FALSE	NA	Northern Egyptian Red Sea, Red Sea Governorate	Egypt			sandy beach, silt and clay
425	Halalaimus gracilis	FALSE	de Man, 1888	Asimiea et Gobo, 2012		FALSE	TRUE	FALSE	FALSE	NA	FALSE	NA	Calabar and Bonny Riversystems, Niger delta	Nigeria			oligohaline	Article requested on 11/09/2024 using Researchgate
426	Halalaimus gracilis	FALSE	de Man, 1888	Gagarin et Vu Thanh, 2012		FALSE	TRUE	FALSE	FALSE	0,5	FALSE	6 Juveniles	Tra Ly River in the Red River delta, Thai Binh Province, Northern Vietnam.	Vietnam			sand
427	Halalaimus gracilis	FALSE	de Man, 1888	Sivaleela et Venkataraman, 2013		TRUE	FALSE	FALSE	FALSE	0	FALSE	NA	Chennai, Karaikal Thondi and Rameswaram, Tamil Nadu coast	India			sand, mud and mud with seagrass
428	Halalaimus gracilis	FALSE	de Man, 1888	Ingels et al., 2014	https://plymsea.ac.uk/id/eprint/6177/	TRUE	FALSE	FALSE	FALSE	NA	FALSE	NA	(sub-)Antarctic, Southern Ocean	Antarctica			Checklist
429	Halalaimus gracilis	FALSE	de Man, 1888	Boufahja et al, 2014		TRUE	FALSE	FALSE	FALSE	NA	FALSE	NA	Bizerte Bay and Ichkeul Lake	Tunisia			Mudflat and sandy beach, Checklist
430	Halalaimus gracilis	FALSE	de Man, 1888	Bhadury et al., 2015		TRUE	FALSE	FALSE	FALSE	NA	FALSE	NA	central west coast of India	India			sandy beaches, intertidal. Checklist
431	Halalaimus gracilis	FALSE	de Man, 1888	Singh et Ingole, 2016		TRUE	FALSE	FALSE	FALSE	NA	FALSE	NA	West Indian continental shelf, Eastern Arabian sea	India			continental shelf (silty) and Basin (clayish silts)
432	Halalaimus gracilis	FALSE	de Man, 1888	Gosh, Mandal et Chatterjee, 2018		FALSE	TRUE	FALSE	FALSE	NA	FALSE	NA	Sundarban estuary	India			sand, silt and clay
433	Halalaimus gracilis	FALSE	de Man, 1888	Perez Garcia, 2019		TRUE	FALSE	FALSE	FALSE	NA	FALSE	NA	Archipelago Cubano	Cuba			NA
434	Halalaimus gracilis	FALSE	de Man, 1888	Ghosh et Mandal, 2021		TRUE	FALSE	FALSE	FALSE	NA	FALSE	NA	Coastal Bay of Bengal, East India	India			benthocosm, intertidal sandflat
435	Halalaimus gracilis	FALSE	de Man, 1888	Huang, Guo et Zhai, 2022		TRUE	FALSE	FALSE	FALSE	NA	FALSE	NA	East Sea China	China			intertidal and sublittoral
436	Halalaimus gracilis	FALSE	de Man, 1888	Datta et al., 2024		TRUE	FALSE	FALSE	FALSE	NA	FALSE	NA	From 12 different States of India	India			checklist, Present in sandy beaches, rocky shores, estuaries, mudflats
437	Halalaimus horridus	TRUE	Gerlach, 1956	Gerlach, 1956		TRUE	FALSE	FALSE	FALSE	10 -16	FALSE	1 Male. 1 Female	Bay of Kiel	Germany			medium sand and gravel
438	Halalaimus horridus	FALSE	Gerlach, 1956	Gerlach, 1958		TRUE	FALSE	FALSE	FALSE	NA	FALSE	NA	Bay of Kiel	Germany			sublittoral region - Checklist
439	Halalaimus horridus	FALSE	Gerlach, 1956	Gerlach, 1958		TRUE	FALSE	FALSE	FALSE	6 - 16	FALSE	NA	Northern part of Kiel Bay	Germany			sandy
440	Halalaimus horridus	FALSE	Gerlach, 1956	Jensen 1989 in Böstrom et Sohhenius, 2005		TRUE	FALSE	FALSE	FALSE	NA	FALSE	NA	Sweden	Sweden			checklist
441	Halalaimus isaitshikovi	TRUE	Filipjev, 1927	Filipjev, 1927		TRUE	FALSE	FALSE	FALSE	NA	FALSE	1 Male. 1 Female	Alexandrovsk, Pala-guba, Sint-Petersburg - Filipjev	Russia			NA
442	Halalaimus isaitshikovi	FALSE	Filipjev, 1927	Allgén, 1957		TRUE	FALSE	FALSE	FALSE	NA	FALSE	NA	Novaya Zemlya	Russia			NA
443	Halalaimus isaitshikovi	FALSE	Filipjev, 1927	Warwick and Buchanan, 1970		TRUE	FALSE	FALSE	FALSE	54	FALSE	7 specimens	Mouth of the River Wansbeck, Northumberland	UK			fine sand
444	Halalaimus isaitshikovi	FALSE	Filipjev, 1927	Heip, Herman et Vincx 1983		TRUE	FALSE	FALSE	FALSE	NA	FALSE	NA	North Sea	Multiple			checklist
445	Halalaimus isaitshikovi	FALSE	Filipjev, 1927	Platt et Ball, 1997		TRUE	FALSE	FALSE	FALSE	NA	FALSE	NA	Northumberland	UK			Fine sublittoral sand	authors of the chapter
446	Halalaimus isaitshikovi	FALSE	Filipjev, 1927	Liu, 2008	https://nemys.ugent.be/aphia.php?p=sourcedetails&id=152417	TRUE	FALSE	FALSE	FALSE	NA	FALSE	NA	Yellow Sea	China			Checklist
447	Halalaimus isaitshikovi	FALSE	Filipjev, 1927	Ahmed et al, 2011		TRUE	FALSE	FALSE	FALSE	0	FALSE	NA	Northern Red Sea, Egypt coast	Egypt			sandy beach
448	Halalaimus isaitshikovi	FALSE	Filipjev, 1927	Hanafy et al. 2011		TRUE	FALSE	FALSE	FALSE	0	FALSE	NA	Northern Egyptian Red Sea, Red Sea Governorate	Egypt			sandy beach, silt and clay
449	Halalaimus isaitshikovi	FALSE	Filipjev, 1927	Huang, Guo et Zhai, 2022		TRUE	FALSE	FALSE	FALSE	NA	FALSE	NA	East Sea China	China			intertidal and sublittoral
450	Halalaimus isaitshikovi	FALSE	Filipjev, 1927	Datta et al., 2024		TRUE	FALSE	FALSE	FALSE	NA	FALSE	NA	From 12 different States of India	India			checklist, Present in sandy beaches, rocky shores, estuaries, mudflats
451	Halalaimus jaltensis	TRUE	Sergeeva, 1973	Sergeeva, 1973	https://nemys.ugent.be/aphia.php?p=sourcedetails&id=181014	TRUE	TRUE	FALSE	FALSE	90	FALSE	1 Male	Black Sea - southern coast of Crimea (Yalta area)	Ukraine			Phaseolin silt sediment
452	Halalaimus leptoderma	TRUE	Platonova, 1971	Platonova, 1971		TRUE	FALSE	FALSE	FALSE	3-15	FALSE	1 male+5 females	Bay of Pos'et, Sea of Japan	Russia			silty sand, silt+pebbles, shells
453	Halalaimus leptoderma	FALSE	Platonova, 1971	Pavlyuk, 2004		TRUE	FALSE	FALSE	FALSE	5 - 25	FALSE	NA	Starka Strait, Peter the Great Bay, Japanese Sea	Russia			silty sand of varying grain size and silt
454	Halalaimus leptoderma	FALSE	Platonova, 1971	Trebukhova et Pavlyuk, 2006		TRUE	FALSE	FALSE	FALSE	1 - 27	FALSE	NA	Vostok Bay, Sea of Japan	Russia			Subtidal silted fine and medium sand to very fine sand
455	Halalaimus leptoderma	FALSE	Platonova, 1971	Pavlyuk et Trebukhova, 2007		TRUE	FALSE	FALSE	FALSE	10	FALSE	NA	Starka Strait, Peter the Great Bay, Japanese Sea	Russia			Field of Agar-Producing red alga Ahnfeltia Tobuchiensis, silted fine sand
456	Halalaimus leptoderma	FALSE	Platonova, 1971	Pavlyuk et al, 2008		TRUE	FALSE	FALSE	FALSE	10	FALSE	NA	Starka Strait, Peter the Great Bay, Japanese Sea	Russia			Field of Agar-Producing red alga Ahnfeltia Tobuchiensis
457	Halalaimus leptoderma	FALSE	Platonova, 1971	Vladimir et Fadeeva, 2010		FALSE	TRUE	FALSE	FALSE	NA	FALSE	NA	Amur river estuary	Russia			NA	Abstract, little information
458	Halalaimus leptosoma	TRUE	(Southern, 1914) Schuurmans Stekhoven, 1935	(Southern, 1914) Schuurmans Stekhoven, 1935		TRUE	FALSE	FALSE	FALSE	24	FALSE	NA	Clare Island, Clew Bay	Ireland			Bottom of sand and shells
459	Halalaimus leptosoma	FALSE	(Southern, 1914) Schuurmans Stekhoven, 1935	Platt et Ball, 1997		TRUE	FALSE	FALSE	FALSE	0	FALSE	NA	Loch Ewe	Scotland			Intertidal sand	authors of the chapter
460	Halalaimus leptosoma	FALSE	(Southern, 1914) Schuurmans Stekhoven, 1935	Flipjev, 1927		TRUE	FALSE	FALSE	FALSE	NA	FALSE	NA	Barents Sea	Russia			NA
461	Halalaimus lineatoides	TRUE	Timm, 1961	Timm, 1961		TRUE	FALSE	FALSE	FALSE	NA	FALSE	1 male	Bay of Bengal	Pakistan			Siphonocladus
462	Halalaimus lineatoides	FALSE	Timm, 1961	Gagarin et Thanh, 2004		FALSE	TRUE	FALSE	FALSE	1-1,5	FALSE	10males+10 females	Mekong River Delta, Ba Ria Province	Vietnam			shore line, mangrove, silt
463	Halalaimus lineatoides	FALSE	Timm, 1961	Gusakov et al, 2011		FALSE	TRUE	FALSE	FALSE	NA	FALSE	NA	Zau river	Vietnam			NA
464	Halalaimus lineatus	TRUE	Timm, 1961	Timm, 1961		FALSE	TRUE	FALSE	FALSE	NA	FALSE	1 male	Bay of Bengal	Pakistan			Siphonocladus
465	Halalaimus lineatus	FALSE	Timm, 1961	Travizi et Vidaković, 1998	https://doi.org/10.1007/BF02908730	TRUE	FALSE	FALSE	TRUE	NA	FALSE	NA	Offshore area (Rovinj-Po river mouth transect - Poreć-Venezia transect), Adriatic sea	Croatia			all types of sediment
466	Halalaimus lineatus	FALSE	Timm, 1961	Semprucci et al, 2008		TRUE	FALSE	FALSE	TRUE	NA	FALSE	NA	Scifo, Isola di Capo Rizzuto	Italy			NA
467	Halalaimus longamphidus	FALSE	Huang et Zhang, 2005	Liu, 2008	https://nemys.ugent.be/aphia.php?p=sourcedetails&id=152417	TRUE	FALSE	FALSE	FALSE	NA	FALSE	NA	Yellow Sea	China			Checklist
468	Halalaimus longamphidus	FALSE	Huang et Zhang, 2005	Huang, Guo et Zhai, 2022		TRUE	FALSE	FALSE	FALSE	NA	FALSE	NA	East Sea China	China			intertidal and sublittoral
469	Halalaimus longamphidus	FALSE	Huang et Zhang, 2005	Datta et al., 2024		TRUE	FALSE	FALSE	FALSE	NA	FALSE	NA	From 12 different States of India	India			checklist, Present in sandy beaches, rocky shores, estuaries, mudflats
470	Halalaimus longicaudatus	FALSE	Filipjev, 1927	Allgén, 1934, Allgén, 1936		TRUE	FALSE	FALSE	TRUE	NA	FALSE	1 juv	Tarva	Norway			beach, gravel, shells and remains of shells and algae
471	Halalaimus longicaudatus	FALSE	Filipjev, 1927	Platt et Ball, 1997		TRUE	FALSE	FALSE	FALSE	NA	FALSE	NA	Northumberland	UK			Fine sublittoral sand	authors of the chapter
472	Halalaimus longicaudatus	FALSE	Filipjev, 1927	Gerlach, 1958		TRUE	FALSE	FALSE	FALSE	NA	FALSE	NA	Bay of Kiel	Germany			sublittoral region - Checklist
473	Halalaimus longicaudatus	FALSE	Filipjev, 1927	Heip, Herman et Vincx 1983		TRUE	FALSE	FALSE	FALSE	NA	FALSE	NA	North Sea	Multiple			checklist
474	Halalaimus longicaudatus	FALSE	Filipjev, 1927	Allgén, 1935		TRUE	FALSE	FALSE	FALSE	NA	FALSE	NA	Öresund	Denmark			NA
475	Halalaimus longicaudatus	FALSE	Filipjev, 1927	Alkemade et al, 1993		TRUE	TRUE	FALSE	TRUE	NA	FALSE	NA	Stroodorpepolder, Easternscheldt	The Nederlands			decomposition of Spartina anglica leaves
476	Halalaimus longicaudatus	FALSE	Filipjev, 1927	Mahmoudi et al, 2002		TRUE	FALSE	FALSE	TRUE	NA	FALSE	NA	Ghar El Melh lagoon	Tunesia			NA
477	Halalaimus longicaudatus	FALSE	Filipjev, 1927	Mahmoud, 2003		TRUE	FALSE	FALSE	TRUE	NA	FALSE	NA	Bou Ghrara lagoon	Tunesia			NA
478	Halalaimus longicaudatus	FALSE	Filipjev, 1927	Venekey, 2007		TRUE	FALSE	FALSE	TRUE	NA	FALSE	NA		Brazil			NA
479	Halalaimus longicaudatus	FALSE	Filipjev, 1927	Jensen 1989 in Böstrom et Sohhenius, 2005		TRUE	FALSE	FALSE	TRUE	NA	FALSE	NA	Sweden	Sweden			checklist
480	Halalaimus longicaudatus	FALSE	Filipjev, 1927	Sajan et Damodaran, 2007		TRUE	FALSE	FALSE	TRUE	NA	FALSE	NA	shelf regions off the west coast	India			NA
481	Halalaimus longicaudatus	FALSE	Filipjev, 1927	Schratzberger et al, 2007		TRUE	FALSE	FALSE	TRUE	16 - 78	FALSE	NA	Southwestern North Sea	UK			Sand, silt. Soft bottoms/Functional diversity
482	Halalaimus longicaudatus	FALSE	Filipjev, 1927	Liu et al, 2008		TRUE	FALSE	FALSE	TRUE	NA	FALSE	NA	Victoria Harbour, Hong Kong	China			NA
483	Halalaimus longicaudatus	FALSE	Filipjev, 1927	Liu, 2008	https://nemys.ugent.be/aphia.php?p=sourcedetails&id=152417	TRUE	FALSE	FALSE	TRUE	NA	FALSE	NA	Yellow Sea	China			Checklist
484	Halalaimus longicaudatus	FALSE	Filipjev, 1927	Venekey, et al., 2010		TRUE	FALSE	FALSE	TRUE	NA	FALSE	NA	Brazilian Coast	Brazil			Checklist	H. longicaudata in the article
485	Halalaimus longicaudatus	FALSE	Filipjev, 1927	Ahmed et al, 2011		TRUE	FALSE	FALSE	TRUE	0	FALSE	NA	Northern Red Sea, Egypt coast	Egypt			sandy beach
486	Halalaimus longicaudatus	FALSE	Filipjev, 1927	Hanafy et al. 2011		TRUE	FALSE	FALSE	TRUE	0	FALSE	NA	Northern Egyptian Red Sea, Red Sea Governorate	Egypt			sandy beach, silt and clay
487	Halalaimus longicaudatus	FALSE	Filipjev, 1927	Ansari et al, 2012		TRUE	FALSE	FALSE	TRUE	NA	FALSE	NA	Southeast continental shelf	India			NA
488	Halalaimus longicaudatus	FALSE	Filipjev, 1927	Boufahja et al, 2014		TRUE	FALSE	FALSE	TRUE	NA	FALSE	NA	Bou Ghrara Lagoon	Tunesia			Lagoons, Checklist
489	Halalaimus longicaudatus	FALSE	Filipjev, 1927	Bhadury et al., 2015		TRUE	FALSE	FALSE	TRUE	NA	FALSE	NA	central west coast of India	India			muddy mangrove sediment, intertidal. Checklist
490	Halalaimus longicaudatus	FALSE	Filipjev, 1927	Pandiya et al, 2020		TRUE	FALSE	FALSE	TRUE	NA	FALSE	NA	Pulicat Lake = hypersaline lake	India			NA
491	Halalaimus longicaudatus	FALSE	Filipjev, 1927	Bhadury, P.. Mondal, N.. Ansari, K. G. M. T.. Philip, P.. Pitale, R.. Prasade, A.. Nagale, P.. Apte, D. (2015)		TRUE	FALSE	FALSE	TRUE	NA	FALSE	NA	West coast of India	India			sandy bach sediment
492	Halalaimus longicaudatus	FALSE	Filipjev, 1927	Ghosh et Mandal, 2021		TRUE	FALSE	FALSE	TRUE	NA	FALSE	NA	Coastal Bay of Bengal, East India	India			benthocosm, intertidal sandflat
493	Halalaimus longicaudatus	FALSE	Filipjev, 1927	Rajan et al 2022		TRUE	FALSE	FALSE	TRUE	NA	FALSE	NA	Pulicat lake, Southeast coast India	India			hypersaline lake
494	Halalaimus longicaudatus	FALSE	Filipjev, 1927	Datta et al., 2024		TRUE	FALSE	FALSE	TRUE	NA	FALSE	NA	From 12 different States of India	India			checklist, Present in sandy beaches, rocky shores, estuaries, mudflats	Datta et al 2024 instead of 2023 - I changed all of them
495	Halalaimus longicollis	TRUE	Allgén, 1932	Allgén, 1932	https://nemys.ugent.be/aphia.php?p=sourcedetails&id=177985	TRUE	FALSE	FALSE	FALSE	10	FALSE	1 male	Herdlasund	Norway			NA
496	Halalaimus longicollis	FALSE	Allgén, 1932	Allgén, 1933		TRUE	FALSE	FALSE	FALSE	8-10. 18	FALSE	1 male, 1 female	Trondheimsfjord	Norway			NA
497	Halalaimus longicollis	FALSE	Allgén, 1932	Gerlach, 1958		TRUE	FALSE	FALSE	FALSE	NA	FALSE	NA	Bay of Kiel	Germany			sublittoral region - Checklist
498	Halalaimus longicollis	FALSE	Allgén, 1932	Gerlach, 1958		TRUE	FALSE	FALSE	FALSE	16 - 21	FALSE	NA	Northern Kiel Bight	Germany			deep sandy silt areas
499	Halalaimus longicollis	FALSE	Allgén, 1932	Gerlach, 1958		FALSE	TRUE	FALSE	FALSE	NA	FALSE	NA	Brazilian mangrove - Cananéia	Brazil			NA
500	Halalaimus longicollis	FALSE	Allgén, 1932	Allgén, 1947		TRUE	FALSE	FALSE	FALSE	NA	FALSE	1 male, 1female	California, La Jolla	USA			NA
501	Halalaimus longicollis	FALSE	Allgén, 1932	Allgén, 1951		TRUE	FALSE	FALSE	FALSE	NA	FALSE	NA	California	USA			NA
502	Halalaimus longicollis	FALSE	Allgén, 1932	Gerlach, 1958		TRUE	FALSE	FALSE	FALSE	NA	FALSE	NA	Kiel Bay	Germany			NA
503	Halalaimus longicollis	FALSE	Allgén, 1932	Allgén, 1959		TRUE	FALSE	FALSE	FALSE	NA	FALSE	1 male+2 females	Antarctica	Falkland Isl, South Georgia			NA
504	Halalaimus longicollis	FALSE	Allgén, 1932	Rao et Ganapati, 1968		TRUE	FALSE	FALSE	TRUE	NA	FALSE	NA	Bay of Bengal	India			NA
505	Halalaimus longicollis	FALSE	Allgén, 1932	Moore, 1971		TRUE	FALSE	FALSE	FALSE	NA	FALSE	NA	North Sea	UK			NA
506	Halalaimus longicollis	FALSE	Allgén, 1932	Tietjen, 1977	https://doi.org/10.1007/BF00391260	TRUE	FALSE	FALSE	FALSE	From 4,6 to 38,7	FALSE	NA	Long Island Sound	USA			Mud, muddy sands and medium-coarse sands	Coordinates are given to the station but the nematodes are just linked to type of sediment, including different stations
507	Halalaimus longicollis	FALSE	Allgén, 1932	Heip, Herman et Vincx 1983		TRUE	FALSE	FALSE	FALSE	NA	FALSE	NA	North Sea	Multiple			checklist
508	Halalaimus longicollis	FALSE	Allgén, 1932	Alongi, 1987		FALSE	TRUE	FALSE	TRUE	NA	FALSE	NA	Mangrove systems in northeastern Australia	Australia			Mangrove sediments and seagrass flat
509	Halalaimus longicollis	FALSE	Allgén, 1932	Jensen 1989 in Böstrom et Sohhenius, 2005		TRUE	FALSE	FALSE	FALSE	NA	FALSE	NA	Sweden	Sweden			checklist
510	Halalaimus longicollis	FALSE	Allgén, 1932	Venekey, 2007. Venekey et al 2010		TRUE	FALSE	FALSE	TRUE	NA	FALSE	NA	Brazil	Brazil			NA
511	Halalaimus longicollis	FALSE	Allgén, 1932	Venekey, et al., 2010		TRUE	FALSE	FALSE	TRUE	NA	FALSE	NA	Brazilian Coast	Brazil			Checklist
512	Halalaimus longicollis	FALSE	Allgén, 1932	Ingels et al., 2014	https://plymsea.ac.uk/id/eprint/6177/	TRUE	FALSE	FALSE	TRUE	NA	FALSE	NA	(sub-)Antarctic, Southern Ocean	Antarctica			Checklist
513	Halalaimus longicollis	FALSE	Allgén, 1932	Datta et al., 2024		TRUE	FALSE	FALSE	TRUE	NA	FALSE	NA	From 12 different States of India	India			checklist, Present in sandy beaches, rocky shores, estuaries, mudflats
514	Halalaimus longisetosus	TRUE	Hopper, 1963	Hopper, 1963		FALSE	TRUE	FALSE	FALSE	0,9	FALSE	1 female	Gulf of Mexico, Coastal beaches of Alabama	USA			Beyond low tide mark. habitat exposed.
515	Halalaimus longisetosus	FALSE	Hopper, 1963	Wieser et Hopper, 1967		TRUE	FALSE	FALSE	FALSE	NA	FALSE	NA	South Carolina	USA			NA
516	Halalaimus longisetosus	FALSE	Hopper, 1963	Hopper et Meyers, 1967		TRUE	FALSE	FALSE	FALSE	NA	FALSE	NA	Florida	USA			NA
517	Halalaimus longisetosus	FALSE	Hopper, 1963	Tietjen, 1971		TRUE	FALSE	FALSE	FALSE	NA	FALSE	NA	Nort Carolina	USA			NA
518	Halalaimus longisetosus	FALSE	Hopper, 1963	Tietjen, 1976		TRUE	FALSE	FALSE	FALSE	50 - 750	FALSE	NA	off North Carolina	USA			deep-sea, restricted to sands
519	Halalaimus longisetosus	FALSE	Hopper, 1963	Hope, 2009	https://nemys.ugent.be/aphia.php?p=sourcedetails&id=141228	TRUE	FALSE	FALSE	FALSE	Beach and shoreline. 0-2	FALSE	NA	Coastal North Carolina to Gulf of Mexico	USA			Sand
520	Halalaimus longistriatus	TRUE	Timm, 1961	Timm, 1961		TRUE	FALSE	FALSE	FALSE	NA	FALSE	? Females	Bay of Bengal	India			NA
521	Halalaimus longistriatus	FALSE	Timm, 1961	Rizvi, Sen, Bhadury, 2019		FALSE	TRUE	FALSE	FALSE	NA	FALSE	NA	West Bengal	India			checklist
522	Halalaimus longistriatus	FALSE	Timm, 1961	Datta et al., 2024		TRUE	FALSE	FALSE	FALSE	NA	FALSE	NA	From 12 different States of India	India			checklist, Present in sandy beaches, rocky shores, estuaries, mudflats
523	Halalaimus lutarus	FALSE	Vitiello, 1970	Liu, 2008	https://nemys.ugent.be/aphia.php?p=sourcedetails&id=152417	TRUE	FALSE	FALSE	FALSE	NA	FALSE		Yellow Sea	China			Checklist
524	Halalaimus lutarus	FALSE	Vitiello, 1970	Huang, Guo et Zhai, 2022		TRUE	FALSE	FALSE	FALSE	NA	FALSE	NA	East Sea China	China			intertidal and sublittoral
525	Halalaimus luticolus	TRUE	Timm, 1961	Timm, 1961		TRUE	FALSE	FALSE	FALSE	NA	FALSE	1 female	Bay of Bengal	Pakistan			Siphonocladus
526	Halalaimus luticolus	FALSE	Timm, 1961	Gagarin et Thanh, 2004		FALSE	TRUE	FALSE	FALSE	NA	FALSE	2 males + 3 females + 2 juv.	Mekong River Delta, Ba Ria Province	Vietnam			shore line, mangrove, silt
527	Halalaimus luticolus	FALSE	Timm, 1961	Gagarin et NT Thu, 2008		FALSE	TRUE	FALSE	FALSE	1 - 2,5	FALSE	2 Males. 2 Females. 3 Juveniles	Red river delta	Vietnam			silty bottom
528	Halalaimus luticolus	FALSE	Timm, 1961	Pavljuk et al, 2020		TRUE	TRUE	FALSE	FALSE	NA	FALSE	NA	Tien Yen estuary	Vietnam			NA
529	Halalaimus macquariensis	TRUE	Mawson, 1958	Mawson, 1958	https://nemys.ugent.be/aphia.php?p=sourcedetails&id=3306	TRUE	FALSE	FALSE	FALSE	NA	FALSE	1 male + 3 female + 1 juv	Macquarie Island - Antarctic	Antarctica			litoral
530	Halalaimus macquariensis	FALSE	Mawson, 1958	Greenslade, 1989		TRUE	FALSE	FALSE	FALSE	NA	FALSE	NA	Heard Island	Australia			NA
531	Halalaimus macquariensis	FALSE	Mawson, 1958	Ingels et al., 2014	https://plymsea.ac.uk/id/eprint/6177/	TRUE	FALSE	FALSE	FALSE	NA	FALSE	NA	(sub-)Antarctic, Southern Ocean	Antarctica			Checklist
532	Halalaimus marri	TRUE	Mawson, 1958	Travizi et Vidaković, 1998	https://doi.org/10.1007/BF02908730	TRUE	FALSE	FALSE	TRUE	NA	FALSE	NA	Lim Channel, Makarska harbour area, Adriatic sea	Croatia			NA
533	Halalaimus marri	FALSE	Mawson, 1958	Ingels et al., 2014	https://plymsea.ac.uk/id/eprint/6177/	TRUE	FALSE	FALSE	FALSE	NA	FALSE	NA	(sub-)Antarctic, Southern Ocean	Antarctica			Checklist
534	Halalaimus meyersi	FALSE	Wieser et Hopper, 1967	Wieser et Hopper, 1967		TRUE	FALSE	FALSE	FALSE	20cm at low tide	FALSE	NA	Key Biscayne Bay, Bear Cut area, - Florida	USA			Patch of Thalassi
535	Halalaimus meyersi	FALSE	Wieser et Hopper, 1967	Tietjen, 1971		TRUE	FALSE	FALSE	FALSE	NA	FALSE	NA	North Carolina, Atlantic, deep sea	USA			NA
536	Halalaimus meyersi	FALSE	Wieser et Hopper, 1967	Tietjen, 1976		TRUE	FALSE	FALSE	FALSE	100 - 2500	FALSE	NA	off North Carolina	USA			deep-sea
537	Halalaimus meyersi	FALSE	Wieser et Hopper, 1967	Montagna et Harper, 1996 (H. meyeri)		TRUE	FALSE	FALSE	FALSE	NA	FALSE	NA	Gulf of Mexico	USA			NA
538	Halalaimus meyersi	FALSE	Wieser et Hopper, 1967	Vermeeren, 2002		TRUE	FALSE	FALSE	TRUE	Deep-sea	FALSE	NA	Atlantic Ocean	Antarctica			checklist of deep-sea species
539	Halalaimus meyersi	FALSE	Wieser et Hopper, 1967	López Cánovas et Pastor de Ward, 2006		TRUE	FALSE	FALSE	FALSE	NA	FALSE	NA	Archipel of Sabana-Camagüey	Cuba			seagrasses
540	Halalaimus meyersi	FALSE	Wieser et Hopper, 1967	Sajan et Damodaran, 2007		TRUE	FALSE	FALSE	TRUE	NA	FALSE	NA	shelf regions off the west coast	India			NA
541	Halalaimus meyersi	FALSE	Wieser et Hopper, 1967	Perez Garcia, 2019		TRUE	FALSE	FALSE	FALSE	NA	FALSE	NA	Archipelago Cubano	Cuba			NA
542	Halalaimus meyersi	FALSE	Wieser et Hopper, 1967	Datta et al., 2024		TRUE	FALSE	FALSE	TRUE	NA	FALSE	NA	From 12 different States of India	India			checklist, Present in sandy beaches, rocky shores, estuaries, mudflats
543	Halalaimus minor	FALSE	Gagarin et Thanh, 2004	Gagarin et Thanh, 2004		FALSE	TRUE	FALSE	FALSE	1-3	FALSE	3 males+1 female	Mekong River Delta, Ba Ria Province	Vietnam			mud-flat: silt, shore line, mangrove
544	Halalaimus minor	FALSE	Gagarin et Thanh, 2004	Gagarin et NT Thu, 2008		FALSE	TRUE	FALSE	FALSE	1 - 2,5	FALSE	6 Males. 3 Females. 3 Juveniles	Red river delta	Vietnam			silty bottom
545	Halalaimus minusculus	FALSE	Tchesunov, 1978	De Mesel, 2004		TRUE	TRUE	FALSE	TRUE	NA	FALSE	NA	Westerschelde	The Nederlands			Paulina Salt Marsh	PhD thesis
546	Halalaimus monstrocaudatus	FALSE	Vitiello, 1970	Travizi et Vidaković, 1998	https://doi.org/10.1007/BF02908730	TRUE	FALSE	FALSE	FALSE	NA	FALSE	NA	Lim channel, Rovinj area, Raŝa bay, South Adriatic, Offshore area (Rovinj-Po river mouth transect - Poreć-Venezia transect). Adriatic sea	Croatia			NA
547	Halalaimus monstrocaudatus	FALSE	Vitiello, 1970	Vidakovic, 1988	https://hal.sorbonne-universite.fr/hal-03031565/document	TRUE	FALSE	FALSE	FALSE	NA	FALSE	NA	Rasa Bay . North Adriatic sea	Croatia			NA
548	Halalaimus monstrocaudatus	FALSE	Vitiello, 1970	Semprucci et al, 2008		TRUE	FALSE	FALSE	FALSE	NA	FALSE	NA	Scifo, Isola di Capo Rizzuto	Italy			NA
549	Halalaimus monstrocaudatus	FALSE	Vitiello, 1970	Hernandez Abreu, 2019	https://aquadocs.org/items/af0b3254-d498-4a68-bb3c-59b70906c063	TRUE	FALSE	FALSE	TRUE	1000-1700	TRUE	NA	N-E Cuba	Cuba			NA
550	Halalaimus monstrocaudatus	FALSE	Vitiello, 1970	Perez Garcia, 2019		TRUE	FALSE	FALSE	FALSE	NA	FALSE	NA	Archipelago Cubano	Cuba			NA
551	Halalaimus nigrilapidarius	TRUE	Boucher, 1977	Boucher, 1977	https://nemys.ugent.be/aphia.php?p=sourcedetails&id=163096	TRUE	FALSE	FALSE	FALSE	NA	FALSE	5 males+4 females+3juv	Off Roscoff - West Channel	France			infralittoral fine sand
552	Halalaimus oblongus	FALSE	Bussau, 1993	Pape et al, 2017	https://doi.org/10.3389/fmars.2017.00205	TRUE	FALSE	FALSE	FALSE	4315	TRUE	5 Males. 16 Females. 15 Juveniles	Clarion Clipperton Fracture Zone -CCFZ, Pacific Ocean	International waters			Manganese nodule field	total numbers obtained from the Excel file of the authors
553	Halalaimus pachyderma	TRUE	(Filipjev, 1927) Schuurmans Stekhoven, 1935	(Filipjev, 1927) Schuurmans Stekhoven, 1935		TRUE	FALSE	FALSE	FALSE	NA	FALSE	1 male	Murman - Barents sea	Russia			silt with stones
554	Halalaimus pachydermatus	TRUE	(Cobb, 1920) Schneider, 1939	(Cobb, 1920) Schneider, 1939		TRUE	FALSE	FALSE	FALSE	NA	FALSE	1 female	Key West, Florida	USA			seagrass, shoal
555	Halalaimus pachydermatus	FALSE	(Cobb, 1920) Schneider, 1939	Wieser et Kanwisher, 1961		TRUE	FALSE	FALSE	FALSE	NA	FALSE	NA	Massachusetts	USA			NA
556	Halalaimus pachydermatus	FALSE	(Cobb, 1920) Schneider, 1939	Travizi et Vidaković, 1998	https://doi.org/10.1007/BF02908730	TRUE	FALSE	FALSE	TRUE	NA	FALSE	NA	Offshore area (Rovinj-Po river mouth transect - Poreć-Venezia transect), Lim Channel, Rovinj area, Raŝa bay. Adriatic sea	Croatia			NA
557	Halalaimus pachydermatus	FALSE	(Cobb, 1920) Schneider, 1939	Semprucci et al, 2008		TRUE	FALSE	FALSE	TRUE	NA	FALSE	NA	Scifo, Isola di Capo Rizzuto	Italy			NA
558	Halalaimus pachydermatus	FALSE	(Cobb, 1920) Schneider, 1939	Hope, 2009	https://nemys.ugent.be/aphia.php?p=sourcedetails&id=141228	TRUE	FALSE	FALSE	FALSE	2 - 50	FALSE	NA	Coastal Massachusetts. Gulf of Mexico	USA			Submergent vegetation. sand and mud
559	Halalaimus pachyodoroides	FALSE	Vitiello, 1970	Travizi et Vidaković, 1998	https://doi.org/10.1007/BF02908730	TRUE	FALSE	FALSE	FALSE	NA	FALSE	NA	South Adriatic. Adriatic sea	Croatia			NA
560	Halalaimus pachyodoroides	FALSE	Vitiello, 1970	Semprucci et al, 2008		TRUE	FALSE	FALSE	FALSE	NA	FALSE	NA	Scifo, Isola di Capo Rizzuto	Italy			NA
561	Halalaimus papillifer	FALSE	Gerlach, 1956	Gerlach, 1956		TRUE	FALSE	FALSE	FALSE	19	FALSE	1 male + 1 female	Kieler Bucht (Ausgang der Eckemforder Bucht)	Germany			silty sand
562	Halalaimus papillifer	FALSE	Gerlach, 1956	Gerlach, 1958		TRUE	FALSE	FALSE	FALSE	NA	FALSE	NA	Bay of Kiel	Germany			sublittoral region - Checklist
563	Halalaimus papillifer	FALSE	Gerlach, 1956	Gerlach, 1958		TRUE	FALSE	FALSE	FALSE	19 - 20	FALSE	NA	Eckernförde Bay and at the Gulstav Flat	Germany			silty sand
564	Halalaimus papillifer	FALSE	Gerlach, 1956	Heip, Herman et Vincx 1983		TRUE	FALSE	FALSE	TRUE	NA	FALSE	NA	North Sea	Multiple			checklist
565	Halalaimus papillifer	FALSE	Gerlach, 1956	Jensen 1989 in Böstrom et Sohhenius, 2005		TRUE	FALSE	FALSE	TRUE	NA	FALSE	NA	Sweden	Sweden			checklist
566	Halalaimus paracomatus	FALSE	Keppner, 1992	Hope, 2009	https://nemys.ugent.be/aphia.php?p=sourcedetails&id=141228	TRUE	FALSE	FALSE	FALSE	0 - 2	FALSE	NA	Gulf of Mexico	USA			Sediments
567	Halalaimus parafletcheri	FALSE	Keppner, 1992	Hope, 2009	https://nemys.ugent.be/aphia.php?p=sourcedetails&id=141228	TRUE	FALSE	FALSE	FALSE	0 - 2	FALSE	NA	Gulf of Mexico	USA			Sediments
568	Halalaimus parvus	TRUE	Chitwood, 1936	Chitwood, 1936		TRUE	FALSE	FALSE	FALSE	4,57	FALSE	1 male+1 female	Cape Lookout, North Carolina	USA			near breakwater
569	Halalaimus ponticus	FALSE	Filipjev, 1922	Filipjev, 1922		TRUE	FALSE	FALSE	FALSE	NA	FALSE	1 female +1 juv male	Black sea	Russia			Mud with faseoli, sand with Eugyra
570	Halalaimus ponticus	FALSE	Filipjev, 1922	Chitwood, 1951		TRUE	FALSE	FALSE	TRUE	NA	FALSE	NA	Coast of North Carolina	USA			Checklist
571	Halalaimus ponticus	FALSE	Filipjev, 1922	M. Muresan and M.-T. Gomoiu, 2012		TRUE	FALSE	FALSE	TRUE	NA	FALSE	NA	Black sea	Romania			NA
572	Halalaimus ponticus	FALSE	Filipjev, 1922	Vorobyova et al 2019		TRUE	FALSE	FALSE	FALSE	NA	FALSE	NA	Northwestern shelf Black Sea	Ukrania			NA
573	Halalaimus ponticus	FALSE	Filipjev, 1922	Kulakova, 2020		TRUE	FALSE	FALSE	FALSE	8-13	FALSE	NA	Donau estuary, NW of Black Sea	Ukrania			NA
574	Halalaimus ponticus	FALSE	Filipjev, 1922	Kulakova 2022		TRUE	FALSE	FALSE	FALSE	NA	FALSE	NA	Donau estuary, NW of Black Sea	Ukrania			NA
575	Halalaimus praestans	FALSE	Bussau, 1993	Pape et al, 2017	https://doi.org/10.3389/fmars.2017.00205	TRUE	FALSE	FALSE	FALSE	4315	TRUE	7 Males. 1 Female. 11 Juveniles	Clarion Clipperton Fracture Zone -CCFZ, Pacific Ocean	International waters			Manganese nodule field	total numbers obtained from the Excel file of the authors
576	Halalaimus rectispiculatus	TRUE	(Platonova, 1971) Gerlach et Riemann, 1974	(Platonova, 1971) Gerlach et Riemann, 1974		TRUE	FALSE	FALSE	FALSE	3-20	FALSE	1 male+5 females	Possjet Bay, Sea of Japan	Russia			Multiple
577	Halalaimus rectispiculatus	FALSE	(Platonova, 1971) Gerlach et Riemann, 1974	Mordochovich, 2007		FALSE	TRUE	FALSE	FALSE	NA	FALSE	NA	Amur estuary	Russia			NA
578	Halalaimus relatus	FALSE	Gerlach, 1967	Travizi et Vidaković, 1998	https://doi.org/10.1007/BF02908730	TRUE	FALSE	FALSE	FALSE	NA	FALSE	NA	Makarska, Adriatic sea	Croatia			Sand
579	Halalaimus relatus	FALSE	Gerlach, 1967	Travizi et Vidakovic, 1998		TRUE	FALSE	FALSE	FALSE	NA	FALSE	NA	Makarska harbour, Adriatic sea	Croatia			sandy sediment
580	Halalaimus relatus	FALSE	Gerlach, 1967	Travizi et Vidakovic, 2002		TRUE	FALSE	FALSE	FALSE	NA	FALSE	NA	Makarska, Adriatic sea	Croatia			list
581	Halalaimus sagarensis	TRUE	Sinha, Choudhury et Baqri, 1986	Sinha, Choudhury et Baqri, 1986		FALSE	TRUE	FALSE	FALSE	NA	FALSE	3 Females. 1 Male	Deltaic Sundarbans, West Bengal	India			Mangrove litter soil, Midlittoral region, habitat exposed	I uploaded it to Nemys, but let it as accepted. What shall we do with it? Female was used as Holotype
582	Halalaimus scleratus	TRUE	Timm, 1952	Timm, 1952	https://nemys.ugent.be/aphia.php?p=sourcedetails&id=9607	TRUE	TRUE	FALSE	FALSE	NA	FALSE	1 female	Chesapeake Bay, Maryland	USA			Bottom mud, Solomons Island, Md
583	Halalaimus scleratus	FALSE	Timm, 1952	Tietjen, 1977	https://doi.org/10.1007/BF00391260	TRUE	FALSE	FALSE	FALSE	From 4,6 to 38,7	FALSE	NA	Long Island Sound	USA			Mud, muddy sands and medium-coarse sands	Coordinates are given to the station but the nematodes are just linked to type of sediment, including different stations
584	Halalaimus setosus	TRUE	Timm, 1961	Timm, 1961		TRUE	FALSE	FALSE	FALSE	NA	FALSE	1 male +? Females	Bay of Bengal	Pakistan			Siphonocladus & bottom mud
585	Halalaimus setosus	FALSE	Timm, 1961	Rao et Ganapati, 1968		TRUE	FALSE	FALSE	FALSE	NA	FALSE	NA	Bay of Bengal	India			NA
586	Halalaimus setosus	FALSE	Timm, 1961	Pastor de Ward, 1998		TRUE	FALSE	FALSE	TRUE	NA	FALSE	2 Females	Isla Quinta-Isla Larga	Argentina			coarse sand infralittoral
587	Halalaimus setosus	FALSE	Timm, 1961	Chandrasekhara Rao (1989)		FALSE	TRUE	FALSE	FALSE	NA	FALSE	NA	Odisha coast. Chilika Lake (Rambha Bay), Bahuda Estuary	India			NA
588	Halalaimus setosus	FALSE	Timm, 1961	Mohan et Dhivya, 2010		TRUE	FALSE	FALSE	FALSE	NA	FALSE	NA	Andaman and Nicobar Islands	India			NA
589	Halalaimus setosus	FALSE	Timm, 1961	Pati et al, 2018		FALSE	TRUE	FALSE	FALSE	NA	FALSE	NA	Odisha coastt	India			NA
590	Halalaimus setosus	FALSE	Timm, 1961	Rizvi, Sen, Bhadury, 2019		FALSE	TRUE	FALSE	FALSE	NA	FALSE	NA	Adaman and Nicobar	India			checklist
591	Halalaimus setosus	FALSE	Timm, 1961	Datta et al., 2024		TRUE	FALSE	FALSE	FALSE	NA	FALSE	NA	From 12 different States of India	India			checklist, Present in sandy beaches, rocky shores, estuaries, mudflats
592	Halalaimus sobakini	TRUE	Sergeeva, 1973	Sergeeva, 1973	https://nemys.ugent.be/aphia.php?p=sourcedetails&id=181014	TRUE	FALSE	FALSE	FALSE	70	FALSE	1 male	Black Sea, Bosphorus region	Turkey			silt
593	Halalaimus southerni	TRUE	Allgén, 1959	Allgén, 1959		TRUE	FALSE	FALSE	FALSE	NA	FALSE	1 male+1 female	Antarctic: South Georgia	Antarctica			NA
594	Halalaimus stammeri	TRUE	Schneider, 1940	Schneider, 1940		FALSE	FALSE	TRUE	FALSE	NA	FALSE	3 females , 1juv	Ljubljana - cave - Fresh	Slovenia			NA
595	Halalaimus stammeri	FALSE	Schneider, 1940	Bole et al, 1993		FALSE	FALSE	TRUE	FALSE	NA	FALSE	NA	Krška jama	Slovenia			NA
596	Halalaimus striatus	TRUE	Gerlach, 1956	Gerlach, 1956		TRUE	FALSE	FALSE	FALSE	8	FALSE	1 male	Kiel Bay	Germany			gritty coarse sand
597	Halalaimus striatus	FALSE	Gerlach, 1956	Gerlach, 1958		TRUE	FALSE	FALSE	FALSE	NA	FALSE	NA	Kiel Bay	Germany			sublittoral region - Checklist
598	Halalaimus striatus	FALSE	Gerlach, 1956	Gerlach, 1958		TRUE	FALSE	FALSE	FALSE	9	FALSE	NA	Vejsnäs Flat, Kiel Bay	Germany			sand with stones
599	Halalaimus striatus	FALSE	Gerlach, 1956	Gerlach, 1958		TRUE	FALSE	FALSE	FALSE	8	FALSE	NA	Exit of Eckernförde Bay, Kiel Bay	Germany			gravelly coarse sand
600	Halalaimus striatus	FALSE	Gerlach, 1956	Gerlach, 1958		TRUE	FALSE	FALSE	FALSE	8	FALSE	NA	Falshöft, Kiel Bay	Germany			mixed sand with stones
601	Halalaimus striatus	FALSE	Gerlach, 1956	Heip, Herman et Vincx 1983		TRUE	FALSE	FALSE	FALSE	NA	FALSE	NA	North Sea	Multiple			checklist
602	Halalaimus striatus	FALSE	Gerlach, 1956	Jensen 1989 in Böstrom et Sohhenius, 2005		TRUE	FALSE	FALSE	FALSE	NA	FALSE	NA	Sweden	Sweden			checklist
603	Halalaimus supercirrhatus	TRUE	Gerlach, 1955	Gerlach, 1955		TRUE	FALSE	FALSE	FALSE	13	FALSE	1 male+1 female	San Salvador	El Salvador			coastal groundwater, Libertad
604	Halalaimus supercirrhatus	FALSE	Gerlach, 1955	Gerlach, 1962		TRUE	FALSE	FALSE	FALSE	7	FALSE	2 male+1 female	Maldives	Republic of Maldives			rippelmarks
605	Halalaimus supercirrhatus	FALSE	Gerlach, 1955	Rao et Ganapati, 1968		TRUE	FALSE	FALSE	FALSE	NA	FALSE	NA	Bay of Bengal	India			NA
606	Halalaimus supercirrhatus	FALSE	Gerlach, 1955	Datta et al., 2024		TRUE	FALSE	FALSE	FALSE	NA	FALSE	NA	From 12 different States of India	India			checklist, Present in sandy beaches, rocky shores, estuaries, mudflats
607	Halalaimus supercirrhatus	FALSE	Gerlach, 1955	Rizvi et al., 2024		TRUE	FALSE	FALSE	FALSE	NA	FALSE	NA	Lakshadweep Archipelago, Minicoy, Kavaratti and Kiltan Islands	India			NA
608	Halalaimus tarjani	FALSE	Keppner, 1992	Hope, 2009	https://nemys.ugent.be/aphia.php?p=sourcedetails&id=141228	TRUE	FALSE	FALSE	FALSE	0 - 2	FALSE	NA	Gulf of Mexico	USA			Sediments
609	Halalaimus tenuicapitatus	TRUE	Filipjev, 1946	Filipjev, 1946		TRUE	FALSE	FALSE	FALSE	NA	FALSE	1 female	Arctic Ocean	Arctic and sub-Arctic			NA
610	Halalaimus terrestris	TRUE	Gerlach, 1959	Gerlach, 1959		TRUE	TRUE	FALSE	FALSE	NA	FALSE	2 males+1 female	German part of North Sea	Germany			salt marshes (Puccinellia maritima)
611	Halalaimus terrestris	FALSE	Gerlach, 1959	Bilio, 1966		FALSE	TRUE	FALSE	FALSE	NA	FALSE	NA	German part of North Sea	Germany			NA
612	Halalaimus terrestris	FALSE	Gerlach, 1959	Lorenzen, 1969		FALSE	TRUE	FALSE	FALSE	NA	FALSE	2 males = 1 female	German part of North Sea	Germany			salt marshes : Spartina & Andelrasen. mud flatt and salt marshes
613	Halalaimus terrestris	FALSE	Gerlach, 1959	Heip, Herman et Vincx 1983		TRUE	TRUE	FALSE	FALSE	NA	FALSE	NA	North Sea	Multiple			checklist
614	Halalaimus thalassinus	FALSE	Keppner, 1992	Montagna et Harper, 1996		TRUE	FALSE	FALSE	FALSE	NA	FALSE	NA	Gulf of Mexico	USA			NA
615	Halalaimus thalassinus	FALSE	Keppner, 1992	Hope, 2009	https://nemys.ugent.be/aphia.php?p=sourcedetails&id=141228	TRUE	FALSE	FALSE	FALSE	0 - 2	FALSE	NA	Gulf of Mexico	USA			Sediments
616	Halalaimus turbidus	FALSE	Vitiello, 1970	Liu, 2008	https://nemys.ugent.be/aphia.php?p=sourcedetails&id=152417	TRUE	FALSE	FALSE	FALSE	NA	FALSE	NA	Yellow Sea	China			Checklist
617	Halalaimus variabilis	FALSE	Keppner, 1992	Hope, 2009	https://nemys.ugent.be/aphia.php?p=sourcedetails&id=141228	TRUE	FALSE	FALSE	FALSE	0 - 2	FALSE	NA	Gulf of Mexico	USA			Sediments
618	Halalaimus wodjanizkii	TRUE	Sergeeva, 1972	Sergeeva, 1972	https://nemys.ugent.be/aphia.php?p=sourcedetails&id=165690	TRUE	FALSE	FALSE	FALSE	60	FALSE	1 male+1 female	Black Sea, off the southern coast of Crimea, Jalta region	Ukraine (Russia)			sandy silt
619	Halalaimus wodjanizkii	FALSE	Sergeeva, 1972	Воробьева, ИИ Кулакова , 1983		TRUE	FALSE	FALSE	FALSE	NA	FALSE	NA	Sea of Azov	Ukraine (Russia)			NA
620	Halalaimus wodjanizkii	FALSE	Sergeeva, 1972	Vorobyeva et Kulakova, 1990		TRUE	FALSE	FALSE	FALSE	NA	FALSE	NA	Sea of Azov	Ukraine (Russia)			NA	IN RUSSIAN
621	Halalaimus wodjanizkii	FALSE	Sergeeva, 1972	Kulakova, 1989		TRUE	FALSE	FALSE	FALSE	NA	FALSE	NA	Western shelf of Black Sea	Ukraine (Russia)			NA
622	Halalaimus wodjanizkii	FALSE	Sergeeva, 1972	Liu, J.Y. [Ruiyu] (ed.), 2008		TRUE	FALSE	FALSE	FALSE	NA	FALSE	NA	Yellow Sea	China			Checklist of marine biota of China seas. China Science Press. 1267 pp.
623	Halalaimus wodjanizkii	FALSE	Sergeeva, 1972	Kulakova et Vorobyova, 2019		TRUE	FALSE	FALSE	FALSE	NA	FALSE	NA	Coastal zone area near the Snake Island, Black Sea	Ukraine (Russia)			NA
624	Halalaimus wodjanizkii	FALSE	Sergeeva, 1972	Vorobyova et al 2019		TRUE	FALSE	FALSE	FALSE	NA	FALSE	NA	Northwestern shelf Black Sea	Ukraine (Russia)			NA
625	Halalaimus wodjanizkii	FALSE	Sergeeva, 1972	Huang, Guo et Zhai, 2022		TRUE	FALSE	FALSE	FALSE	NA	FALSE	NA	East Sea China	China			intertidal and sublittoral
626	Halalaimus zenkevitshi	TRUE	Filipjev, 1927	Filipjev, 1927		TRUE	FALSE	FALSE	FALSE	NA	FALSE	3 males+1 juv female	Arctic : Alexandrovsk, Mourman, Kara Sea	Russia			yellow sand, mud, Lithothamme
627	Halalaimus zenkevitshi	FALSE	Filipjev, 1927	Allgén, C. A. 1957		TRUE	FALSE	FALSE	FALSE	NA	FALSE	NA	The Kara Sea	Russia			NA
628	Halalaimus zenkevitshi	FALSE	Filipjev, 1927	Kreis, 1963		TRUE	FALSE	FALSE	FALSE	NA	FALSE	NA	Eyjafjörour	Iceland			NA
629	Halalaimus zenkevitshi	FALSE	Filipjev, 1927	Platonova, 1976		TRUE	FALSE	FALSE	FALSE	NA	FALSE	4 males+1 female+1 juv	White Sea, Barents Sea & kara Sea	Russia			litoral
630	Halalaimus zenkevitshi	FALSE	Filipjev, 1927	Aminova et Galtsova, 1978			FALSE	FALSE	TRUE	NA	FALSE	NA	Chupa inlet, White sea, Arctic Ocean	Russia			NA
